# Supplementary material for: Regulatory features of Candida albicans hemin-induced filamentation
Source: G3 (Bethesda). 2024 Mar 12;14(5):jkae053. doi: 10.1093/g3journal/jkae053 (PMC11075532; doi:10.1093/g3journal/jkae053)
Supplement: jkae053_Supplementary_Data [file jkae053_supplementary_data.zip]

Archive with 6 entries (6 files):
- Figure_S1_G3-2024-404912.pdf
- Figure_S2_G3-2024-404912.pdf
- Figure_S3_G3-2024-404912.pdf
- Supplemental_Material_Legends_G3-2024-404912.docx
- Table_S1_G3-2024-404912.xlsx
- Table_S2_G3-2024-404912.xlsx
