# Supplementary material for: Regulatory features of Candida albicans hemin-induced filamentation
Source: G3 (Bethesda). 2024 Mar 12;14(5):jkae053. doi: 10.1093/g3journal/jkae053 (PMC11075532; doi:10.1093/g3journal/jkae053)
Supplement: jkae053_Supplementary_Data [file jkae053_supplementary_data.zip › Table_S1_G3-2024-404912.xlsx]

## Sheet: Strains
Strain Number	Parent Strain	Markers	Description / Genotype	Notes	Reference
MC22	n/a		SC5314 wild-type		Fonzi and Irwin, 1993
MC5	MC22	natR, his-	SC5314 his1Δ::r3NAT1r3/his1Δ::r3NAT1r3	SC5314 his1dd mutant	Huang et al., 2019
MC79	MC22	arg-, his+, natS	SC5314 arg4Δ::r1HIS1r1/arg4Δ::r1HIS1r1	SC5314 arg4 dd mutant
MC28	n/a		Clinical Isolate GC75		Hirakawa et al., 2015
MC29	n/a		Clinical Isolate P37039		Hirakawa et al., 2015
MC30	n/a		Clinical Isolate 12C		Hirakawa et al., 2015
MC31	n/a		Clinical Isolate P37005		Hirakawa et al., 2015
MC32	n/a		Clinical Isolate P37037		Hirakawa et al., 2015
MC33	n/a		Clinical Isolate P60002		Hirakawa et al., 2015
MC45	n/a		Clinical Isolate P75016		Hirakawa et al., 2015
MC46	n/a		Clinical Isolate L26		Hirakawa et al., 2015
MC47	n/a		Clinical Isolate P57072		Hirakawa et al., 2015
MC48	n/a		Clinical Isolate 19F		Hirakawa et al., 2015
MC59	n/a		Clinical Isolate P75063		Hirakawa et al., 2015
MC60	n/a		Clinical Isolate P76055		Hirakawa et al., 2015
MC63	n/a		Clinical Isolate P75010		Hirakawa et al., 2015
MC69	n/a		Clinical Isolate P57055		Hirakawa et al., 2015
MC99	n/a		Clinical Isolate P76067		Hirakawa et al., 2015
MC102	n/a		Clinical Isolate P87		Hirakawa et al., 2015
MC128	n/a		Clinical Isolate P78048		Hirakawa et al., 2015
MC145	n/a		Clinical Isolate P94015		Hirakawa et al., 2015
MC146	n/a		Clinical Isolate P78042		Hirakawa et al., 2015
MC322	n/a		Clinical Isolate CA101		Schonherr et al., 2017
MC324	n/a		Clinical Isolate 529L		Rahman et al., 2007
MC157	n/a		Oak tree Isolate NYC4144		Bensasson et al., 2019
MC158	n/a		Oak tree Isolate NYC4145		Bensasson et al., 2019
MC159	n/a		Oak tree Isolate NYC4146		Bensasson et al., 2019
MC264	n/a		Clinical Isolate P34048		Hirakawa et al., 2015
MH260	MH216	his+ natS	brg1Δ::r1HIS1r1/brg1Δ::r1HIS1r1 his1Δ::r3/his1Δ::r3	SC5314 brg1dd mutant	Huang et al., 2019
MH227	MH216	his+ natS	efg1Δ::rHIS1r/efg1Δ::rHIS1r his1Δ::r3/his1Δ::r3	SC5314 efg1dd mutant	Huang et al., 2019
AM64	MC5	his+ natR	rim101Δ::rHIS1r/rim101::rHIS1r his1Δ::r3NAT1r3/his1Δ::r3NAT1r3	SC5314 rim101dd mutant	Sharma et al., in preparation
LX459	MC5	his+ natR	zcf20Δ::rHIS1r/zcf20::rHIS1r his1Δ::r3NAT1r3/his1Δ::r3NAT1r3	SC5314 zcf20dd mutant	This study
LX470	MC5	his+ natR	hmx1Δ::r1HIS1r1/hmx1Δ::r1HIS1r1 his1Δ::r3/his1Δ::r3	SC5314 hmx1dd mutant	This study
LX172	MC5	his+ natS	pga7Δ::rHIS1r/pga7Δ::rHIS1r his1Δ::r3/his1Δ::r3	SC5314 pga7dd mutant	This study
LX403	MC79	arg+ natS	rbt5Δ::Arg4/rbt5Δ::Arg4 arg4Δ::rHIS1r/arg4Δ::rHIS1r	SC5314 rbt5dd mutant	This study
LX414	MC22	his+ natR	stp4Δ::rHIS1r/stp4Δ::rHIS1r his1Δ::r3NAT1r3/his1Δ::r3NAT1r3	SC5314 csa2dd mutant	This study
LX415	MC5	his+ natR	pga10Δ::rHIS1r/pga10Δ::rHIS1r his1Δ::r3NAT1r3/his1Δ::r3NAT1r3	SC5314 pga10dd mutant	This study
LX426	LX403	arg+ natR	rbt5Δ::Arg4/rbt5Δ::Arg4 arg4Δ::rHIS1r/arg4Δ::rHIS1r csa2Δ::NAT1/csa2Δ::NAT1	SC5314 rbt5dd csa2dd mutant	This study
LX452	LX172	his+ natR	pga7Δ::rHIS1r/pga7Δ::rHIS1r pga10Δ::NAT1/pga10Δ::NAT1 his1Δ::r3/his1Δ::r3	SC5314 pga7dd pga10dd mutant	This study

## Sheet: Primers
Name	Sequence
NAT1_CRIME/F	CAGACGCGTTGAATTGTCC
NAT1_CRIME/R	CACCATGACCTCTATGTTCTGG
NAT1_CK_Int/R	GTTCTGTATCTATAAGCAGTATCATCCAAAGTAGT
HIS1_CRIME/F	GCGCAAGAAGCCTCAACT
HIS1_CRIME/R	GAGCTACAGGGCTTGACC
HIS1_CK_Int/R	GGCTGATTTGTCTTTACATCGTATCCTCC
CSA2 _NAT1/AF	AGGAAATCAAATGTCTTTTCCAAACATGATTGTAGAAGAAGATCAATAACCAACAAACCAACTGATCAATTACCATAAAAGCTTTAATGCGGTAGTTTATCACAG
CSA2 _NAT1/AR	GTCAAAGTGCTATAAAAAAAATAGACTATACAATCTTAAACATTGATAGTAAGCACGAACACATAGATTTACCGACAATAGTGTGGTCGCCATGATCG
CSA2_sgRNA/F	AGCAGCAGCAGCATTGGCAAGTTTTAGAGCTAGAAATAGCAAGTTAAA
CSA2_SNR52/R	TTGCCAATGCTGCTGCTGCTCAAATTAAAAATAGTTTACGCAAGTC
CSA2_CK/F	GGCGGAAATAGCGTCAAATGTG
CSA2_CK_Int/R	CGTCCAAAGCACTTGAGACAC
RBT5_ARG4/AF	AAATACATAGGCATTTTCCATGACTTCCGTTGTTCTGAATTCTAATTCTTCACTAACTATCACTAATAACTAATACTACAGTGTGGAATTGTGAGCGGAT
RBT5_ARG4/AR	AAATTACATTAAACGTAAATACTCTAGTTGCAATAAGATCATATATTAGTTATGTATTATCAGCAATACTATAATTCAACGTTTTCCCAGTCACGACGTT
RBT5_sgRNA/F	ACACTTGGGAAAATAGTGTAGTTTTAGAGCTAGAAATAGCAAGTTAAA
RBT5_SNR52/R	TACACTATTTTCCCAAGTGTCAAATTAAAAATAGTTTACGCAAGTC
RBT5_CK/F	GGGCTACGAGGTTTCGCTATT
RBT5_CK_Int/R	CAGCTTCAACGGAAACAGAAGC
ARG4_CK/R	TTATCTTAACCTTCTAGTCCACGT
PGA7_HIS1/AF	ACTTTTCTTTCGGGTTTAACGTTATATAAGGGTAAGAGATTCCTATTTTTTTTTTTCATCAGCTCCATATCCACACTAAC CTCGAGGTCGACGGTATCG
PGA7_HIS1/AR	CAATAATTGAAGGTTACAAAACTTATACGACATGAGATGGTGGTCTTTATATTTTGGGCATAATAGAATATATAGAACGT CCAATACGCAAACCGCC
PGA7_sgRNA/F	TTTATTACCAGACTGTGCAAGTTTTAGAGCTAGAAATAGCAAGTTAAA
PGA7_SNR52/R	TTGCACAGTCTGGTAATAAACAAATTAAAAATAGTTTACGCAAGTC
PGA7_CK/F	TCCCATGTCCAGCTAACACAATGA
PGA7_CK_Int/R	CCTCCTGTCTGCAAAACAGCA
PGA10_HIS1/AF	ATTTAGAGATTATAAATATGTCACATTTGGATTGCCTTTTTTGGTTCAAATGATTTTCTTCAAGTCAAATCCGCTAAAAG CTCGAGGTCGACGGTATCG
PGA10_HIS1/AR	ACCCTTACTATTGGTATCACCTATTAACAGTAGAACATATATTAATTATACATTAGCAATAGTACATATTATAATTCAAC CCAATACGCAAACCGCC
PGA10_sgRNA/F	ACCGTGAGTGCCACTTCAGA GTTTTAGAGCTAGAAATAGCAAGTTAAA
PGA10_SNR52/R	TCTGAAGTGGCACTCACGGT CAAATTAAAAATAGTTTACGCAAGTC
PGA10_CK/F	CTCGCAATCTCGCTTAAAATCCG
PGA10_CK_Int/R	GAACAAATGGAAGTGGCCAAAG
PGA10_NAT1/AF	ATTTAGAGATTATAAATATGTCACATTTGGATTGCCTTTTTTGGTTCAAATGATTTTCTTCAAGTCAAATCCGCTAAAAG GCTTTAATGCGGTAGTTTATCACAG
PGA10_NAT1/AR	ACCCTTACTATTGGTATCACCTATTAACAGTAGAACATATATTAATTATACATTAGCAATAGTACATATTATAATTCAAC GTGTGGTCGCCATGATCG
ZCF20_CK/F	TCAGGCGAAACTAATCACAGGTG
ZCF20_CK_Int/R	GGCAAACTGGGAAAGACAAGAC
ZCF20_HIS1/AF	GGATTATTACACATTAACAATAATAGACAGTTATTGGAGTATATTGAGAGTGGGAACTAATACTCAAATCAAACGTAAAG CTCGAGGTCGACGGTATCG
ZCF20_HIS1/AR	GTAATAAAACTGAATTCTCTAGTCATAAAAGTATATTCATTATTACATATTATTAATATCTATAAAAAAAGAAAGCAAAT CCAATACGCAAACCGCC
ZCF20_sgRNA/F	GGTTGTGTGAGAAATGGGGT GTTTTAGAGCTAGAAATAGCAAGTTAAA
ZCF20_SNR52/R	ACCCCATTTCTCACACAACC CAAATTAAAAATAGTTTACGCAAGTC
HMX1_CK/F	GAGGACCACGTTCGGAATTAAC
HMX1_CK_Int/R	AGTCTTGCTCGGCTTTACCAG
HMX1_HIS1/AF	TTTTTACATTTTTTTTTAGGTTTTCTATACTATAGAATTAATCATTTACTAATCCAATCATATATCATTACACATACAAT CTCGAGGTCGACGGTATCG
HMX1_HIS1/AR	GAAGATATTGCACAATAGAAAAGGCATATATTATCTAAATTAATGTACAGAAGTTTTCATAAGTGTTTTTATTTTTTTAT CCAATACGCAAACCGCC
HMX1_sgRNA/F	GTTGGAGCAAGTTTGGAAAC GTTTTAGAGCTAGAAATAGCAAGTTAAA
HMX1_SNR52/R	GTTTCCAAACTTGCTCCAAC CAAATTAAAAATAGTTTACGCAAGTC

## Sheet: Plasmids
Plasmid Name	Description:	Marker	Reference
pV1093	CaCas9/sgRNA expression vector	ampR	Vyas et al., 2015
pmh01	pRS424 carrying C.d.HIS1 from pSN52 at KpnI site	ampR	Huang and Mitchell, 2017
pmh02	pRS424 carrying C.d.HIS1 from pSN52 at SapI site	ampR	Huang and Mitchell, 2017
pmh05	YEp24 carrying NAT1 from pNAT at BamHI site	ampR	Huang and Mitchell, 2019
pmh06	YEp24 carrying NAT1 from pNAT at XmaI site	ampR	Huang and Mitchell, 2019
pSN69	pCR-BluntII-TOPO carryingC. dubliniensis ARG4	KanR	Noble and Johnson, 2005
