# Supplementary material for: Regulatory features of Candida albicans hemin-induced filamentation
Source: G3 (Bethesda). 2024 Mar 12;14(5):jkae053. doi: 10.1093/g3journal/jkae053 (PMC11075532; doi:10.1093/g3journal/jkae053)
Supplement: jkae053_Supplementary_Data [file jkae053_supplementary_data.zip › Table_S2_G3-2024-404912.xlsx]

## Sheet: Description
	Differential expression analysis was performed using the DESeq2 v1.40.2 R package using alpha=0.05
	Column A= gene ID
	Column B= Gene name
	Column C= baseMean- the average of the normalized counts
	Column D= log2FoldChange- the effect size estimate on a logaritmitc scale of base 2
	Coumn E=lfcSE- standard error of the log2 fold change
	Column F= stat- the value of the test statistic for the gene
	Column G=pvalue- P-value of the test for the gene
	Column H=padj- Adjusted P-value- adjusted for multiple testings of the gene
	For venn diagram analysis log2FoldChange (Column D) and padj (Column H) were filtered. padj<0.05 and log2FoldChange to either greater than 1 or less than -1.

## Sheet: SD+Hemin vs SD
		baseMean	log2FoldChange	lfcSE	stat	pvalue	padj
C5_01050C	orf19.1967	201.205	-4.68831	1.58993	-2.94874	NA	NA
C3_00620C	orf19.5394.1	59.8401	-4.54986	1.43639	-3.16758	0.00153714	0.00728693
CR_05400C	tR(ACG)2	3.51669	-4.28243	1.5477	-2.76696	0.0056581	NA
C4_02380W	orf19.2766	1.42105	-4.00803	2.02435	-1.97991	0.0477138	NA
C5_01360W	CFL4	65.1783	-3.94126	0.831884	-4.73775	2.16e-06	2.15e-05
C2_09290W	orf19.4090.1	48.6326	-3.84376	1.64273	-2.33987	NA	NA
C3_03940C	orf19.2813	1.22732	-3.79955	2.06769	-1.83758	0.0661242	NA
C2_07850C	tM(CAU)2	1.04352	-3.56782	2.1963	-1.62447	0.104276	NA
CR_08750C	tG(GCC)6	1.03939	-3.5629	2.31105	-1.54168	0.123151	NA
C6_01210W	orf19.131.2	188.169	-3.40676	1.34061	-2.5412	NA	NA
C4_07260W	orf19.3073	0.886659	-3.32832	2.47554	-1.34448	0.178793	NA
CR_01040C	ARC19	64.7719	-3.21708	1.48871	-2.16098	NA	NA
C5_01790C	orf19.3196	1.76078	-3.20689	1.84133	-1.74162	0.0815749	NA
C3_04440C	orf19.5894	0.700793	-2.99121	2.49151	-1.20056	0.229922	NA
CR_04620C	orf19.553	0.673457	-2.94371	2.71101	-1.08584	0.277552	NA
CR_06350C	orf19.3888.2	5.38933	-2.92348	1.09317	-2.67431	0.0074883	NA
C3_04040W	orf19.2804	1.39111	-2.82865	1.97223	-1.43424	0.151505	NA
C6_00450C	orf19.4214	1.38698	-2.82457	1.93526	-1.45952	0.144421	NA
C1_07290W	orf19.4439	1.37538	-2.81393	1.93833	-1.45173	0.146577	NA
CM_00330W	COB	2.56706	-2.80032	1.59074	-1.76039	0.0783417	NA
CR_06780W	orf19.1856	33.5096	-2.69157	1.19447	-2.25336	0.0242365	0.0758588
C6_00470C	FET99	10303.9	-2.66642	0.0972968	-27.405	2.39e-165	1.76e-162
C1_12300W	orf19.5233	0.540196	-2.61096	3.19883	-0.816224	0.414372	NA
C2_03850W	tR(UCU)3	0.540196	-2.61096	3.19883	-0.816224	0.414372	NA
C1_09890C	tS(CGA)1	0.540196	-2.61096	3.19883	-0.816224	0.414372	NA
CM_00320W	NAD3	1.18217	-2.60114	2.13615	-1.21768	0.223347	NA
C7_02260W	orf19.6487	0.534396	-2.59653	2.95346	-0.879148	0.379321	NA
C7_02130W	orf19.6502	1.20111	-2.58886	2.01731	-1.28332	0.199379	NA
C2_10640C	MTR2	125.671	-2.58602	1.14387	-2.26077	NA	NA
C2_09540W	snR44c	0.528595	-2.58349	2.96459	-0.871449	0.383509	NA
C4_04740W	tI(AAU)4	0.528595	-2.58349	2.96459	-0.871449	0.383509	NA
C3_06510C	HST6	0.526528	-2.57858	2.96861	-0.868616	0.385057	NA
C2_05900W	orf19.5212	8.89196	-2.57466	0.793989	-3.24269	0.00118408	NA
C1_11820W	tY(GUA)1	0.522795	-2.57051	3.23732	-0.794026	0.42718	NA
CR_08720W	orf19.6449	1.18538	-2.57014	2.17302	-1.18275	0.236908	NA
C2_05300C	orf19.3559	326.986	-2.55191	1.24054	-2.0571	NA	NA
C4_06640C	orf19.2868	0.50706	-2.53356	3.00774	-0.842347	0.399594	NA
C4_05720W	orf19.1257	2.0046	-2.5099	1.79898	-1.39518	0.162962	NA
C4_05780C	CFL2	156.692	-2.32879	0.217296	-10.7171	8.46e-27	6.61e-25
C4_04630C	orf19.3819	1.02685	-2.32203	2.13192	-1.08917	0.276077	NA
C7_01260W	snR24	1.89982	-2.31651	1.65898	-1.39634	0.162611	NA
C4_04320W	FRE10	1219.72	-2.30427	0.313991	-7.33866	2.16e-13	6.14e-12
CR_08270W	orf19.6391	3.38328	-2.15055	1.31626	-1.63383	0.102294	NA
C2_01440C	orf19.1448.1	75.0793	-2.11471	1.05314	-2.008	0.0446432	0.123725
C1_05690C	orf19.2481	1.73855	-2.09932	1.67823	-1.25091	0.210967	NA
C2_09850C	orf19.1366	0.883904	-2.06204	2.53868	-0.812247	0.41665	NA
C4_03420C	orf19.3368	2.54226	-2.04899	1.47309	-1.39095	0.164241	NA
C1_08790W	TPO3	1008.96	-2.04621	0.128145	-15.9679	2.14e-57	5.01e-55
C3_06660C	orf19.7455	0.870237	-2.03839	2.37945	-0.856665	0.39163	NA
C2_05240C	tQ(UUG)3	0.360131	-2.02569	3.75446	-0.539541	0.589513	NA
CM_00240W	CaalfMp08.3	0.870383	-2.0235	2.54931	-0.793743	0.427345	NA
C3_04710W	ARV1	0.866249	-2.0162	2.36154	-0.853767	0.393234	NA
C3_07590W	orf19.6731	0.346463	-1.97795	3.49951	-0.565206	0.571933	NA
C1_00050C	orf19.6110	0.346463	-1.97795	3.49951	-0.565206	0.571933	NA
C5_02960C	orf19.4321	3.90281	-1.96848	1.11245	-1.76951	0.0768095	NA
C5_01150C	snR189c	0.340662	-1.95803	3.52179	-0.555977	0.578227	NA
CR_09390C	orf19.7336	0.340662	-1.95803	3.52179	-0.555977	0.578227	NA
C7_01730C	STE18	20.0226	-1.9543	0.644914	-3.03032	0.00244293	0.0108991
C1_05310W	tP(UGG)1	0.332795	-1.9285	3.87306	-0.497928	0.618535	NA
C1_05550C	snR60	2.20305	-1.91708	1.50884	-1.27057	0.203883	NA
C3_04050W	tA(AGC)2	1.49662	-1.90719	1.8677	-1.02114	0.307188	NA
C1_03470C	orf19.3049	1.52727	-1.89746	1.8255	-1.03942	0.29861	NA
C2_08580W	orf19.3621	9.84581	-1.89135	0.707909	-2.67175	0.00754578	NA
C2_08590W	YWP1	28932.6	-1.85855	0.06982	-26.6191	4.08e-156	2.34e-153
C6_00610C	orf19.4196	3.56945	-1.7993	1.18803	-1.51452	0.129893	NA
C6_01440C	FRP5	6.96894	-1.75615	0.814494	-2.15612	0.0310743	NA
C4_00640W	orf19.4179	11.1801	-1.74961	0.696808	-2.51089	0.0120426	0.0431239
C4_03760W	orf19.1302	7.32957	-1.73997	0.873002	-1.99308	0.0462522	NA
C2_05330C	orf19.3563	3.40347	-1.72475	1.14421	-1.50737	0.131717	NA
C3_03020W	orf19.298	3.14906	-1.70107	1.30946	-1.29907	0.193921	NA
CR_10490W	EIF4E	618.307	-1.69235	1.00817	-1.67864	0.093223	0.219752
C2_05310C	CD39	1.36501	-1.68166	2.03493	-0.826394	0.408581	NA
C3_07500W	VAN1	125.006	-1.67913	1.01858	-1.64849	0.0992513	0.230172
C1_07040C	orf19.6200	1.31449	-1.66869	2.09179	-0.797733	0.425025	NA
CM_00160C	ATP6	2.75543	-1.66058	2.96115	-0.560789	0.574941	NA
CR_01840W	orf19.2583.1	0.703839	-1.64606	2.73699	-0.601415	0.547564	NA
C2_05420C	snR63	0.669306	-1.61574	2.59131	-0.623521	0.532942	NA
C7_02360W	orf19.6475	7.612	-1.59806	0.839587	-1.90338	0.0569904	NA
C2_01290C	tL(UAA)1	0.688251	-1.5913	2.56861	-0.619519	0.535574	NA
CR_10330W	PGA11	0.676503	-1.58657	2.5822	-0.614428	0.538933	NA
C6_03570W	orf19.5724	0.680383	-1.5743	2.57742	-0.610802	0.541331	NA
C2_05430C	tI(AAU)3	0.670703	-1.57421	2.58886	-0.60807	0.543141	NA
C1_10590W	snR62	3.50451	-1.50755	1.39655	-1.07948	0.280372	NA
CR_10380C	orf19.7614	1.90028	-1.49075	1.54713	-0.963557	0.335268	NA
C1_06990C	tL(UAA)4	1.17775	-1.48503	2.16106	-0.687177	0.491971	NA
CR_10460W	snR13	2.32444	-1.48404	1.40278	-1.05793	0.290089	NA
C2_05070W	FRE9	83.839	-1.4706	0.239851	-6.13132	8.72e-10	1.6e-08
C5_04390C	orf19.3925	1.67139	-1.46919	1.82052	-0.807019	0.419655	NA
C1_13290W	orf19.4955	5.2388	-1.44434	1.0197	-1.41644	0.156646	NA
C6_03500C	SAP4	2.37005	-1.417	1.36679	-1.03673	0.299861	NA
C4_06620C	orf19.2870	2.36798	-1.41634	1.34495	-1.05308	0.292302	NA
CR_10310W	orf19.7606	1.20416	-1.40334	1.88645	-0.743905	0.456934	NA
C1_02070W	HSP31	8.10617	-1.3874	0.779649	-1.77951	0.0751554	NA
C6_02030C	orf19.3508	22.8491	-1.35559	0.573313	-2.36449	0.0180549	0.0599852
C6_03790C	HGT10	590.747	-1.34926	0.113814	-11.8549	2.03e-32	2.49e-30
CR_01250C	orf19.3229	1.16895	-1.34768	2.15794	-0.62452	0.532286	NA
C2_09680W	orf19.1386	9.51871	-1.30888	0.679567	-1.92605	0.054098	NA
C3_04840C	orf19.5952	1.72989	-1.26958	1.69915	-0.747187	0.454951	NA
C1_06330W	orf19.6280	1.49713	-1.2535	1.89717	-0.660723	0.50879	NA
C4_01300W	orf19.4657	1781.21	-1.23903	0.0907636	-13.6512	1.99e-42	3.41e-40
C2_00780W	POT1-2	3.17814	-1.23532	1.209	-1.02177	0.306889	NA
C7_03230C	orf19.5132	4.29155	-1.22346	1.04153	-1.17468	0.240122	NA
CM_00360W	RRNS	150.407	-1.2149	1.34964	-0.900165	0.368032	0.570367
C2_08150W	orf19.2169	3.19528	-1.2135	1.26353	-0.960408	0.33685	NA
C5_04140W	orf19.3897	36.6855	-1.20628	0.357437	-3.37482	0.00073865	0.00388394
C6_01400W	orf19.3444	12.2555	-1.20514	0.679842	-1.77267	0.0762831	0.189166
C4_01070W	HGT17	0.964814	-1.19688	2.26716	-0.527919	0.597555	NA
C1_00720W	tP(UGG)3	2.93104	-1.18367	1.28704	-0.919683	0.357738	NA
C3_00010C	orf19.5474	3.19047	-1.18298	1.21462	-0.973945	0.330084	NA
C2_04000C	orf19.823	1.00348	-1.1643	2.2659	-0.513837	0.607366	NA
C4_01340W	orf19.4653	29.3243	-1.15755	0.422823	-2.73766	0.00618782	0.0243218
C1_08400C	GCV2	4341.64	-1.15329	0.0798198	-14.4487	2.56e-47	5.27e-45
CR_08760C	RDN5	9.81576	-1.15153	0.690233	-1.66831	0.0952536	NA
C4_03950C	orf19.787	1590.21	-1.14156	0.102543	-11.1325	8.72e-29	8.02e-27
CR_02000C	HEM1	1655.9	-1.13897	0.0795045	-14.3259	1.51e-46	2.88e-44
C2_04520C	orf19.4498	7.52544	-1.13893	0.749252	-1.52008	0.12849	NA
C4_02320C	SOD1	5022.64	-1.13788	0.420698	-2.70475	0.00683548	0.02658
C2_01460C	orf19.1450	2.07992	-1.13293	1.55595	-0.728127	0.466536	NA
C5_04130C	CHT2	4095.84	-1.12904	0.0682773	-16.536	2.02e-61	5.2e-59
CR_06870C	orf19.1844	6.25414	-1.11239	0.866512	-1.28375	0.199228	NA
CR_00550W	orf19.7480	1.02228	-1.10144	2.09304	-0.526238	0.598723	NA
C2_10780C	PSO2	1.52301	-1.09829	1.68028	-0.653637	0.513346	NA
C1_04450C	FMA1	2788.3	-1.09273	0.068024	-16.0638	4.57e-58	1.12e-55
C5_04480C	orf19.3932.1	2.04487	-1.08773	1.46994	-0.739984	0.45931	NA
CR_02060W	orf19.2607	1019.63	-1.08433	0.0959221	-11.3043	1.25e-29	1.24e-27
C1_06370C	PBR1	0.166397	-1.084	4.08047	-0.265657	0.790504	NA
C1_11630C	FUS1	0.174265	-1.084	4.08047	-0.265657	0.790504	NA
C3_01230C	orf19.1728	0.180065	-1.084	4.08047	-0.265657	0.790504	NA
C4_05870C	orf19.1274	0.174265	-1.084	4.08047	-0.265657	0.790504	NA
C5_03050C	PGA58	0.180065	-1.084	4.08047	-0.265657	0.790504	NA
CR_00380W	orf19.7495	0.166397	-1.084	4.08047	-0.265657	0.790504	NA
C1_05730W	snR39b	0.174265	-1.084	4.08047	-0.265657	0.790504	NA
C2_00900W	orf19.2034	0.174265	-1.084	4.08047	-0.265657	0.790504	NA
C2_05480C	orf19.3577.1	0.166397	-1.084	4.08047	-0.265657	0.790504	NA
C4_05120C	orf19.741	0.166397	-1.084	4.08047	-0.265657	0.790504	NA
CR_04690C	tS(GCU)2	0.180065	-1.084	4.08047	-0.265657	0.790504	NA
CR_09940W	orf19.7568	0.174265	-1.084	4.08047	-0.265657	0.790504	NA
C1_14370W	orf19.7252	0.166397	-1.084	4.08047	-0.265657	0.790504	NA
C2_00530W	orf19.2074	0.180065	-1.084	4.08047	-0.265657	0.790504	NA
C2_01500W	orf19.1456	0.180065	-1.084	4.08047	-0.265657	0.790504	NA
C2_05010W	tT(AGU)4	0.166397	-1.084	4.08047	-0.265657	0.790504	NA
C2_06050C	tM(CAU)3	0.174265	-1.084	4.08047	-0.265657	0.790504	NA
C2_08880W	BUD20	0.174265	-1.084	4.08047	-0.265657	0.790504	NA
C3_04450C	orf19.5896	0.180065	-1.084	4.08047	-0.265657	0.790504	NA
C4_05950C	tT(UGU)2	0.174265	-1.084	4.08047	-0.265657	0.790504	NA
C4_06630C	orf19.2869	0.174265	-1.084	4.08047	-0.265657	0.790504	NA
C5_00360C	tS(CAG)1	0.174265	-1.084	4.08047	-0.265657	0.790504	NA
C5_01030W	snR32a	0.166397	-1.084	4.08047	-0.265657	0.790504	NA
C7_00290C	HGT13	0.180065	-1.084	4.08047	-0.265657	0.790504	NA
C7_00640C	orf19.7055	0.174265	-1.084	4.08047	-0.265657	0.790504	NA
CM_00170C	ATP8	0.174265	-1.084	4.08047	-0.265657	0.790504	NA
CR_08260C	orf19.6390	0.166397	-1.084	4.08047	-0.265657	0.790504	NA
CR_07740W	orf19.2633.1	186.003	-1.07225	0.202811	-5.28692	1.24e-07	1.59e-06
C7_00330C	orf19.7088	5.36202	-1.06867	0.874913	-1.22146	0.221912	NA
CR_04980C	orf19.635	0.523774	-1.05957	3.04663	-0.347786	0.728001	NA
C1_13210C	orf19.4949	9.49654	-1.0473	1.61557	-0.648254	0.51682	NA
CR_00830W	orf19.3272	1.79843	-1.04235	1.65609	-0.629401	0.529086	NA
C4_00550C	tG(CCC)1	0.497108	-1.04065	2.89523	-0.359436	0.719269	NA
C6_03320W	orf19.5620	3386.18	-1.038	0.0917697	-11.3109	1.16e-29	1.17e-27
C2_05870W	orf19.5210.1	2.77971	-1.03708	1.2771	-0.812057	0.416759	NA
C4_05200C	orf19.6859	11.5164	-1.03466	0.656623	-1.57573	0.115088	0.25751
C2_07270W	orf19.2284	2300.09	-1.03361	0.0843551	-12.2531	1.62e-34	2.14e-32
C2_00620C	orf19.2066	4.40027	-1.02268	1.00212	-1.02051	0.307485	NA
CR_02960W	orf19.2853	2.86094	-1.02165	1.19837	-0.852536	0.393917	NA
C5_02950C	orf19.4320	13.2946	-1.01763	0.591379	-1.72078	0.0852916	0.205473
C1_13600W	orf19.4996	0.519786	-1.01625	2.85493	-0.355964	0.721868	NA
C1_04500W	ICL1	295.56	-1.01356	0.183304	-5.52941	3.21e-08	4.57e-07
C4_03970W	orf19.1207	4.46409	-1.008	0.992065	-1.01606	0.309599	NA
C1_07900W	COI1	4322.92	-1.00198	0.106186	-9.43607	3.87e-21	2.14e-19
C6_04460W	tL(CAA)3	0.504306	-0.998574	2.88285	-0.346384	0.729054	NA
C1_00240C	tT(AGU)6	4.19513	-0.994698	1.02681	-0.968723	0.332684	NA
C4_02560C	UME7	3.33724	-0.992098	1.13239	-0.876113	0.380969	NA
C1_02990C	XOG1	388.222	-0.980574	0.134112	-7.31159	2.64e-13	7.35e-12
CR_02320W	snR71	3.15349	-0.980406	1.24673	-0.786382	0.431644	NA
C3_02850C	orf19.276	323.665	-0.976457	0.135351	-7.21425	5.42e-13	1.49e-11
C5_02790C	GAP1	26.5697	-0.973681	0.429795	-2.26545	0.0234849	0.0743176
C1_03880C	orf19.4461	0.475573	-0.971297	3.151	-0.30825	0.757892	NA
C4_03190W	orf19.2671	440.358	-0.969503	0.126016	-7.69349	1.43e-14	4.61e-13
C6_04620C	NAG4	2.3014	-0.969206	1.50628	-0.643441	0.519938	NA
C4_05730W	orf19.1258	130.573	-0.967088	0.242952	-3.98058	6.87e-05	0.000489984
C4_04070C	PGA30	1.8265	-0.963674	1.53183	-0.629099	0.529284	NA
C6_00480C	FET31	1310.78	-0.960958	0.266945	-3.59983	0.000318423	0.00188819
C1_11210C	HAP43	1305.77	-0.953315	0.0783207	-12.1719	4.39e-34	5.65e-32
CR_06130C	orf19.3868	2.33013	-0.949996	1.43643	-0.661357	0.508383	NA
CM_00010W	RRNL	318.74	-0.948028	1.07763	-0.879734	0.379004	0.581598
C4_02010C	HSX11	17.7309	-0.94779	0.496972	-1.90713	0.0565036	0.149161
C1_09300C	orf19.4789	121.382	-0.945663	0.229788	-4.11537	3.87e-05	0.000292936
C4_01940W	PHO89	1.35921	-0.943303	2.00228	-0.471114	0.637559	NA
C2_01380W	PLB4.5	1664.46	-0.937229	0.0993148	-9.43695	3.84e-21	2.14e-19
C1_12190W	BUL4	8.36501	-0.922778	0.746409	-1.23629	0.216351	NA
C1_02670C	orf19.2957	2.6698	-0.921876	1.27482	-0.723144	0.469591	NA
CM_00380W	NAD5	1.88603	-0.918988	1.74647	-0.526196	0.598752	NA
CR_00200W	PCK1	2.38816	-0.918916	1.38836	-0.661872	0.508053	NA
C3_07880C	orf19.6184	2.62118	-0.908018	1.29527	-0.701025	0.483287	NA
C1_08410C	SAM4	2524.16	-0.907859	0.0828923	-10.9523	6.48e-28	5.66e-26
CR_06140W	orf19.3869	2342.56	-0.907564	0.079678	-11.3904	4.67e-30	4.81e-28
CR_09360W	FCY24	1.31059	-0.905987	1.76728	-0.512646	0.608199	NA
CR_06330C	orf19.3887	21.1629	-0.901056	0.452615	-1.99078	0.0465051	0.127808
C2_02590W	ZRT2	5349.01	-0.899628	0.0941084	-9.55948	1.18e-21	6.7e-20
C4_03300C	orf19.1440.2	205.173	-0.898993	0.15867	-5.66581	1.46e-08	2.2e-07
C3_06950W	orf19.6805	10.6453	-0.898301	0.655054	-1.37134	0.170269	NA
C5_01990W	orf19.3172	9.59494	-0.897182	0.668206	-1.34267	0.179378	NA
C5_03610W	HEX1	6.58944	-0.893547	0.851305	-1.04962	0.293893	NA
C3_05900W	orf19.7370	20.9554	-0.89236	0.483196	-1.84679	0.0647778	0.166733
C3_04600C	orf19.5918	2.69454	-0.889374	1.2351	-0.720084	0.471473	NA
CR_07270C	HGT16	266.238	-0.884379	0.157412	-5.61825	1.93e-08	2.85e-07
C6_00440C	FET34	3020.62	-0.883905	0.382605	-2.31023	0.0208756	0.0675704
C4_00650W	HIS5	1032.62	-0.883623	0.0808505	-10.9291	8.37e-28	7.07e-26
C3_07760C	orf19.6709	1.34512	-0.883423	1.75488	-0.503408	0.614677	NA
C1_06570W	ANT1	265.484	-0.881649	0.166142	-5.30659	1.12e-07	1.44e-06
C1_07580C	PRY1	18.2312	-0.869	0.496653	-1.74971	0.0801681	0.19653
CR_08830W	orf19.7279.1	9.06111	-0.867899	0.703029	-1.23451	0.217011	NA
C4_00980C	MRV1	15.0685	-0.863096	0.55185	-1.56401	0.117816	0.261009
C2_09000C	orf19.204	235.459	-0.859844	0.16954	-5.07161	3.94e-07	4.5e-06
C2_04810W	HIS3	936.532	-0.854073	0.107892	-7.916	2.45e-15	8.9e-14
C1_00510W	orf19.6057	18.832	-0.853666	0.471494	-1.81055	0.0702098	0.178047
C1_14130W	FTR1	194.291	-0.847306	0.17006	-4.98239	6.28e-07	6.96e-06
C6_01420C	orf19.3442	30.172	-0.842962	0.391907	-2.15093	0.0314821	0.092948
C4_05430C	GAP5	1274.39	-0.838495	0.0838619	-9.99852	1.55e-23	9.96e-22
C6_03540W	orf19.5720	1278.3	-0.837977	0.120255	-6.96835	3.21e-12	7.98e-11
C3_05400C	orf19.6978	1.35082	-0.834723	1.7515	-0.476577	0.633664	NA
C1_02600W	SNO1	2209.38	-0.82734	0.0786235	-10.5228	6.78e-26	4.99e-24
C3_07690C	orf19.6718	6.14655	-0.824201	0.847101	-0.972966	0.33057	NA
CR_06850C	orf19.1848.1	1.62043	-0.819665	1.71389	-0.478249	0.632473	NA
C6_02080W	orf19.3503	4.33325	-0.818814	0.971051	-0.843224	0.399103	NA
C3_03370C	orf19.334	1277	-0.807165	0.0886155	-9.10862	8.34e-20	4.3e-18
C1_14120C	RBE1	9.48553	-0.807124	0.668448	-1.20746	0.227255	NA
C2_02980C	DLD1	4028.45	-0.806178	0.088708	-9.088	1.01e-19	5.1e-18
C5_01060C	BUD23	11.2716	-0.802963	0.640913	-1.25284	0.210263	0.395311
C1_07450W	snR42a	10.0696	-0.799454	0.646373	-1.23683	0.21615	NA
CR_07470W	orf19.6118	6.87133	-0.794541	0.808862	-0.982295	0.325955	NA
C5_04440C	SFC1	577.402	-0.791856	0.12074	-6.55835	5.44e-11	1.18e-09
C1_05960W	PGA45	5084.93	-0.784938	0.0685499	-11.4506	2.33e-30	2.56e-28
C4_01590C	snR74	67.4357	-0.783062	0.269246	-2.90835	0.00363342	0.0155502
C1_09900W	LIP3	3.09008	-0.775749	1.23221	-0.62956	0.528983	NA
C5_01800C	HIP1	299.402	-0.773363	0.144144	-5.36522	8.09e-08	1.08e-06
CR_10430C	orf19.7620	3.0047	-0.767873	1.20534	-0.637058	0.524087	NA
C4_02020W	CAT2	53.1375	-0.765634	0.291316	-2.62819	0.00858398	0.0321931
CR_10110W	CHT3	16.6919	-0.761821	0.547491	-1.39148	0.164081	0.330406
C7_00120W	orf19.7111	5.83534	-0.759281	0.875522	-0.867232	0.385815	NA
C4_01600C	snR75	117.478	-0.758397	0.210834	-3.59713	0.00032175	0.00190135
C2_06520C	orf19.28	3.30901	-0.758212	1.13512	-0.667958	0.50416	NA
C2_07370W	orf19.1897	14.9264	-0.756541	0.526399	-1.4372	0.150661	0.31129
C2_01010W	HGT8	1353.41	-0.755703	0.108994	-6.93347	4.11e-12	1.01e-10
C5_03060C	TNA1	6615.88	-0.7552	0.0875546	-8.62547	6.38e-18	2.81e-16
C3_00440W	orf19.5422	2.46819	-0.753976	1.31043	-0.575363	0.565046	NA
C5_01540W	orf19.4149.1	477.133	-0.751661	0.116879	-6.43109	1.27e-10	2.61e-09
C4_04860W	orf19.3793	482.814	-0.750888	0.10751	-6.98435	2.86e-12	7.19e-11
C2_00890W	orf19.2035	21.5382	-0.747904	0.45089	-1.65873	0.0971709	0.226673
C1_12980W	snR41b	52.2205	-0.744459	0.295744	-2.51724	0.0118278	0.0423844
C2_09070C	orf19.4066	1442.08	-0.736978	0.0827768	-8.9032	5.43e-19	2.59e-17
C2_10240W	GPD1	2069.84	-0.736455	0.0795857	-9.2536	2.17e-20	1.17e-18
C1_10700C	NIT3	1390.37	-0.734405	0.0829352	-8.85516	8.36e-19	3.95e-17
C4_03490C	orf19.3376	8.11421	-0.733524	0.712907	-1.02892	0.303517	NA
C2_00300C	CKB1	39.8866	-0.732367	0.332511	-2.20253	0.0276277	0.0840873
C3_05280C	orf19.6007	68.9201	-0.730797	0.258752	-2.82432	0.00473814	0.0194083
CR_09760W	MED21	11.7442	-0.729751	0.601527	-1.21316	0.225067	0.412437
C6_01520W	orf19.3432	162.049	-0.72971	0.184263	-3.96016	7.49e-05	0.000528715
C2_02030W	ARO3	3853.24	-0.728635	0.07191	-10.1326	3.96e-24	2.83e-22
C4_03380C	DAO2	966.751	-0.727135	0.0899164	-8.08679	6.13e-16	2.36e-14
CR_05210W	orf19.557	641.139	-0.726872	0.0992256	-7.32544	2.38e-13	6.7e-12
CR_10650W	LTV1	38.6734	-0.724908	0.342078	-2.11913	0.0340796	0.0993283
C6_02390W	snR58	24.6637	-0.723757	0.413949	-1.74842	0.080391	0.196917
C4_03350C	orf19.3362	148.813	-0.720143	0.200127	-3.59843	0.000320149	0.00189406
C4_06950W	orf19.3114	252.931	-0.719842	0.13783	-5.22268	1.76e-07	2.16e-06
CR_07330W	SMX4	4.1199	-0.719377	1.00199	-0.717951	0.472788	NA
C2_08055W	RPR1	0.813481	-0.71694	2.27719	-0.314836	0.752886	NA
CR_03270W	orf19.2397	891.994	-0.716791	0.120121	-5.96726	2.41e-09	4.12e-08
C6_02300C	orf19.3471	41.4705	-0.714924	0.333872	-2.14131	0.0322488	0.0947424
C1_11130W	FGR16	5.55847	-0.713722	0.870739	-0.819674	0.412402	NA
C1_13130C	orf19.4940	121.591	-0.711581	0.198222	-3.58982	0.00033091	0.00195101
C5_01160C	snR69	89.3371	-0.708477	0.234874	-3.01641	0.00255786	0.0113431
C4_04720W	orf19.3810	1217.04	-0.706001	0.0840051	-8.40426	4.31e-17	1.78e-15
CR_04110W	orf19.494	628.247	-0.701736	0.0979958	-7.16088	8.02e-13	2.17e-11
C1_11690W	orf19.1150	293.527	-0.701055	0.147544	-4.75148	2.02e-06	2.01e-05
C6_01360W	orf19.3448	754.139	-0.699643	0.0956614	-7.31375	2.6e-13	7.28e-12
C3_04500C	RPL19A	622.234	-0.69788	0.452163	-1.54343	0.122727	0.268313
C2_09920W	orf19.1360	3.62207	-0.697788	1.08157	-0.645164	0.518821	NA
C2_09060C	ASN1	20473.9	-0.697736	0.069028	-10.108	5.09e-24	3.55e-22
CR_06300C	FGR50	273.585	-0.696703	0.134851	-5.16648	2.39e-07	2.83e-06
C2_04910W	orf19.3522	1.65212	-0.696344	1.61638	-0.430805	0.66661	NA
C4_01280C	orf19.4659	972.824	-0.691338	0.0953514	-7.25042	4.15e-13	1.14e-11
C1_05620C	STE3	78.4302	-0.685663	0.268671	-2.55205	0.010709	0.0388342
C1_06310W	snR44a	3.3599	-0.685409	1.09785	-0.624317	0.532419	NA
C7_00850W	orf19.7032	10.4862	-0.684273	0.632769	-1.08139	0.279522	NA
C2_00670C	orf19.2061	2.84256	-0.683095	1.37237	-0.497747	0.618662	NA
C4_01290W	orf19.4658	1310.09	-0.6816	0.0882798	-7.7209	1.16e-14	3.79e-13
C4_02930W	orf19.2701	4.41764	-0.679747	1.11617	-0.609001	0.542524	NA
C3_07770C	orf19.6170	8.79184	-0.679486	0.684782	-0.992266	0.321068	NA
C4_04850C	CSR1	495.814	-0.679474	0.118462	-5.73581	9.7e-09	1.5e-07
C6_03530C	orf19.5719	556.863	-0.67558	0.106019	-6.37228	1.86e-10	3.75e-09
CR_07500W	orf19.2620	3.69295	-0.673216	1.06219	-0.633797	0.526213	NA
C1_00710C	TUB2	1668.49	-0.671789	0.399024	-1.68358	0.092263	0.218188
CR_05790C	ACO2	4793.77	-0.670325	0.0666113	-10.0632	8.03e-24	5.31e-22
C2_04610C	snR189b	10.6345	-0.66649	0.65418	-1.01882	0.308289	NA
CR_09780C	IFA14	1.13493	-0.666047	2.10841	-0.3159	0.752079	NA
C4_02150C	orf19.4577	0.840147	-0.665848	2.37778	-0.280029	0.779455	NA
C4_01360W	PGA53	3234.74	-0.660651	0.0875199	-7.54858	4.4e-14	1.35e-12
C3_05450C	orf19.6983	2.83484	-0.660534	1.18433	-0.557729	0.577029	NA
C6_00290W	orf19.1189	1648.19	-0.660008	0.0766433	-8.61143	7.22e-18	3.12e-16
C2_08050C	SIT1	4.80244	-0.659351	0.958136	-0.68816	0.491352	NA
C1_04800C	orf19.762	5.54443	-0.657639	0.94926	-0.692792	0.48844	NA
CR_04790W	MVB12	17.1613	-0.657291	0.502872	-1.30708	0.191187	0.370232
C3_06540C	orf19.7443	15.1148	-0.657009	0.549125	-1.19647	0.231514	0.419625
C4_03940C	PYC2	12949.7	-0.655372	0.0599774	-10.927	8.57e-28	7.12e-26
C3_01440C	orf19.1707	119.458	-0.655256	0.200328	-3.27092	0.00107197	0.00529224
C1_03390W	EHT1	6567.32	-0.650586	0.0706168	-9.2129	3.17e-20	1.69e-18
C2_05890C	IDP1	11963.6	-0.650543	0.0582282	-11.1723	5.57e-29	5.42e-27
C1_02970W	orf19.2988	2122.5	-0.648522	0.0821688	-7.89256	2.96e-15	1.04e-13
C1_10050W	orf19.4872	3.95401	-0.645264	1.15942	-0.556542	0.57784	NA
C1_00330C	orf19.6075	7.69449	-0.645222	0.743575	-0.86773	0.385542	NA
CR_08800W	ITS2	6.87992	-0.644578	0.790036	-0.815884	0.414567	NA
C3_03900C	HTB1	7003.23	-0.64019	0.0604944	-10.5826	3.59e-26	2.68e-24
C1_09120W	IPT1	1004.58	-0.639399	0.0956029	-6.68807	2.26e-11	5.09e-10
C3_05170W	WOR2	18.4623	-0.638698	0.47853	-1.33471	0.181972	0.357902
C7_03300C	LIP8	927.804	-0.634894	0.0848019	-7.48679	7.06e-14	2.1e-12
C3_04270C	CTP1	4434	-0.628638	0.0697095	-9.01796	1.92e-19	9.4e-18
C2_05370C	RXT3	460.437	-0.626169	0.113041	-5.53929	3.04e-08	4.33e-07
CR_03190C	SNRNAU1	1.95369	-0.624706	1.50145	-0.416069	0.67736	NA
C4_06940C	orf19.3115	1037.89	-0.623955	0.0809097	-7.71174	1.24e-14	4.02e-13
C6_01110W	FAD2	5035.79	-0.622935	0.0694375	-8.97117	2.93e-19	1.41e-17
C1_03490W	orf19.3051	2295.34	-0.622674	0.0714664	-8.71283	2.96e-18	1.35e-16
C2_05960C	orf19.5216	692.89	-0.621249	0.10477	-5.92967	3.04e-09	5.08e-08
C4_06670W	orf19.3142	827.4	-0.621164	0.0932255	-6.66302	2.68e-11	5.96e-10
C3_04830C	FAS2	819.064	-0.620265	0.104038	-5.96192	2.49e-09	4.24e-08
C3_05160C	orf19.5991	27.7437	-0.620113	0.387267	-1.60126	0.10932	0.247074
C5_01250W	GPR1	297.022	-0.618017	0.138055	-4.47661	7.58e-06	6.8e-05
CR_03500W	CIT1	5655.64	-0.617331	0.0785137	-7.86272	3.76e-15	1.3e-13
C1_02820W	LYS2	10284.1	-0.615123	0.0639436	-9.61978	6.6e-22	3.86e-20
C5_00810C	orf19.584	2.82811	-0.613204	1.28386	-0.477626	0.632916	NA
C3_04890W	CDR2	51.4594	-0.612043	0.367357	-1.66607	0.0956992	0.224192
C3_01340W	orf19.1717	4.02313	-0.611982	0.997933	-0.61325	0.539711	NA
C1_03770W	SKO1	1329.38	-0.608685	0.0810478	-7.5102	5.9e-14	1.78e-12
CR_06770C	orf19.1857	8.58458	-0.606471	0.707031	-0.857772	0.391018	NA
C7_02070W	GRX1	7.14354	-0.606213	0.754026	-0.803967	0.421416	NA
C6_01020W	orf19.104	17.8742	-0.605667	0.526133	-1.15117	0.249664	0.44089
C3_02810C	FAA21	3212.05	-0.603607	0.0860778	-7.01234	2.34e-12	6.07e-11
CR_04050C	MEX67	961.197	-0.603575	0.0876052	-6.88972	5.59e-12	1.34e-10
C6_00520W	orf19.4207	127.904	-0.600659	0.220548	-2.72349	0.00645964	0.0252553
CR_01210C	HSE1	8.35736	-0.599845	0.694279	-0.863983	0.387597	NA
C6_03760C	SHM2	20926	-0.598533	0.0615337	-9.72691	2.32e-22	1.37e-20
C1_01080W	orf19.3296	6.38225	-0.598439	0.807844	-0.740786	0.458823	NA
C6_03550C	orf19.5722	2509.42	-0.596683	0.0686644	-8.68985	3.63e-18	1.63e-16
C4_06790W	orf19.3130	1269.26	-0.59607	0.0809876	-7.36002	1.84e-13	5.29e-12
CR_00670C	orf19.7460	5.8239	-0.594266	0.942225	-0.630705	0.528233	NA
CR_07010W	MIS11	14223.1	-0.594249	0.0591606	-10.0447	9.7e-24	6.32e-22
C7_00270W	orf19.7095	16.7579	-0.592052	0.512176	-1.15595	0.2477	0.438323
C5_00160W	orf19.5681	20.1409	-0.590596	0.463218	-1.27498	0.202315	0.384555
CR_01810C	orf19.2581	109.355	-0.589049	0.219719	-2.68093	0.00734188	0.0281913
C4_06960W	orf19.3113	454.502	-0.58853	0.117797	-4.99615	5.85e-07	6.5e-06
C5_05320C	HIS1	5352.59	-0.588399	0.0845229	-6.96142	3.37e-12	8.35e-11
CR_06790C	orf19.1855	18.0294	-0.58825	0.484744	-1.21353	0.224928	0.412328
C5_03020W	CCC2	344.172	-0.586765	0.135251	-4.33836	1.44e-05	0.00012087
CR_09610C	orf19.6601	35.4222	-0.583993	0.352934	-1.65468	0.0979895	0.227726
C7_00160C	orf19.7107	98.64	-0.58337	0.234698	-2.48562	0.0129324	0.0456445
C2_03080W	IDH2	5215.83	-0.58229	0.0817562	-7.12227	1.06e-12	2.82e-11
C5_03510C	orf19.6660	4.12274	-0.581002	1.04129	-0.557965	0.576868	NA
C4_00140C	HIS4	11183.8	-0.57995	0.0632039	-9.17586	4.48e-20	2.33e-18
CR_02530W	DBP2	2147.79	-0.577289	0.0842872	-6.84907	7.43e-12	1.76e-10
CR_01190C	SFT1	1.1518	-0.576261	1.95295	-0.295072	0.767939	NA
C2_08750W	orf19.3600	44.9078	-0.576114	0.327372	-1.75981	0.0784394	0.193674
CR_02190C	SEF1	488.353	-0.575248	0.104647	-5.49702	3.86e-08	5.39e-07
C1_14250C	orf19.7235	12.8211	-0.574779	0.567947	-1.01203	0.311525	0.513528
CR_04820W	orf19.6311	666.898	-0.574764	0.131308	-4.37721	1.2e-05	0.000102894
C7_02420C	orf19.6469	51.8995	-0.573345	0.304643	-1.88202	0.0598331	0.156339
C5_01310W	orf19.1938	21.6764	-0.573318	0.471224	-1.21666	0.223734	0.410724
C1_12800W	orf19.6342	168.54	-0.57318	0.166378	-3.44505	0.000570943	0.0031332
C1_09690W	MLS1	332.624	-0.572679	0.158776	-3.60684	0.000309943	0.00184427
C6_04610C	NAG3	961.56	-0.572327	0.0953186	-6.00436	1.92e-09	3.32e-08
C5_04020C	FGR42	25.8381	-0.57038	0.463878	-1.22959	0.21885	0.405368
C1_09640W	ADE12	6304.22	-0.570234	0.0656011	-8.69246	3.55e-18	1.6e-16
CR_10730C	orf19.7662	56.2188	-0.570165	0.276817	-2.05971	0.0394258	0.111996
C1_00340W	HBR1	17.6744	-0.569126	0.503102	-1.13123	0.257956	0.452604
C7_04170W	orf19.7157	5.37529	-0.567786	0.963241	-0.589454	0.555557	NA
C1_07280C	orf19.4439.1	1.17292	-0.567452	1.96262	-0.28913	0.772482	NA
C5_01070C	orf19.1964	66.6862	-0.564838	0.285757	-1.97663	0.0480829	0.131304
C6_01170W	CIC1	2143.91	-0.563983	0.0727885	-7.74824	9.32e-15	3.14e-13
C5_04280C	GLN3	2323.97	-0.56349	0.0767066	-7.34605	2.04e-13	5.84e-12
C6_01290C	QDR3	457.907	-0.563162	0.116178	-4.8474	1.25e-06	1.3e-05
CR_04090C	ADE17	6878.71	-0.560451	0.0635522	-8.81876	1.16e-18	5.37e-17
CM_00440W	NAD4	2.05743	-0.560147	1.70909	-0.327747	0.743103	NA
C1_01310W	orf19.3320	30.9728	-0.55982	0.458425	-1.22118	0.222018	0.409328
C4_05540W	HOM3	10054.7	-0.558979	0.0563359	-9.92226	3.33e-23	2.09e-21
C6_02980C	orf19.5576	769.792	-0.557057	0.111891	-4.97856	6.41e-07	7.07e-06
C4_06970C	ZRT1	23.0831	-0.556401	0.46706	-1.19129	0.233542	0.422112
C4_04410C	LYS4	1476.08	-0.556299	0.0794325	-7.00342	2.5e-12	6.32e-11
C4_04360W	orf19.1411	9.10406	-0.552917	0.669115	-0.826341	0.408611	NA
C1_01000C	orf19.3289	16.0446	-0.552477	0.503819	-1.09658	0.272826	0.471115
C5_02830W	orf19.4307	406.708	-0.549547	0.131485	-4.17953	2.92e-05	0.000226694
C1_05110C	ARO4	17944.3	-0.549131	0.0545576	-10.0652	7.88e-24	5.27e-22
C1_12020W	orf19.5264	1.13234	-0.547494	1.98159	-0.27629	0.782325	NA
C1_07550W	SWD2	26.3869	-0.546875	0.407938	-1.34059	0.180055	0.355488
C2_07260C	DQD1	2618.3	-0.544833	0.0722437	-7.54159	4.64e-14	1.41e-12
C1_02590C	SNZ1	9216.05	-0.544207	0.0761706	-7.14458	9.03e-13	2.44e-11
C1_00160C	orf19.6090	200.899	-0.543201	0.171457	-3.16816	0.00153409	0.00728135
C3_07100C	orf19.6790	22.0396	-0.543031	0.439088	-1.23673	0.216189	0.401884
C1_10880W	orf19.2330	2622.48	-0.542591	0.0672518	-8.06806	7.14e-16	2.73e-14
C1_03060C	TSR2	859.907	-0.541472	0.109333	-4.95252	7.33e-07	7.98e-06
CR_08140W	snR65	37.8779	-0.540008	0.343395	-1.57256	0.115822	0.257921
C7_03270W	orf19.5126	7009.27	-0.539565	0.0715082	-7.5455	4.51e-14	1.37e-12
C2_10770W	RPC11	3.50666	-0.539457	1.06141	-0.508246	0.611281	NA
C4_01000C	PGA57	195.481	-0.539312	0.199446	-2.70405	0.00685004	0.02658
C1_05830W	orf19.2468	134.67	-0.539037	0.205482	-2.62328	0.00870865	0.0325422
C5_04750C	HAS1	2719.96	-0.538163	0.0753701	-7.14027	9.31e-13	2.5e-11
C3_07170C	orf19.6783	58.2953	-0.537259	0.276903	-1.94024	0.0523506	0.140648
CR_06150C	ADE13	9874.31	-0.535751	0.0645128	-8.30456	1e-16	4.03e-15
C1_03680W	ENG1	2644.91	-0.535376	0.0684269	-7.82406	5.11e-15	1.74e-13
C2_08080C	IFM3	1.15139	-0.535198	1.9524	-0.274123	0.78399	NA
CR_07080W	orf19.1815	3723.81	-0.533048	0.08703	-6.12488	9.08e-10	1.65e-08
C3_06760W	orf19.6828	21.0384	-0.53066	0.449054	-1.18173	0.237314	0.425793
C1_09170W	CTA8	1568.33	-0.52948	0.0768815	-6.88696	5.7e-12	1.36e-10
CR_01780W	orf19.2575	1157.59	-0.529343	0.0813294	-6.50862	7.58e-11	1.61e-09
C1_07890C	ADE5,7	10356.1	-0.528826	0.0588979	-8.97868	2.74e-19	1.33e-17
C1_08930C	orf19.4751.1	964.197	-0.527879	0.102989	-5.12558	2.97e-07	3.47e-06
C3_02320W	ILV2	23155.4	-0.525978	0.0539307	-9.75284	1.79e-22	1.07e-20
C3_06340W	HNT2	12.3284	-0.522553	0.577451	-0.904931	0.365502	0.567983
C1_05950C	orf19.2452	1660.39	-0.522483	0.0815112	-6.40995	1.46e-10	2.96e-09
C1_02880C	MIA40	3927.52	-0.522298	0.0615485	-8.48596	2.14e-17	9.02e-16
C2_08000C	KRE30	3091.33	-0.521486	0.0838974	-6.21576	5.11e-10	9.61e-09
C1_11710C	orf19.1148	3.51029	-0.520445	1.06939	-0.486676	0.626488	NA
C2_10810W	orf19.5364	19.2782	-0.520048	0.479954	-1.08354	0.27857	0.478172
C1_09500W	orf19.4814	12.9691	-0.51891	0.617339	-0.840559	0.400595	0.601827
CR_04140W	orf19.498	359.365	-0.518762	0.13859	-3.74314	0.000181737	0.00114749
C5_00190C	FAS1	620.882	-0.518247	0.13163	-3.93715	8.25e-05	0.000576526
C3_03480C	ALT1	3130.57	-0.517534	0.0909783	-5.68855	1.28e-08	1.93e-07
CR_03940W	orf19.475	1198.39	-0.516824	0.0867715	-5.95615	2.58e-09	4.36e-08
C1_02380C	orf19.2925	99.533	-0.515345	0.214955	-2.39746	0.0165094	0.0560057
CR_02230W	orf19.3748	9.55055	-0.514241	0.786053	-0.654207	0.512979	NA
CR_06720W	NMD3	1547.38	-0.513536	0.0756957	-6.78422	1.17e-11	2.7e-10
C2_05750W	orf19.6886	745.177	-0.51245	0.118056	-4.34073	1.42e-05	0.000119768
C2_04550C	NDH51	1437.78	-0.510104	0.0940241	-5.42525	5.79e-08	7.83e-07
C6_04210C	ATM1	722.631	-0.509401	0.092363	-5.5152	3.48e-08	4.92e-07
C1_13970C	HPC2	13.0563	-0.50898	0.596184	-0.85373	0.393254	0.595311
C4_07000W	orf19.3109	13.3358	-0.508542	0.636282	-0.799239	0.424152	0.623796
C3_01480C	RKI1	1241.02	-0.508526	0.0812946	-6.25535	3.97e-10	7.63e-09
C1_04870W	SAP7	56.2788	-0.507093	0.280289	-1.80918	0.0704234	0.178238
CR_03590C	orf19.4383	17.8583	-0.506708	0.515262	-0.983399	0.325411	0.527354
C3_05770C	SAM50	9.70978	-0.505804	0.659514	-0.766935	0.44312	NA
C2_04230W	BAT21	7471.97	-0.505371	0.0716988	-7.04853	1.81e-12	4.71e-11
C2_05980C	orf19.4122	602.714	-0.504561	0.101562	-4.96801	6.76e-07	7.4e-06
C5_05410C	ILV3	14744.1	-0.504085	0.0653391	-7.7149	1.21e-14	3.95e-13
C3_02840W	orf19.275	63.3255	-0.503884	0.266681	-1.88946	0.0588301	0.154197
C1_05800C	orf19.2472	4.17182	-0.502885	0.991154	-0.507373	0.611893	NA
C3_06480C	ECM15	18.2071	-0.502882	0.49206	-1.02199	0.306784	0.508642
CR_08400C	orf19.6406	11.4257	-0.50285	0.608974	-0.825733	0.408955	0.609091
CR_07030C	orf19.2362	656.335	-0.502703	0.11695	-4.29845	1.72e-05	0.000142721
C1_06450C	RPS14B	585.567	-0.50262	0.14143	-3.55384	0.000379651	0.00220557
C1_11780W	snR8a	11.461	-0.502334	0.620557	-0.809489	0.418234	0.618766
CR_04830C	orf19.6310	12.5025	-0.500404	0.598449	-0.836168	0.40306	0.603244
C7_01430C	orf19.6586	14.4753	-0.499527	0.577174	-0.865471	0.38678	0.589145
C3_00340W	orf19.5433	12.9779	-0.497856	0.594228	-0.837821	0.402131	0.602729
C1_07920W	orf19.5064.1	2598.89	-0.496995	0.0936265	-5.30827	1.11e-07	1.43e-06
C1_04910C	orf19.752	892.468	-0.496628	0.0871203	-5.70049	1.19e-08	1.81e-07
C7_01210C	orf19.6903	7.1149	-0.496488	0.767977	-0.646489	0.517963	NA
CR_04170W	orf19.501	4859.74	-0.496152	0.0628746	-7.89113	2.99e-15	1.04e-13
C5_00940C	HAP5	813.035	-0.496006	0.0963361	-5.14871	2.62e-07	3.1e-06
C2_01650W	orf19.1476	12.8866	-0.495636	0.585503	-0.846514	0.397266	0.598718
C1_08290C	DIP2	1437.63	-0.494957	0.079208	-6.24883	4.14e-10	7.92e-09
C7_03730C	orf19.5504	162.335	-0.493799	0.189816	-2.60146	0.00928272	0.0343881
C1_03740W	WAR1	582.868	-0.491514	0.113928	-4.31426	1.6e-05	0.000133311
CR_05530C	CWT1	350.838	-0.490372	0.127822	-3.83636	0.000124874	0.000826025
C1_06320W	orf19.177	819.931	-0.489948	0.0993763	-4.93024	8.21e-07	8.76e-06
C3_03430C	orf19.340	6.26689	-0.488878	0.845094	-0.57849	0.562933	NA
C1_05340C	ZCF2	628.654	-0.48881	0.0960402	-5.08964	3.59e-07	4.14e-06
C2_07960C	NSA1	965.172	-0.487913	0.0870325	-5.6061	2.07e-08	3.03e-07
C3_00720W	PMA1	4444.7	-0.487302	0.0593655	-8.20849	2.24e-16	8.88e-15
C5_01960C	orf19.3175	6521.11	-0.487242	0.0664832	-7.3288	2.32e-13	6.58e-12
CR_07650W	GLC7	3700.14	-0.487002	0.0719467	-6.76893	1.3e-11	2.96e-10
C2_06760C	orf19.2227	103.625	-0.486889	0.219989	-2.21324	0.026881	0.0823532
C3_06730W	orf19.6830	2.97984	-0.486827	1.33573	-0.364464	0.715511	NA
C1_12470W	orf19.69	35.4826	-0.485844	0.362297	-1.34101	0.179917	0.355351
C1_09490C	GUA1	10093.7	-0.485209	0.0605289	-8.01616	1.09e-15	4.04e-14
C5_01120W	orf19.1958	4.47303	-0.484697	1.14356	-0.42385	0.671675	NA
C2_02950W	orf19.5809	4573.23	-0.484341	0.0641145	-7.55431	4.21e-14	1.3e-12
CR_02520W	RPC19	896.056	-0.48422	0.0909433	-5.32442	1.01e-07	1.32e-06
C3_05150W	orf19.5989	950.586	-0.482336	0.0895132	-5.38844	7.11e-08	9.54e-07
C3_04340W	ATF1	2137.77	-0.481184	0.0973779	-4.94141	7.76e-07	8.34e-06
C2_07530C	orf19.1874	9.51279	-0.48111	0.673741	-0.714088	0.475173	NA
C6_01590W	orf19.3428	1486.07	-0.480521	0.0797935	-6.02207	1.72e-09	3.01e-08
C4_06540W	MNN4	943.318	-0.479897	0.0863355	-5.55851	2.72e-08	3.94e-07
C4_02130W	CYT2	8.34261	-0.479735	0.709572	-0.676091	0.498983	NA
C4_01370W	ILV6	3353.04	-0.479379	0.0753292	-6.36379	1.97e-10	3.95e-09
C2_09890W	SMM1	175.828	-0.479022	0.16326	-2.93411	0.0033451	0.0144004
C7_03460W	orf19.1330	4.1829	-0.478889	0.966183	-0.495651	0.620141	NA
C2_05380W	orf19.3569	451.286	-0.477905	0.109264	-4.37386	1.22e-05	0.000104143
C3_06900W	ISA2	4.42699	-0.477857	0.959001	-0.498286	0.618283	NA
C6_03940C	PBP2	2451	-0.477322	0.0742882	-6.42527	1.32e-10	2.7e-09
C1_01200W	STB5	443.172	-0.47667	0.117235	-4.06592	4.78e-05	0.000354214
C3_07370W	orf19.6754	14.6459	-0.474487	0.537274	-0.883137	0.377162	0.579862
C3_02350W	orf19.1609	1482	-0.473231	0.0782755	-6.04571	1.49e-09	2.62e-08
C4_01630C	snR77b	6.58654	-0.473176	0.851901	-0.555435	0.578597	NA
C2_04460W	LYS22	19311.6	-0.472188	0.0918847	-5.13892	2.76e-07	3.24e-06
C2_05640W	orf19.6874	682.98	-0.471494	0.103001	-4.57755	4.7e-06	4.41e-05
C2_00340C	ARO8	300.026	-0.471328	0.14845	-3.17499	0.00149844	0.00712967
CR_02940C	orf19.2851	510.357	-0.471299	0.111291	-4.23485	2.29e-05	0.000184621
CR_07510W	orf19.2621	495.768	-0.470873	0.106944	-4.40298	1.07e-05	9.23e-05
CR_07890W	EFG1	3755.24	-0.470178	0.0720477	-6.52593	6.76e-11	1.45e-09
CR_07950W	IMP4	414.98	-0.469653	0.12104	-3.88013	0.000104399	0.00070972
C3_06520C	orf19.7441	6.31432	-0.468192	0.875779	-0.534601	0.592926	NA
C5_03850W	orf19.1109	476.206	-0.468016	0.122416	-3.82316	0.000131751	0.000864858
C7_03870W	RAD6	43.1867	-0.467708	0.366098	-1.27755	0.201409	0.383318
CR_06020W	orf19.3851	433.785	-0.467522	0.133468	-3.50287	0.000460276	0.00260351
C2_08180C	orf19.2167	591.22	-0.466977	0.110686	-4.21892	2.45e-05	0.000196417
CR_00080W	MIS12	131.718	-0.466642	0.193285	-2.41426	0.015767	0.0537576
CR_08790W	RDN58	2.95608	-0.466193	1.16955	-0.398607	0.690183	NA
C1_02350W	TIM21	26.1807	-0.465744	0.437654	-1.06418	0.287246	0.487365
C1_07130C	orf19.4455	245.244	-0.464495	0.152942	-3.03707	0.00238886	0.0107042
C2_09750W	LEU42	6580.63	-0.463838	0.0665202	-6.97288	3.11e-12	7.77e-11
C5_02270W	THR4	10588.2	-0.463449	0.0586567	-7.90103	2.77e-15	9.9e-14
C4_05680W	PHO4	1588.18	-0.462228	0.0880645	-5.24874	1.53e-07	1.92e-06
C4_00690C	orf19.4173	513.501	-0.462061	0.110157	-4.19458	2.73e-05	0.000215397
C1_08490W	orf19.394	2239.35	-0.460448	0.0705086	-6.53039	6.56e-11	1.41e-09
C7_00790W	orf19.7038	18.8553	-0.460443	0.574944	-0.800848	0.42322	0.623787
C3_05760W	orf19.7357	19.0302	-0.460026	0.477487	-0.963432	0.335331	0.537366
C2_00130W	orf19.1906	86.6019	-0.4597	0.229444	-2.00354	0.0451198	0.1248
C1_01350C	TIF	520.539	-0.45965	0.119933	-3.83257	0.000126814	0.000836711
C2_05610C	RPS8A	1092.14	-0.458705	0.115335	-3.97716	6.97e-05	0.000496399
C1_03030W	RPS16A	14140.1	-0.456493	0.0562896	-8.10973	5.07e-16	1.97e-14
CR_01030W	DAL81	16.7574	-0.456467	0.50223	-0.908881	0.363413	0.56559
CR_08000C	orf19.597	1358.66	-0.455802	0.0741333	-6.14841	7.83e-10	1.45e-08
C1_07710C	ADE4	3962.39	-0.454785	0.0699215	-6.50422	7.81e-11	1.65e-09
CR_01860W	OPT9	7.25679	-0.454592	0.867671	-0.523922	0.600333	NA
C6_02840C	RBF1	1727.42	-0.454257	0.0778426	-5.83558	5.36e-09	8.55e-08
C5_03290C	orf19.2650.1	6.02283	-0.453912	0.862634	-0.526193	0.598754	NA
C4_02330C	orf19.2770	119.878	-0.453635	0.231859	-1.95652	0.0504045	0.136558
CR_07630C	RPS27	13781	-0.453612	0.0850091	-5.33604	9.5e-08	1.25e-06
C3_00180C	DAL1	2.64281	-0.453188	1.39838	-0.32408	0.745877	NA
CR_08290W	orf19.6393	786.807	-0.452882	0.0965791	-4.68924	2.74e-06	2.7e-05
C4_01100C	AGP2	111.673	-0.452678	0.223538	-2.02506	0.0428615	0.119905
C2_04510W	RIM2	15.2243	-0.452473	0.533893	-0.847497	0.396718	0.598718
CR_02980C	SRP40	1830.26	-0.451652	0.07519	-6.00681	1.89e-09	3.28e-08
CR_08180C	TRM9	18.5234	-0.451589	0.475698	-0.949318	0.342459	0.544322
C6_02910W	POP4	295.295	-0.450054	0.128994	-3.48895	0.000484917	0.00271607
CR_10680W	RPO21	1276.74	-0.4498	0.0810931	-5.54671	2.91e-08	4.19e-07
C4_03040W	orf19.2687.1	18.4148	-0.449575	0.486867	-0.923403	0.355797	0.557441
CR_05520W	NOC2	877.988	-0.44723	0.0940295	-4.75627	1.97e-06	1.97e-05
C3_05860C	orf19.7366	12.3094	-0.446369	0.592055	-0.753931	0.450891	0.648825
CR_05630W	DBP8	814.034	-0.446001	0.0927789	-4.80714	1.53e-06	1.57e-05
C1_03350C	RLI1	2299.32	-0.444932	0.0710018	-6.26649	3.69e-10	7.13e-09
C1_05060W	REI1	1737.88	-0.444905	0.0725956	-6.12854	8.87e-10	1.63e-08
C3_01640C	orf19.1679	12.1129	-0.444887	0.598647	-0.743154	0.457388	0.65444
C3_03650W	HBR3	20.9956	-0.444602	0.466885	-0.952274	0.340958	0.542773
C1_06880C	SPO22	4.47442	-0.443083	0.945035	-0.468854	0.639174	NA
C4_01570C	snR72	29.8217	-0.441847	0.422242	-1.04643	0.295362	0.495776
C4_06710W	orf19.3139	1258.22	-0.441573	0.0812668	-5.43362	5.52e-08	7.51e-07
C7_00240W	orf19.7098	11.7031	-0.441361	0.594285	-0.742675	0.457678	0.65444
C1_07150W	orf19.4450.2	279.454	-0.439746	0.162211	-2.71095	0.00670902	0.026151
CR_08210C	ACO1	7053.18	-0.439738	0.0588242	-7.47546	7.69e-14	2.28e-12
CR_01320C	orf19.3222	1555.98	-0.439554	0.0839186	-5.23786	1.62e-07	2e-06
C1_11880W	orf19.5279	15.9087	-0.439488	0.519357	-0.846215	0.397433	0.598718
C4_05770C	CFL1	488.265	-0.438729	0.108956	-4.02665	5.66e-05	0.000411203
C6_01530C	orf19.3432.1	89.4999	-0.438669	0.224253	-1.95614	0.0504491	0.136608
C4_02190C	orf19.4571	7.04456	-0.438524	0.88111	-0.497695	0.618699	NA
C1_04510W	orf19.6845	299.106	-0.438328	0.127821	-3.42924	0.000605273	0.00329006
CR_04750W	orf19.6316.4	874.665	-0.437649	0.0950232	-4.60571	4.11e-06	3.89e-05
C2_09320C	PES1	3421.46	-0.436925	0.0654581	-6.67487	2.47e-11	5.52e-10
CR_08890C	ASR2	4.45868	-0.436861	0.96656	-0.451975	0.651287	NA
C1_11870W	MUP1	837.109	-0.435881	0.100248	-4.34805	1.37e-05	0.000116031
C7_03120W	TIM54	2320.62	-0.435787	0.0687455	-6.33913	2.31e-10	4.6e-09
C1_10360C	orf19.4907	1221.1	-0.435731	0.0818867	-5.32114	1.03e-07	1.35e-06
C3_01560W	orf19.1687	1880.07	-0.435709	0.077187	-5.64485	1.65e-08	2.46e-07
C1_10160W	MIR1	6992.66	-0.43559	0.0600703	-7.25135	4.13e-13	1.14e-11
C6_02500C	GCV1	2652.83	-0.43527	0.0735716	-5.91628	3.29e-09	5.44e-08
C4_04310W	COX11	16.0498	-0.434571	0.513067	-0.847006	0.396992	0.598718
CR_04500C	orf19.541	1640.74	-0.43412	0.095495	-4.546	5.47e-06	5.05e-05
C4_05700W	ZCF5	81.3512	-0.434033	0.251539	-1.72551	0.0844358	0.203793
C1_11070W	PET127	893.363	-0.433854	0.0867677	-5.00017	5.73e-07	6.39e-06
C6_01630W	TIF3	10050	-0.433681	0.0603036	-7.19163	6.4e-13	1.75e-11
CR_03370C	KTI12	777.799	-0.432386	0.0967079	-4.47105	7.78e-06	6.93e-05
CR_00890C	orf19.3265.1	17.1592	-0.432256	0.484729	-0.891747	0.372529	0.575259
CR_01580C	DOT6	1500.11	-0.431168	0.082045	-5.25526	1.48e-07	1.87e-06
C1_06760C	orf19.6234	1598.58	-0.430786	0.0723409	-5.95493	2.6e-09	4.38e-08
C5_04430C	YUH2	511.921	-0.430688	0.107257	-4.01548	5.93e-05	0.000428755
CR_08090W	SSB1	62274.7	-0.429961	0.0559742	-7.68141	1.57e-14	5.04e-13
CR_02670C	orf19.2826	697.91	-0.428287	0.106786	-4.0107	6.05e-05	0.000436907
C3_02600C	SLC1	3007.9	-0.428247	0.0631316	-6.7834	1.17e-11	2.7e-10
C5_01380W	CFL5	23.8736	-0.426558	0.425324	-1.0029	0.315908	0.517278
CR_01590C	TRP2	6714.15	-0.426325	0.0628626	-6.78186	1.19e-11	2.72e-10
CR_07240C	CLG1	2777.02	-0.426223	0.0793847	-5.36909	7.91e-08	1.06e-06
C3_05460W	orf19.6984	22.9179	-0.426031	0.424686	-1.00317	0.31578	0.517233
C4_06850C	orf19.3124	1982.57	-0.425355	0.0694228	-6.12703	8.95e-10	1.64e-08
C1_08000W	NRP1	497.912	-0.422816	0.111528	-3.79114	0.00014996	0.000968352
C1_03460C	orf19.3048	909.632	-0.422578	0.0957488	-4.4134	1.02e-05	8.86e-05
C5_04100W	CDS1	713.844	-0.420448	0.102595	-4.09813	4.16e-05	0.000313313
C6_02020C	orf19.692	4.81606	-0.420285	0.91499	-0.459333	0.645995	NA
CR_08280W	orf19.6392	6.66521	-0.420058	0.769205	-0.546095	0.585001	NA
C4_02140C	TIM10	20.6155	-0.41918	0.447186	-0.937374	0.348566	0.550464
C1_08810C	MSS116	2593.78	-0.418704	0.0707067	-5.92171	3.19e-09	5.3e-08
C1_00430W	orf19.6064	42.4541	-0.418652	0.31802	-1.31643	0.188029	0.365903
C2_05830C	orf19.5206	298.937	-0.418065	0.136563	-3.06133	0.00220353	0.00999542
C1_12380C	WRS1	5091.93	-0.417774	0.0596082	-7.00866	2.41e-12	6.14e-11
C1_03110W	RPL6	27982.4	-0.417479	0.0607818	-6.86849	6.49e-12	1.54e-10
C1_02450C	orf19.2934	1096.45	-0.41741	0.0853054	-4.89312	9.92e-07	1.04e-05
C1_00360W	CDC13	4.85472	-0.417349	0.903541	-0.461903	0.644151	NA
C7_04230W	NRG1	18.3929	-0.417196	0.508953	-0.819714	0.412379	0.613017
C1_02980W	GOR1	1694.82	-0.416982	0.115378	-3.61405	0.000301451	0.00180206
C1_08870C	JIP5	2202.43	-0.416694	0.073167	-5.6951	1.23e-08	1.86e-07
C4_03160C	orf19.2674	78.3585	-0.416562	0.260963	-1.59625	0.110432	0.24904
C1_07020C	PUT3	556.366	-0.416347	0.111827	-3.72313	0.000196766	0.00123051
CM_00230W	CaalfMp08.2	1.56266	-0.415502	1.72464	-0.240922	0.809616	NA
C3_04510W	orf19.5905	15.8819	-0.415384	0.518746	-0.800747	0.423278	0.623787
C2_02710C	orf19.5835	18.586	-0.415191	0.496304	-0.836565	0.402837	0.603244
C4_01900C	MDH1-1	9169.79	-0.41366	0.0656155	-6.30431	2.89e-10	5.65e-09
C1_08470W	orf19.392	10.9913	-0.413558	0.650321	-0.635929	0.524822	0.709075
C1_05990C	orf19.2446	29.3239	-0.41345	0.391704	-1.05552	0.291189	0.491917
C5_04380C	orf19.3924	8.84166	-0.412221	0.695444	-0.592745	0.553352	NA
C3_07800C	orf19.6175	9.06628	-0.411027	0.706714	-0.581602	0.560834	NA
CR_06210C	snR57	1.48904	-0.410846	1.69917	-0.241793	0.808941	NA
C6_04530C	orf19.2143	3653.51	-0.410796	0.0636423	-6.45477	1.08e-10	2.26e-09
C1_10990C	RTG3	1717.83	-0.410419	0.0827345	-4.96068	7.02e-07	7.67e-06
C1_03830C	orf19.1026	1288.4	-0.410352	0.0777301	-5.2792	1.3e-07	1.65e-06
C1_12460C	orf19.69.2	25.7489	-0.409903	0.415767	-0.985896	0.324184	0.526271
CR_03610C	VTC3	2045.26	-0.409808	0.0962265	-4.25879	2.06e-05	0.000167059
C3_02020W	orf19.1646	2555.34	-0.409774	0.068739	-5.96131	2.5e-09	4.24e-08
C4_01710C	orf19.4623	2386.73	-0.409621	0.0749836	-5.46281	4.69e-08	6.46e-07
C1_09790C	orf19.4844	448.716	-0.409168	0.107676	-3.8	0.000144696	0.000937887
C2_04200W	TBF1	2219.66	-0.408834	0.080344	-5.08855	3.61e-07	4.15e-06
C5_01610W	orf19.6297	449.706	-0.40834	0.127598	-3.20021	0.00137329	0.0066074
C4_00890W	ARO1	12904.2	-0.408214	0.0606583	-6.72974	1.7e-11	3.84e-10
C6_02360W	NIP7	513.489	-0.408204	0.116915	-3.49145	0.000480412	0.00269669
C6_00370C	NOP5	12110.3	-0.40818	0.0644822	-6.33012	2.45e-10	4.86e-09
C4_00810C	orf19.4160	426.301	-0.407699	0.112999	-3.60798	0.000308594	0.00183836
CR_01710W	orf19.2564	506.101	-0.407656	0.106685	-3.82113	0.000132843	0.000869807
C1_03480C	AGE1	1322.89	-0.407444	0.0920222	-4.42768	9.53e-06	8.38e-05
C2_04400W	orf19.4513	10682	-0.407398	0.0581236	-7.00917	2.4e-12	6.14e-11
C5_04720C	orf19.3957	1584.96	-0.407307	0.075771	-5.3755	7.64e-08	1.02e-06
C7_04050W	HLJ1	15.8098	-0.407282	0.50838	-0.801137	0.423052	0.623787
C2_08650W	orf19.3611	722.454	-0.406719	0.102414	-3.97132	7.15e-05	0.000506614
C2_09580W	AGE2	1386.3	-0.406559	0.0805775	-5.04557	4.52e-07	5.11e-06
C4_06510C	CSO99	1070.38	-0.4064	0.0853829	-4.75974	1.94e-06	1.94e-05
C3_07180C	BMT1	33.1989	-0.406335	0.383994	-1.05818	0.289973	0.490555
C1_07960W	orf19.5067	370.152	-0.406327	0.121485	-3.34466	0.000823846	0.00425379
C4_02870C	ZUO1	6965.87	-0.405856	0.0679256	-5.97502	2.3e-09	3.95e-08
C1_13320C	orf19.4959	54.9788	-0.405522	0.281229	-1.44197	0.149312	0.308979
C3_00330W	UTP8	18.0548	-0.404451	0.487019	-0.830462	0.406278	0.606826
CR_00700W	orf19.3285	4.28985	-0.403868	1.01884	-0.3964	0.69181	NA
C3_03640W	DAL9	3.33421	-0.40359	1.07952	-0.373862	0.708507	NA
C5_01330W	orf19.1935	121.775	-0.403343	0.210184	-1.919	0.0549841	0.145897
C7_02510W	orf19.6458.1	1352.38	-0.40275	0.0779009	-5.17002	2.34e-07	2.79e-06
C2_02810C	NCB2	413.627	-0.402383	0.128231	-3.13795	0.00170133	0.00794156
C4_06110C	TRP5	6770.44	-0.401888	0.0753517	-5.33349	9.63e-08	1.26e-06
C1_04850C	orf19.757.1	359.672	-0.401351	0.117914	-3.40377	0.000664638	0.0035308
C2_01060C	orf19.2018	421.594	-0.401149	0.114957	-3.48955	0.000483835	0.00271295
C7_03850W	orf19.7197	39.8888	-0.4011	0.337338	-1.18902	0.234433	0.422981
C3_01350C	URA3	1565.22	-0.400952	0.0749519	-5.34945	8.82e-08	1.16e-06
C4_03720C	orf19.1306	478.195	-0.400666	0.122187	-3.27912	0.00104132	0.0051643
C2_05600W	snR56	14.8492	-0.400588	0.549995	-0.728349	0.4664	0.661902
C6_01890C	orf19.3393	1169.28	-0.400574	0.0841525	-4.76009	1.94e-06	1.94e-05
C1_09570W	orf19.4820	298.873	-0.400224	0.126959	-3.1524	0.00161937	0.00761368
C4_05850C	orf19.1272	374.986	-0.399561	0.128855	-3.10086	0.00192957	0.00886981
C6_04350C	FLO8	3110.95	-0.399508	0.0814061	-4.9076	9.22e-07	9.76e-06
C3_00030C	orf19.5469	52.3449	-0.39943	0.305284	-1.30839	0.190742	0.369788
C2_06830C	FHL1	1708.02	-0.399378	0.0720182	-5.54552	2.93e-08	4.21e-07
CR_04130C	EAF7	777.366	-0.399325	0.100206	-3.98505	6.75e-05	0.000482172
C2_07670C	GLE1	466.158	-0.398783	0.110806	-3.59892	0.000319536	0.00189261
C2_01970C	ROD1	2110.59	-0.398241	0.0711108	-5.60029	2.14e-08	3.12e-07
C2_07000W	orf19.2256	1592.94	-0.3982	0.0852643	-4.67019	3.01e-06	2.94e-05
C6_03510C	orf19.5717	5.59268	-0.398106	0.909678	-0.437635	0.661651	NA
C2_06000W	LAS1	877.845	-0.397597	0.0906479	-4.38617	1.15e-05	9.89e-05
C6_03640W	NOG2	2478.13	-0.396072	0.0674848	-5.86906	4.38e-09	7.15e-08
C4_07090C	TRP4	4957.11	-0.396028	0.0754088	-5.25175	1.51e-07	1.89e-06
CR_01400W	LYS12	3880.16	-0.395484	0.0711883	-5.55547	2.77e-08	4e-07
C4_01840C	orf19.4609	1049.01	-0.394974	0.0990809	-3.98637	6.71e-05	0.000480165
C2_08840W	orf19.3585	160.281	-0.394965	0.169465	-2.33065	0.0197717	0.064606
C5_02590C	orf19.4273	708.585	-0.394849	0.111747	-3.53342	0.000410217	0.00235657
C2_06570C	orf19.33	902.514	-0.394159	0.0869005	-4.53576	5.74e-06	5.29e-05
C2_02370C	HOM2	3811.33	-0.394084	0.0609432	-6.46642	1e-10	2.1e-09
CR_08150W	RPS20	27783.8	-0.393658	0.0616671	-6.3836	1.73e-10	3.51e-09
C1_01160C	orf19.3304	765.934	-0.393408	0.105792	-3.71868	0.000200266	0.00124936
C1_04290C	ACS2	38823.2	-0.392959	0.0638452	-6.15486	7.51e-10	1.4e-08
C2_04570W	orf19.4492	2826.38	-0.3927	0.0775714	-5.06243	4.14e-07	4.71e-06
C1_14320C	orf19.7244	33.6502	-0.392258	0.351807	-1.11498	0.264859	0.461712
C1_03610C	IMP1	8.52023	-0.392178	0.703674	-0.557329	0.577302	NA
C5_05340W	orf19.4029	1388.59	-0.392015	0.078458	-4.9965	5.84e-07	6.5e-06
C2_08320C	orf19.1351	336.65	-0.391821	0.124462	-3.14811	0.0016433	0.00771216
C1_10140C	orf19.4883	518.336	-0.391204	0.104039	-3.76016	0.000169802	0.0010789
C1_11560C	orf19.1163	196.455	-0.391063	0.160157	-2.44175	0.0146163	0.0504473
C3_04230W	orf19.5865	375.909	-0.390397	0.134846	-2.89514	0.00378989	0.0160603
C1_05080W	GPT1	189.748	-0.390236	0.157864	-2.47198	0.0134367	0.0470696
C5_00280C	orf19.967	9.81738	-0.390126	0.657022	-0.593779	0.55266	NA
C5_01600C	SPB4	1185.88	-0.389687	0.0792502	-4.91717	8.78e-07	9.31e-06
C2_01180W	COX17	618.828	-0.389502	0.10143	-3.84009	0.000122989	0.000815654
C3_01660W	orf19.1678	824.624	-0.389434	0.103282	-3.77058	0.000162871	0.00104257
C3_04860W	SFP1	27.0545	-0.389195	0.408113	-0.953645	0.340263	0.542169
C1_00910W	orf19.6013	26.915	-0.389016	0.447165	-0.869961	0.384322	0.587485
C3_03070W	orf19.304	177.858	-0.388444	0.171475	-2.26531	0.0234938	0.0743176
C2_00390C	orf19.2092	127.854	-0.388363	0.21874	-1.77546	0.0758226	0.188387
C2_03880C	orf19.836.1	144.6	-0.388308	0.176645	-2.19824	0.0279321	0.084667
C4_05070C	ARG8	3871.12	-0.387192	0.0655105	-5.91038	3.41e-09	5.62e-08
C6_02100W	orf19.3499	4.27013	-0.386963	1.02623	-0.377073	0.706119	NA
C5_01220W	orf19.1948	1473.95	-0.386906	0.0794425	-4.87027	1.11e-06	1.16e-05
CR_01760C	FRS1	14322.2	-0.38644	0.0556837	-6.93992	3.92e-12	9.67e-11
C2_00820W	orf19.2042	304.315	-0.386204	0.145149	-2.66074	0.00779689	0.029739
C7_03920C	RPP1B	157.789	-0.386171	0.499462	-0.773174	0.439419	0.637659
C6_00490W	orf19.4210	494.128	-0.38607	0.112598	-3.42874	0.000606393	0.00329267
CR_07390C	MRPL8	1951.74	-0.385706	0.0689773	-5.59178	2.25e-08	3.27e-07
C3_03730C	PHB1	656.432	-0.385475	0.133808	-2.8808	0.00396664	0.0166858
C2_04830W	orf19.4128	299.944	-0.384949	0.145807	-2.64013	0.00828738	0.031217
C4_03310C	orf19.1440.1	13.8156	-0.384872	0.56237	-0.684375	0.493738	0.6838
C2_02450C	UTP22	1317.89	-0.38474	0.0935218	-4.11391	3.89e-05	0.000293934
C1_12630C	orf19.6360	321.868	-0.384521	0.125345	-3.06771	0.00215706	0.00981051
C5_03250W	RMS1	1096.43	-0.383457	0.0871104	-4.40196	1.07e-05	9.26e-05
CR_00640W	ACC1	536.538	-0.383447	0.131129	-2.9242	0.00345344	0.014842
C1_04100C	POR1	24106.8	-0.383217	0.0564368	-6.7902	1.12e-11	2.6e-10
C1_09330W	orf19.4793	555.747	-0.383103	0.102984	-3.72003	0.000199197	0.0012442
CR_04740C	ADE6	12076.6	-0.381497	0.0583129	-6.54224	6.06e-11	1.31e-09
C2_00830C	orf19.2041	3263.3	-0.38114	0.0727583	-5.23844	1.62e-07	2e-06
C5_04030W	orf19.1287	1573.09	-0.381119	0.0774807	-4.91889	8.7e-07	9.25e-06
C6_04510C	orf19.2137	521.721	-0.37957	0.107097	-3.54416	0.000393873	0.00227537
C1_09510W	YTM1	2973.55	-0.378809	0.067042	-5.65032	1.6e-08	2.39e-07
C2_09310C	orf19.4092	284.675	-0.378455	0.128845	-2.93729	0.00331095	0.0142653
C7_01170C	orf19.6899	9.68853	-0.378424	0.669357	-0.565355	0.571833	NA
C1_01860W	orf19.4537	2667.83	-0.378122	0.0660199	-5.72739	1.02e-08	1.57e-07
C2_00410C	orf19.2090	771.578	-0.378043	0.0881893	-4.28672	1.81e-05	0.000149983
C2_09350W	TAZ1	68.352	-0.378016	0.264273	-1.4304	0.152603	0.314546
C3_02220W	CAP1	2173.29	-0.377241	0.0823989	-4.57823	4.69e-06	4.4e-05
CR_09170C	SSU1	5.77645	-0.376951	0.84348	-0.4469	0.654947	NA
C1_08380W	TEF2	33713.3	-0.376756	0.0578495	-6.5127	7.38e-11	1.58e-09
C1_02960C	orf19.2987	886.92	-0.375589	0.0919974	-4.08261	4.45e-05	0.000333063
C1_10860C	ADA2	1401.66	-0.375581	0.0759126	-4.94755	7.52e-07	8.15e-06
C4_05440C	orf19.1800	364.432	-0.375339	0.116842	-3.21235	0.00131654	0.00636408
C1_08360C	OLE1	34762.2	-0.374652	0.059298	-6.31812	2.65e-10	5.21e-09
C3_00800W	MIH1	368.446	-0.374527	0.130229	-2.87592	0.00402846	0.0168907
C1_11900C	orf19.5277	43.539	-0.374085	0.317598	-1.17785	0.238855	0.427665
C7_00590W	orf19.7060	3.71659	-0.374039	1.0679	-0.350258	0.726145	NA
C6_00670W	CDC14	1002.74	-0.373975	0.096373	-3.8805	0.000104243	0.000709598
C4_03730C	orf19.1305	817.886	-0.373972	0.0885057	-4.2254	2.39e-05	0.000191515
C2_06850W	orf19.2237.1	303.447	-0.373957	0.13706	-2.72843	0.00636375	0.0249182
C3_04020C	ZCF16	438.774	-0.373624	0.113496	-3.29196	0.000994909	0.00496796
C2_03090C	ADE8	1652.1	-0.373106	0.0756724	-4.93055	8.2e-07	8.76e-06
C3_02990C	orf19.295	4.28726	-0.372842	0.963546	-0.386947	0.698795	NA
C6_00580W	orf19.4200	10.3826	-0.371654	0.720633	-0.515733	0.606041	NA
C4_04730W	BAS1	2198.19	-0.371639	0.071223	-5.21796	1.81e-07	2.2e-06
CR_02550C	orf19.168	939.946	-0.371462	0.103558	-3.58701	0.000334493	0.00196763
CR_01090W	orf19.3245	5.75573	-0.371307	0.97298	-0.381618	0.702745	NA
C7_03330C	SHM1	12117.2	-0.371153	0.0561934	-6.60493	3.98e-11	8.72e-10
C4_05260W	orf19.2631	1295.75	-0.370799	0.0779381	-4.7576	1.96e-06	1.96e-05
C7_02060W	LIG1	1354.69	-0.370725	0.0826067	-4.48784	7.19e-06	6.53e-05
C1_04750W	IFE1	280.129	-0.370605	0.146437	-2.53082	0.0113796	0.0409206
CR_04840C	MSS11	805.75	-0.370508	0.0942319	-3.93188	8.43e-05	0.000587714
C1_12870C	orf19.4917	32.7843	-0.370169	0.381511	-0.97027	0.331912	0.533544
C1_05210C	orf19.445	3003.18	-0.369972	0.0696456	-5.31221	1.08e-07	1.41e-06
C2_00720C	FGR15	337.066	-0.36974	0.151894	-2.43419	0.0149253	0.0513075
C3_03850C	SOL1	176.559	-0.368641	0.159829	-2.30647	0.0210844	0.0681177
C1_03840W	orf19.1026.1	385.201	-0.368546	0.126755	-2.90754	0.00364281	0.0155502
C3_05590C	BAT22	153.551	-0.368426	0.180404	-2.04223	0.0411291	0.11594
C4_03340C	orf19.1438	7.29111	-0.3681	0.915943	-0.401881	0.687772	NA
C4_05050C	PPG1	424.461	-0.367962	0.112497	-3.27086	0.00107221	0.00529224
C1_01170C	ZCF17	326.199	-0.367929	0.123454	-2.9803	0.00287969	0.0125542
C5_02330W	orf19.4241	31.4439	-0.367352	0.375837	-0.977422	0.32836	0.530254
C5_00920W	orf19.1975	153.246	-0.367094	0.188737	-1.945	0.0517745	0.139318
C2_09660W	orf19.1388	1122.53	-0.366532	0.102503	-3.57583	0.000349116	0.00204431
C1_13400C	AGC1	2001.55	-0.365253	0.069604	-5.24759	1.54e-07	1.92e-06
CR_07200W	orf19.6152	1038	-0.364999	0.0820158	-4.45035	8.57e-06	7.55e-05
C2_08310W	TIM22	1338.15	-0.36495	0.0776701	-4.69872	2.62e-06	2.58e-05
C7_00080C	SAC7	13.7429	-0.36493	0.55943	-0.652325	0.514192	0.699849
C1_12990W	snR41	384.011	-0.363784	0.139525	-2.6073	0.00912584	0.0339044
C4_05630W	orf19.1248	1130.77	-0.363477	0.0824829	-4.40669	1.05e-05	9.09e-05
C6_01640W	MED19	364.738	-0.36341	0.12127	-2.99671	0.00272907	0.0119794
CR_02650C	DRE2	1489.47	-0.363029	0.0808376	-4.49085	7.09e-06	6.45e-05
C2_04930C	CRK1	1556.81	-0.362773	0.0759831	-4.77439	1.8e-06	1.82e-05
C1_02460W	RPL10	50830	-0.362574	0.0568335	-6.37959	1.78e-10	3.59e-09
C6_04330W	NOP8	1387.75	-0.362355	0.088091	-4.11342	3.9e-05	0.000294121
C1_01530C	orf19.3341	3896.4	-0.362243	0.0599219	-6.04526	1.49e-09	2.62e-08
CR_02030C	orf19.2604	559.908	-0.360914	0.102014	-3.53789	0.000403341	0.00232225
C1_05220C	orf19.444	136.091	-0.360826	0.202806	-1.77917	0.0752124	0.187232
C1_01010W	orf19.3290	1896.15	-0.360678	0.0858245	-4.20251	2.64e-05	0.00020927
C1_07810C	orf19.5051	130.499	-0.360617	0.196511	-1.8351	0.0664911	0.170632
C7_00320C	PMR1	27.4053	-0.359791	0.405907	-0.886388	0.375409	0.57832
CR_01010W	TEN1	1.85237	-0.359615	1.45101	-0.247838	0.80426	NA
C1_05720W	orf19.2478.1	23148.5	-0.35949	0.0570555	-6.30071	2.96e-10	5.76e-09
C1_09040C	orf19.4760	829.03	-0.359459	0.0892187	-4.02897	5.6e-05	0.000407747
C1_04040C	orf19.4479	1989.17	-0.359247	0.0741887	-4.84234	1.28e-06	1.33e-05
C2_04650C	RPB4	1468.91	-0.358421	0.0748061	-4.79133	1.66e-06	1.69e-05
C1_08200W	NTG1	377.391	-0.358413	0.126568	-2.83178	0.00462892	0.0190214
C6_04080W	orf19.1214	2307	-0.358287	0.0839281	-4.26897	1.96e-05	0.000160621
CR_10420W	orf19.7619	6.18979	-0.358033	0.811424	-0.44124	0.659039	NA
C4_05880W	GAT1	902.191	-0.357974	0.109745	-3.26187	0.00110678	0.00544202
C2_06210C	SER1	126.452	-0.357879	0.20991	-1.70491	0.0882104	0.210537
C1_03870C	orf19.4459	565.707	-0.357513	0.128456	-2.78316	0.00538322	0.0215538
C4_00490W	orf19.5678	270.728	-0.357486	0.134757	-2.65281	0.00798246	0.0302898
C4_05210W	orf19.6860	743.187	-0.357381	0.0954831	-3.74287	0.000181933	0.00114749
C6_02770W	MRT4	1585.74	-0.356738	0.08333	-4.28102	1.86e-05	0.000152895
CR_10240W	UTP5	29.5738	-0.356652	0.376561	-0.947128	0.343573	0.545588
CR_09770C	PMT5	45.6472	-0.356522	0.299703	-1.18958	0.23421	0.422727
CR_00710C	orf19.3283	2.12313	-0.356499	1.36665	-0.260856	0.794203	NA
CR_05670C	HMO1	443.121	-0.356111	0.107465	-3.31375	0.000920543	0.00465968
C3_04110C	MBP1	1652.52	-0.356079	0.0964938	-3.69017	0.000224102	0.00137804
C4_02160C	orf19.4575	208.145	-0.356012	0.1571	-2.26614	0.0234427	0.0742472
C1_08840W	orf19.4742	125.872	-0.355367	0.199778	-1.77881	0.0752703	0.187285
CR_09140C	orf19.7310	6.16381	-0.355063	0.820594	-0.43269	0.66524	NA
C6_02380W	orf19.3481	3391.21	-0.354782	0.0672638	-5.27448	1.33e-07	1.69e-06
CR_06100C	orf19.3863	43.4835	-0.354505	0.325399	-1.08945	0.275957	0.474951
CR_01950W	orf19.2594	1158.29	-0.35428	0.0850712	-4.16451	3.12e-05	0.000239618
C1_11930W	orf19.5274	1087.17	-0.354088	0.0870087	-4.06957	4.71e-05	0.000350221
C4_01390W	HAP3	153.73	-0.35377	0.175823	-2.01208	0.0442116	0.122948
C1_14330W	orf19.7245	7.68054	-0.353738	0.756718	-0.467464	0.640168	NA
C3_05730C	LAC1	53.3097	-0.353623	0.281444	-1.25646	0.20895	0.393827
CR_02720C	RPC31	943.08	-0.352895	0.103438	-3.41166	0.000645678	0.00344909
C4_02460W	orf19.2756	391.845	-0.351779	0.137423	-2.55983	0.0104724	0.0381644
C2_06360C	MAK16	812.798	-0.351774	0.0966067	-3.6413	0.000271262	0.0016387
C1_11160C	orf19.2299	1025.23	-0.351424	0.0958508	-3.66636	0.000246028	0.00150034
C5_01240W	AUR1	645.852	-0.351379	0.0952907	-3.68744	0.000226518	0.00138793
C4_07180W	UBI3	43824.2	-0.351257	0.0701074	-5.01027	5.44e-07	6.12e-06
CR_03840C	orf19.4355	418.261	-0.351101	0.11821	-2.97015	0.00297655	0.0129436
CR_04240C	orf19.512	3248.28	-0.351042	0.0655686	-5.35381	8.61e-08	1.14e-06
C1_04180W	orf19.1052	1647.46	-0.350944	0.0799442	-4.38987	1.13e-05	9.74e-05
CR_10660W	CKA1	20.0013	-0.349844	0.458377	-0.763224	0.44533	0.642797
CR_08550W	orf19.6423	12.9587	-0.349764	0.554228	-0.631084	0.527986	0.711111
C2_09430W	RPL3	46314.8	-0.349701	0.0571873	-6.11501	9.66e-10	1.75e-08
C1_02110C	HGT2	143.102	-0.349701	0.18448	-1.8956	0.058013	0.152365
C1_09100W	ZCF28	200.912	-0.349613	0.162986	-2.14505	0.031949	0.09413
C7_03760W	orf19.5502	10.8361	-0.349346	0.613454	-0.569474	0.569034	NA
CR_00130C	orf19.7522	11.7643	-0.34916	0.610047	-0.572349	0.567086	0.742616
C6_03380W	orf19.5627	2338.65	-0.349139	0.0779747	-4.4776	7.55e-06	6.79e-05
C4_01500W	orf19.4634	628.846	-0.349046	0.0980241	-3.56082	0.000369703	0.00215263
C3_06980W	HUT1	10.832	-0.348628	0.611702	-0.569932	0.568724	NA
C5_03400C	orf19.2639.1	1445.6	-0.348302	0.0897118	-3.88245	0.00010341	0.000704857
C4_02850W	orf19.2711	2349.69	-0.347666	0.0741344	-4.68967	2.74e-06	2.7e-05
CR_03660C	orf19.4365	947.922	-0.347473	0.0836877	-4.15202	3.3e-05	0.000252333
C6_03470W	orf19.5711	1347.01	-0.346855	0.0784914	-4.41902	9.91e-06	8.66e-05
C5_02550C	UTP13	2375.61	-0.346629	0.0655784	-5.28572	1.25e-07	1.6e-06
C5_00790C	orf19.581	2464.76	-0.3465	0.0700708	-4.94499	7.61e-07	8.24e-06
CR_05800C	orf19.6630	1218.66	-0.346271	0.0799782	-4.32957	1.49e-05	0.000125592
C6_02590C	MOB1	77.423	-0.345885	0.239267	-1.4456	0.148289	0.307374
C4_01930C	orf19.4600	267.358	-0.345742	0.136383	-2.53507	0.0112424	0.040512
C5_02940C	MIG1	2248.22	-0.34559	0.0738918	-4.67697	2.91e-06	2.85e-05
CR_07710W	ARO2	1949.31	-0.344932	0.0973899	-3.54177	0.000397458	0.00229094
C1_10970W	orf19.2319	2555.26	-0.344706	0.0692489	-4.97778	6.43e-07	7.08e-06
CR_02850C	GZF3	2256.97	-0.344367	0.0798163	-4.31449	1.6e-05	0.000133311
C2_01420C	orf19.1447	122.742	-0.343541	0.188118	-1.8262	0.0678207	0.173096
C4_01140C	orf19.4676	836.896	-0.343158	0.0980393	-3.50021	0.000464897	0.00262389
C2_08490W	DSE1	1636.11	-0.343119	0.0748481	-4.58421	4.56e-06	4.29e-05
C2_01210C	HNM1	3513.58	-0.342829	0.0653774	-5.24385	1.57e-07	1.96e-06
C6_02290C	orf19.3470	1740.67	-0.342726	0.0743106	-4.61207	3.99e-06	3.79e-05
CR_10570C	YHB4	13.5735	-0.342256	0.553275	-0.618601	0.536179	0.717632
CR_08450C	orf19.6414	34.7622	-0.342014	0.358329	-0.954468	0.339847	0.541841
C1_00880W	orf19.6017	170.849	-0.342005	0.172207	-1.98602	0.0470316	0.129118
C2_01510C	orf19.1458	6.56016	-0.340905	0.785852	-0.433803	0.664432	NA
C1_00900W	RRS1	1219.72	-0.340844	0.0923527	-3.69067	0.000223663	0.00137804
C4_02480C	TIM13	604.303	-0.340735	0.112231	-3.036	0.00239738	0.010733
C4_01400W	UEC1	182.035	-0.340135	0.163267	-2.0833	0.0372235	0.10674
C3_03200C	orf19.319	429.151	-0.339993	0.109212	-3.11314	0.00185109	0.00857794
C2_08730W	MFG1	556.979	-0.339963	0.10456	-3.25135	0.00114857	0.00561001
CR_00280C	orf19.7506	8.16336	-0.339938	0.751187	-0.452534	0.650884	NA
C1_10470W	orf19.989	3572.37	-0.339934	0.0648832	-5.23917	1.61e-07	2e-06
C6_01040C	orf19.107	2033.77	-0.339829	0.0740053	-4.59196	4.39e-06	4.15e-05
CR_00600C	orf19.7473	8.09065	-0.33959	0.76595	-0.443358	0.657507	NA
C2_02610C	HGT20	134.677	-0.339437	0.181429	-1.87091	0.0613574	0.159523
C3_06420C	orf19.7427	20.2017	-0.339316	0.46181	-0.734752	0.46249	0.659257
C1_11450C	SAM2	12982.2	-0.338852	0.0600288	-5.64482	1.65e-08	2.46e-07
CR_06510W	orf19.715	276.031	-0.33861	0.142171	-2.38171	0.0172323	0.0579242
C4_04480C	EFB1	16747.7	-0.33826	0.0666053	-5.07857	3.8e-07	4.36e-06
C1_01450W	ABC1	1796.58	-0.338012	0.0820123	-4.12148	3.76e-05	0.000286538
C3_00940W	orf19.2498	1892.46	-0.337502	0.079177	-4.26262	2.02e-05	0.000164473
C5_04690C	orf19.3954.1	15.7246	-0.337444	0.560962	-0.601544	0.547478	0.727399
C1_04380W	SIT4	808.558	-0.337259	0.0921279	-3.66077	0.000251456	0.00152801
C1_10010C	SWE1	2879.24	-0.337241	0.0707213	-4.76859	1.86e-06	1.87e-05
C4_05110C	HAP41	1319.31	-0.337153	0.0805873	-4.18369	2.87e-05	0.000224272
C2_08480W	RRP8	1238.99	-0.336627	0.0868077	-3.87784	0.000105387	0.000715491
C2_07890W	PRS5	836.34	-0.336605	0.0901169	-3.7352	0.000187566	0.00117582
C1_05020C	ARG2	1039.31	-0.335807	0.0893715	-3.75743	0.000171666	0.0010894
C1_12280C	orf19.5235	909.427	-0.335548	0.102922	-3.26021	0.00111328	0.00546546
C2_02070W	SPR3	6.9073	-0.335292	0.817189	-0.410299	0.681586	NA
C1_11020W	orf19.2312	496.004	-0.335057	0.10471	-3.19987	0.00137489	0.0066074
C3_07850W	orf19.6180	35.6039	-0.335025	0.345645	-0.969277	0.332407	0.533544
C1_03790C	orf19.1030	3598.2	-0.334585	0.0707034	-4.73224	2.22e-06	2.2e-05
CR_02540W	CHO2	4138.84	-0.334216	0.0722667	-4.62476	3.75e-06	3.59e-05
C3_03980C	orf19.2812	100.206	-0.333336	0.222273	-1.49967	0.1337	0.284692
C5_04840C	orf19.3970	266.41	-0.33297	0.136292	-2.44306	0.0145632	0.0502975
C5_02120C	RIX7	1129.47	-0.33293	0.0855077	-3.89357	9.88e-05	0.000676868
C2_02340C	ENT3	7395.57	-0.332712	0.0731457	-4.54861	5.4e-06	5.02e-05
C5_02010C	orf19.3170	1673.83	-0.332298	0.0790787	-4.20212	2.64e-05	0.000209307
C2_07580W	orf19.1867	208.266	-0.332197	0.149945	-2.21546	0.0267282	0.0820312
CR_06520C	orf19.714	1119.61	-0.331797	0.0905779	-3.66312	0.000249166	0.00151588
C3_02130W	UTP4	2412.65	-0.33157	0.0729023	-4.54814	5.41e-06	5.03e-05
C2_02510W	PRS1	1746.83	-0.331206	0.0710944	-4.65868	3.18e-06	3.08e-05
C1_01340C	orf19.3323	145.709	-0.331003	0.187662	-1.76382	0.0777619	0.192186
C2_09340W	orf19.4095	5.49331	-0.330963	0.919015	-0.360128	0.718752	NA
C6_04160C	SPB1	3124.74	-0.330784	0.0687684	-4.81012	1.51e-06	1.55e-05
C7_02200W	WHI3	258.184	-0.330708	0.138314	-2.391	0.0168025	0.0567388
C5_01745W	C5_01745W	1540.41	-0.330035	0.0740482	-4.45703	8.31e-06	7.36e-05
C1_10910C	orf19.2326	873.77	-0.329552	0.0865881	-3.80597	0.00014125	0.000920176
CR_03650W	SGD1	1470.86	-0.329473	0.0746817	-4.4117	1.03e-05	8.9e-05
CR_04340W	PIM1	2565.58	-0.328687	0.0782084	-4.2027	2.64e-05	0.00020927
C6_00870C	ILV5	35402.7	-0.328432	0.0649797	-5.05437	4.32e-07	4.9e-06
C7_02040C	CUP9	387.764	-0.328242	0.138517	-2.36969	0.0178031	0.0592632
C4_04700W	SSZ1	5367.49	-0.327572	0.0623442	-5.25425	1.49e-07	1.87e-06
C2_07410W	orf19.1890	418.85	-0.327417	0.115818	-2.82701	0.00469852	0.0192613
C1_03360W	orf19.3035	1427.34	-0.327415	0.0749737	-4.36707	1.26e-05	0.000107079
C2_08370C	TEF1	65342.1	-0.327398	0.0564886	-5.79582	6.8e-09	1.07e-07
C2_03970W	orf19.827	347.523	-0.327108	0.12494	-2.61812	0.00884163	0.0329651
C2_04820W	orf19.182	1345.1	-0.326962	0.0822673	-3.97439	7.06e-05	0.000501517
C6_02690C	orf19.5541	3028.9	-0.326926	0.0640121	-5.10725	3.27e-07	3.79e-06
C2_00170C	orf19.2115	3846.1	-0.326716	0.0621407	-5.25768	1.46e-07	1.85e-06
C4_05230C	orf19.6862	701.994	-0.32593	0.0964183	-3.38037	0.000723872	0.00381402
C4_02650C	snR79	7.70113	-0.325805	0.755119	-0.431461	0.666133	NA
C1_11300C	orf19.672	315.468	-0.325324	0.124327	-2.61667	0.00887914	0.0330594
C2_04600C	RPL17B	26390.5	-0.324916	0.0524124	-6.19922	5.67e-10	1.06e-08
C6_04290W	orf19.1086	2802.57	-0.324831	0.0662248	-4.90498	9.34e-07	9.87e-06
C2_06750C	orf19.3147	356.451	-0.324627	0.122555	-2.64882	0.00807734	0.0305599
C4_03270W	RPF1	1311.25	-0.324445	0.0841661	-3.85482	0.000115814	0.000777066
C5_04850W	orf19.3971	55.2256	-0.32401	0.280954	-1.15325	0.248808	0.43968
C1_13060C	orf19.4932	6220.01	-0.323809	0.056474	-5.73377	9.82e-09	1.52e-07
C6_01990W	PLB1	29.1683	-0.323658	0.463852	-0.697761	0.485327	0.677726
C1_13880C	orf19.5026	32.1133	-0.323509	0.35955	-0.89976	0.368248	0.57053
C1_02300W	orf19.3687	36.5491	-0.323298	0.335782	-0.962823	0.335637	0.537517
C1_05650W	orf19.2487	341.358	-0.322807	0.123253	-2.61906	0.00881736	0.0329007
CR_05260C	KCS1	772.066	-0.322782	0.0939137	-3.43701	0.000588177	0.00321068
C1_10440W	orf19.985	1534.03	-0.322533	0.077161	-4.18	2.92e-05	0.000226564
C2_00730C	orf19.2051	1055.17	-0.322532	0.0905513	-3.56187	0.000368229	0.00214682
C1_02750C	orf19.2964	1360.39	-0.322243	0.0797682	-4.03974	5.35e-05	0.000392228
C3_00840C	orf19.6156	611.212	-0.321485	0.101701	-3.16108	0.00157186	0.00742598
C1_13080W	OP4	3.16709	-0.321328	1.17519	-0.273426	0.784526	NA
C3_03820C	orf19.6934	279.912	-0.321289	0.147812	-2.17362	0.0297334	0.0888209
C2_07860W	orf19.2196	301.307	-0.321226	0.126737	-2.5346	0.0112577	0.0405386
C4_04510W	orf19.3833	1168.46	-0.320986	0.0827863	-3.87729	0.000105627	0.000716182
CR_00120C	MKC1	45.7287	-0.320683	0.317279	-1.01073	0.312148	0.513897
C1_02680C	orf19.2958	61.0402	-0.320439	0.265267	-1.20799	0.227051	0.414892
C1_01470W	orf19.3333	1293.19	-0.32035	0.0766997	-4.17668	2.96e-05	0.000228899
C2_01850W	RAD23	5422.42	-0.320236	0.0639688	-5.00614	5.55e-07	6.23e-06
C5_04620C	orf19.3946	534.245	-0.320189	0.103064	-3.1067	0.00189189	0.00871995
C1_03290W	NGG1	456.867	-0.319868	0.128491	-2.48943	0.0127948	0.0452207
C7_00610C	orf19.7058	24.1933	-0.319481	0.427894	-0.746635	0.455284	0.652371
C6_00090W	orf19.6328	4.95153	-0.319341	0.943872	-0.33833	0.735114	NA
CR_03060W	ARC1	9283.61	-0.319027	0.0568717	-5.60959	2.03e-08	2.98e-07
C6_01200W	orf19.131	176.022	-0.318998	0.178317	-1.78894	0.0736241	0.184035
CR_05050W	GLN1	32656.5	-0.318916	0.0587868	-5.42496	5.8e-08	7.83e-07
C1_11420W	KRR1	1922.52	-0.318674	0.0824048	-3.86718	0.000110103	0.000740678
C2_07100W	orf19.2265	3196.4	-0.318004	0.0758699	-4.19144	2.77e-05	0.000218071
C2_02960C	orf19.5808	1052.76	-0.317817	0.0840508	-3.78125	0.000156042	0.00100112
CR_06680C	orf19.702	339.631	-0.317265	0.13619	-2.32958	0.0198282	0.0647084
C3_02860W	THI6	52.2302	-0.317115	0.290439	-1.09185	0.274901	0.47388
C1_09560C	snR31a	16.831	-0.316459	0.567157	-0.557975	0.576862	0.749315
C2_00570W	orf19.2070	661.392	-0.316356	0.110044	-2.8748	0.00404278	0.0169232
C2_00710W	NPL6	1702.01	-0.316208	0.0758074	-4.1712	3.03e-05	0.000233385
C1_11520C	ZCF3	732.965	-0.316199	0.100304	-3.1524	0.00161936	0.00761368
C2_00800C	PGA27	122.856	-0.316122	0.190238	-1.66172	0.096569	0.225576
CR_10000C	orf19.7576	6.90264	-0.316079	0.808574	-0.39091	0.695864	NA
C3_06800C	orf19.6822	15.2615	-0.316036	0.516898	-0.611409	0.540929	0.721565
C7_02340C	orf19.6477	1520.03	-0.315845	0.0846263	-3.73223	0.000189791	0.00118833
C5_04700C	MES1	3642.72	-0.315568	0.0648694	-4.86467	1.15e-06	1.19e-05
C7_03720C	HIS7	155.958	-0.315423	0.17197	-1.83418	0.0666279	0.170898
C7_03210W	orf19.5134	472.142	-0.315126	0.113072	-2.78695	0.00532068	0.0214032
C4_06210C	orf19.2917	3547.71	-0.314929	0.0629783	-5.0006	5.72e-07	6.39e-06
C5_00680W	RMT2	482.661	-0.314614	0.112928	-2.78597	0.00533684	0.0214514
C2_09900C	TIM23	1815.92	-0.314532	0.0797704	-3.94296	8.05e-05	0.000564252
C6_02600W	NAB3	3109.72	-0.314441	0.0655585	-4.79634	1.62e-06	1.65e-05
C4_03740W	orf19.1304	698.487	-0.314426	0.110912	-2.83491	0.00458382	0.0188963
C1_12210W	TRP3	5131.98	-0.3139	0.0576959	-5.44059	5.31e-08	7.24e-07
CR_07640C	orf19.6286	1129.97	-0.313822	0.0836451	-3.75183	0.000175549	0.00111131
C4_02070W	PHO114	4.69569	-0.313319	0.947422	-0.330707	0.740866	NA
C1_13750C	orf19.5012	7.54158	-0.313111	0.72609	-0.431228	0.666302	NA
C2_04560W	KTR2	294.399	-0.312909	0.143557	-2.17969	0.0292806	0.0877412
C6_04520W	ILS1	14253.4	-0.312604	0.0598909	-5.21957	1.79e-07	2.19e-06
C2_04110W	orf19.810	141.617	-0.312566	0.177488	-1.76105	0.0782296	0.193249
C2_01050W	orf19.2018.2	252.017	-0.312516	0.151852	-2.05803	0.039587	0.11233
C1_10350C	orf19.4906	1265.02	-0.31234	0.0912789	-3.42182	0.000622032	0.00335988
C4_01450W	PWP1	1252.46	-0.312294	0.0932682	-3.34834	0.000812974	0.00421031
C6_00620W	FCA1	325.544	-0.312252	0.128764	-2.42499	0.0153087	0.0524855
C3_01690W	orf19.1675	600.75	-0.312075	0.0994224	-3.13887	0.00169598	0.00793048
C2_07680W	orf19.2214	1992.38	-0.311714	0.0697215	-4.47084	7.79e-06	6.93e-05
CR_00050W	INO2	5.33376	-0.31158	0.862118	-0.361413	0.717791	NA
C2_03220C	STP4	418.739	-0.311151	0.288285	-1.07932	0.280446	0.480273
C1_12080W	LCB4	5.33169	-0.310984	0.890305	-0.3493	0.726864	NA
C3_04810C	orf19.5943.1	3306.43	-0.310802	0.854765	-0.363611	0.716148	0.843886
C1_08190C	CAT8	478.875	-0.310644	0.114633	-2.70991	0.00673021	0.0261939
C1_03280W	orf19.3022	1452.17	-0.310204	0.0732652	-4.23399	2.3e-05	0.000184845
C2_04290W	RIM11	68.3958	-0.309938	0.296301	-1.04603	0.295549	0.495776
C3_00670C	FKH2	864.049	-0.309643	0.0873867	-3.54337	0.000395052	0.00227962
C2_04360W	orf19.4518	23.6435	-0.309177	0.452413	-0.683395	0.494357	0.683874
C1_01740W	CTN1	489.911	-0.309109	0.141433	-2.18556	0.0288482	0.086831
C1_09050W	HST1	620.134	-0.30883	0.123969	-2.49118	0.0127319	0.0451779
CR_04150W	orf19.499	142.783	-0.308375	0.195799	-1.57496	0.115266	0.257575
C2_05490W	orf19.3578	2.15906	-0.308328	1.45125	-0.212457	0.83175	NA
C4_06420W	orf19.2892	74.2997	-0.308128	0.250808	-1.22854	0.219244	0.405952
C1_03560C	SUA71	1829.46	-0.308087	0.0763226	-4.03664	5.42e-05	0.000396879
C4_00220C	SUB2	2232.22	-0.307315	0.0689698	-4.45579	8.36e-06	7.39e-05
CR_05460W	orf19.3517	82.3541	-0.307235	0.238817	-1.28648	0.198274	0.379284
C2_05090W	MAK5	1279.5	-0.306753	0.0768457	-3.99181	6.56e-05	0.000469943
C4_01610C	snR76	80.8154	-0.306393	0.250553	-1.22287	0.22138	0.408585
C4_00530C	orf19.4189	13.8046	-0.305864	0.53845	-0.568045	0.570005	0.744357
C1_04600C	orf19.6853	3410.85	-0.305843	0.0726554	-4.2095	2.56e-05	0.000204155
C2_06640C	VAS1	13057.4	-0.305695	0.0556515	-5.49301	3.95e-08	5.49e-07
C5_00900C	URA4	1204.22	-0.305466	0.0867813	-3.51996	0.000431618	0.00246577
C2_03300W	HEM2	2025.88	-0.305224	0.0691488	-4.41401	1.01e-05	8.85e-05
C1_04930C	orf19.751	7.87122	-0.305209	0.850797	-0.358733	0.719795	NA
C1_12310C	CSI2	1099.42	-0.305129	0.0852016	-3.58126	0.000341947	0.00200689
C4_05010W	orf19.3778	970.768	-0.304962	0.0910661	-3.3488	0.000811624	0.00420754
C1_06740C	NOP6	599.775	-0.304428	0.106983	-2.84557	0.00443319	0.0183635
C3_03250W	orf19.323	987.048	-0.303634	0.0925774	-3.27978	0.00103886	0.00515728
CR_04360C	NHP2	2558.39	-0.303139	0.0858697	-3.53022	0.000415217	0.00238264
C2_09970C	orf19.1355	2430.14	-0.30307	0.0668762	-4.5318	5.85e-06	5.37e-05
C2_01640W	SLA1	49.4392	-0.302854	0.299452	-1.01136	0.311843	0.513888
C1_09010W	NAR1	851.347	-0.302649	0.0904707	-3.34528	0.000822005	0.00424854
C4_02060C	TFG1	3903.73	-0.302304	0.069371	-4.35779	1.31e-05	0.000111169
C4_05190C	EDC3	746.783	-0.302209	0.0944501	-3.19967	0.00137585	0.0066074
C4_00480W	DUR4	180.425	-0.302207	0.164787	-1.83392	0.0666651	0.170898
C5_00200C	BDF1	1122.85	-0.302073	0.0884498	-3.41519	0.000637378	0.00341911
C4_02950C	orf19.2698	342.756	-0.30152	0.131535	-2.29231	0.0218876	0.070141
C2_04120C	orf19.809	730.566	-0.301414	0.0971016	-3.10411	0.0019085	0.00878079
C6_01380C	orf19.3446	22.3536	-0.301381	0.43867	-0.687034	0.492061	0.683453
C4_06120W	GDH3	22617.2	-0.301287	0.0756494	-3.98268	6.81e-05	0.000486347
C4_01720C	orf19.4622	9815.08	-0.301205	0.0671468	-4.48577	7.27e-06	6.57e-05
C1_12680W	orf19.6355	3780.47	-0.300842	0.061535	-4.88895	1.01e-06	1.06e-05
CR_02510W	orf19.173	934.528	-0.300562	0.0917674	-3.27526	0.00105564	0.00522548
CR_01330W	CPA2	6883.05	-0.300448	0.0578878	-5.19017	2.1e-07	2.53e-06
C1_00180W	RPL16A	1123.24	-0.299585	0.0932437	-3.21293	0.0013139	0.00635731
C4_06680C	orf19.3141	2729.95	-0.299237	0.0648759	-4.61245	3.98e-06	3.79e-05
C3_02800W	ADH4	2.51493	-0.298789	1.23765	-0.241417	0.809232	NA
C1_10320W	orf19.4903	682.264	-0.298763	0.0996656	-2.99766	0.00272064	0.011962
C5_04710W	orf19.3956	931.333	-0.297762	0.0860111	-3.4619	0.000536378	0.00296244
C3_02260C	orf19.1619	1185.35	-0.297468	0.085152	-3.49338	0.000476949	0.00268017
C2_06480W	orf19.25	69.6544	-0.297175	0.259037	-1.14723	0.251287	0.443009
C4_02800W	RPC53	1395.03	-0.296785	0.0750778	-3.95303	7.72e-05	0.000543234
C2_04390W	orf19.4515	115.238	-0.296696	0.194917	-1.52217	0.127967	0.275561
C5_04120C	orf19.3894	368.802	-0.29663	0.118777	-2.49738	0.0125115	0.0445248
CR_03230W	orf19.2400	426.456	-0.296568	0.119542	-2.48088	0.013106	0.0460992
C2_01680C	orf19.1479	900.159	-0.296553	0.0943038	-3.14466	0.00166281	0.00778953
C1_00650C	SNF7	574.033	-0.29655	0.10864	-2.72965	0.00634007	0.0248444
C1_02850W	orf19.2973	895.334	-0.296278	0.0866553	-3.41904	0.000628429	0.00338734
CR_02440W	orf19.3721	67.942	-0.295943	0.268872	-1.10069	0.271034	0.468985
C2_03500W	orf19.871	934.338	-0.295701	0.102848	-2.87512	0.00403872	0.01692
C6_04320C	orf19.1090	79.149	-0.295687	0.24932	-1.18597	0.235633	0.424544
C1_11380W	NEP1	2313.61	-0.295581	0.0689887	-4.28449	1.83e-05	0.00015101
CR_02890C	orf19.2847	2041.68	-0.295484	0.0717775	-4.11667	3.84e-05	0.000291711
CR_02420W	orf19.3724	1262.83	-0.295291	0.0813068	-3.63181	0.000281442	0.00169029
C1_10030W	DBP3	2492.86	-0.295253	0.0677435	-4.35839	1.31e-05	0.000111044
CR_03050C	ZCF11	752.823	-0.294593	0.0914017	-3.22306	0.00126831	0.00614427
C6_03460W	orf19.5710	2570.68	-0.294163	0.0763762	-3.8515	0.000117398	0.000783614
C2_01700C	HAP42	936.723	-0.293785	0.0917571	-3.20176	0.00136589	0.00657795
C5_02990W	orf19.4324	303.762	-0.293595	0.138149	-2.1252	0.0335697	0.0980639
C1_09610W	orf19.4824	799.514	-0.29334	0.102639	-2.85798	0.0042635	0.0177606
C3_01620W	orf19.1681	216.541	-0.293241	0.151872	-1.93084	0.0535024	0.143145
C1_09470C	orf19.4811	2244.86	-0.293211	0.0766277	-3.82644	0.000130012	0.000854533
C2_02430W	UTP21	2107.91	-0.292682	0.0742741	-3.94057	8.13e-05	0.000569124
C2_03830W	orf19.839	1545.92	-0.292625	0.0759322	-3.85376	0.000116317	0.000779432
C7_03220C	ZCF29	1720.12	-0.292424	0.0756655	-3.86469	0.00011123	0.000747286
C7_01400C	orf19.6921	25.952	-0.291628	0.431201	-0.676316	0.49884	0.687397
C1_12770W	RPG1A	6727.39	-0.291454	0.0601029	-4.84924	1.24e-06	1.29e-05
C1_13050W	RPL14	17042.1	-0.291285	0.0566163	-5.1449	2.68e-07	3.16e-06
CR_09320C	PHO88	170.791	-0.291185	0.167516	-1.73826	0.0821658	0.199811
C1_08920W	orf19.4751	1365.24	-0.291123	0.0757843	-3.84147	0.000122301	0.000813563
C2_00280C	orf19.2105	204.89	-0.29112	0.153101	-1.90149	0.0572372	0.150712
CR_04600W	orf19.551	2027.74	-0.29099	0.0741535	-3.92415	8.7e-05	0.000604443
C7_00210C	orf19.7101	12.0226	-0.290941	0.598609	-0.486028	0.626947	0.784712
C2_07450C	RCL1	2088.56	-0.290765	0.0805234	-3.61094	0.000305095	0.00182173
C2_09960W	orf19.1356	27.314	-0.290278	0.399294	-0.726979	0.467239	0.662543
C5_00270W	PGA14	474.472	-0.290223	0.108616	-2.672	0.00753996	0.0288658
C1_07090C	orf19.6195	1177.39	-0.290021	0.0846137	-3.42758	0.000608978	0.00330322
C1_02490C	orf19.2938	155.69	-0.289466	0.189685	-1.52603	0.127002	0.274859
C5_02440C	orf19.4252	5.96718	-0.289027	0.812119	-0.355892	0.721921	NA
C2_10660W	ASH1	32.9308	-0.289005	0.373468	-0.773841	0.439025	0.637446
C2_02170W	orf19.1533	1501.64	-0.288791	0.0792927	-3.64209	0.000270431	0.0016356
CR_05240C	FGR14	519.027	-0.288751	0.130995	-2.2043	0.0275032	0.0838605
C5_02160W	SST2	103.186	-0.28855	0.23099	-1.24919	0.211596	0.396801
C1_13090W	orf19.4936	5.99393	-0.288412	0.899013	-0.32081	0.748355	NA
C1_08770W	orf19.4735	1034.9	-0.288343	0.0839101	-3.43633	0.000589658	0.00321535
C3_01970C	orf19.1651	12.367	-0.288096	0.594855	-0.484313	0.628163	0.78576
CR_02640W	RFG1	986.441	-0.288037	0.0923495	-3.11899	0.00181475	0.00842468
C2_09870W	orf19.1364	573.094	-0.287934	0.099842	-2.8839	0.00392788	0.0165498
C2_08720W	orf19.3604	782.76	-0.287643	0.0955587	-3.01012	0.00261147	0.0115609
CR_03200C	orf19.2404	1413.9	-0.287296	0.0751793	-3.82148	0.000132655	0.000869682
C5_04290C	orf19.3914	3389.93	-0.287056	0.0652588	-4.39872	1.09e-05	9.38e-05
C4_06450W	orf19.2889	439.25	-0.286978	0.126064	-2.27644	0.0228198	0.0724972
C6_00920W	orf19.93	6324.58	-0.286926	0.0636411	-4.5085	6.53e-06	5.98e-05
C2_10280C	SPT23	2104.22	-0.286785	0.0679648	-4.21961	2.45e-05	0.000196119
C2_01410C	CLB2	57.2609	-0.286573	0.278352	-1.02953	0.303229	0.504532
C4_02710C	GRX3	2868.58	-0.286485	0.0757071	-3.78412	0.000154252	0.000991098
C5_01780W	PAP1	1993.86	-0.286289	0.068486	-4.18025	2.91e-05	0.000226564
C5_05190W	PCL5	483.433	-0.286107	0.150649	-1.89917	0.0575426	0.151362
C1_00560W	CNS1	19.7901	-0.285981	0.470108	-0.608329	0.542969	0.723538
C5_04160W	SDC1	449.226	-0.285301	0.111934	-2.54882	0.0108089	0.0391688
CR_04400W	orf19.529.1	33.4029	-0.285237	0.368187	-0.774707	0.438513	0.636971
C1_11550W	GAR1	4760.39	-0.285222	0.0741358	-3.84729	0.000119432	0.000796159
C1_12350W	orf19.5229	2768.15	-0.284761	0.0676856	-4.20711	2.59e-05	0.000206008
CR_07020W	orf19.2363	2612.43	-0.284472	0.0700601	-4.0604	4.9e-05	0.000361989
C2_10270W	PUS7	2060.79	-0.284342	0.0748111	-3.80079	0.000144234	0.000936066
C7_02530C	orf19.6457	53.1372	-0.284065	0.309121	-0.918944	0.358125	0.559726
C2_03990W	GCD7	2783	-0.283725	0.0655454	-4.32868	1.5e-05	0.000125894
C6_03810W	orf19.5755	272.021	-0.283193	0.139324	-2.03262	0.0420905	0.118069
C2_06280C	orf19.5491	40.6498	-0.283084	0.326639	-0.866655	0.386131	0.589145
CR_09210W	SUC1	6.57227	-0.28288	0.823099	-0.343676	0.73109	NA
CR_01490C	orf19.2533.1	3171.61	-0.282783	0.0736867	-3.83764	0.000124221	0.000822767
CR_02560C	ASG1	1709.74	-0.282759	0.072599	-3.8948	9.83e-05	0.000674347
C1_01570C	RPB7	1413.6	-0.282734	0.0848464	-3.3323	0.000861306	0.00441184
CR_02170W	MET2	7635.33	-0.282717	0.0660131	-4.28274	1.85e-05	0.000151959
C7_03400C	orf19.1335	1947.08	-0.282465	0.0743033	-3.80152	0.000143814	0.000934517
C2_07490W	HEM15	1251.85	-0.282444	0.0846765	-3.33556	0.000851268	0.00437347
CR_10470C	orf19.7624	17.4449	-0.282429	0.496254	-0.569121	0.569274	0.743875
C1_00790W	orf19.6027	295.37	-0.282279	0.148242	-1.90418	0.0568868	0.149942
C1_12600C	CHR1	1280.04	-0.282084	0.0810095	-3.48211	0.000497484	0.0027774
C2_04090W	orf19.812	9.78648	-0.281835	0.64502	-0.43694	0.662155	NA
CR_02710W	RRP9	1315.46	-0.281821	0.0850799	-3.31243	0.000924884	0.00467706
C5_02070C	orf19.3161	1315.2	-0.281684	0.0842753	-3.34243	0.00083048	0.00427946
C1_00820W	orf19.6024	3.77716	-0.281434	1.02289	-0.275135	0.783212	NA
C2_09940W	GCN4	22220.7	-0.280789	0.0672317	-4.17643	2.96e-05	0.000228899
C3_03110W	orf19.308	25.2134	-0.280709	0.406031	-0.691349	0.489346	0.680961
CR_06640C	orf19.698	586.119	-0.280682	0.102285	-2.74413	0.00606722	0.0239207
C7_01290W	MED11	20.2218	-0.280333	0.450014	-0.622942	0.533323	0.71568
C1_06540C	orf19.6259	1105.24	-0.280123	0.084175	-3.32787	0.000875139	0.00446494
C2_00090W	orf19.1913	471.801	-0.279975	0.113105	-2.47537	0.0133099	0.0467845
C1_05050C	RRP6	2152.9	-0.279941	0.0675915	-4.14166	3.45e-05	0.000263617
CR_01690C	CDC60	18836.7	-0.279735	0.0540434	-5.17612	2.27e-07	2.71e-06
C3_06100C	DED1	75.7065	-0.279428	0.238732	-1.17047	0.241814	0.430664
C5_01580C	CEF3	57987.1	-0.279347	0.0512675	-5.44882	5.07e-08	6.93e-07
C3_04380C	orf19.5885	30.4552	-0.279309	0.416717	-0.67026	0.502692	0.691503
CR_02210W	orf19.3751	2281.7	-0.27924	0.079757	-3.50114	0.00046328	0.00261763
C4_03140C	orf19.2676	346.561	-0.278937	0.119247	-2.33916	0.0193271	0.063354
C1_05780W	orf19.2473	1944.07	-0.278522	0.075219	-3.70281	0.000213224	0.00132379
C5_03680W	FGR27	18.5741	-0.27848	0.484243	-0.575083	0.565235	0.740964
C1_11080W	orf19.2308	1272.55	-0.278473	0.0967018	-2.87971	0.00398039	0.01673
C2_00200W	orf19.2112	807.428	-0.278458	0.0916346	-3.03878	0.00237537	0.0106657
C2_00910W	PGA19	15.8911	-0.27838	0.534769	-0.520561	0.602673	0.767767
C2_01070W	orf19.2017	2257.05	-0.278111	0.0708983	-3.92268	8.76e-05	0.000607323
C5_00650C	THR1	5651.57	-0.277883	0.0575557	-4.82808	1.38e-06	1.42e-05
C4_04820C	orf19.3797	2456.87	-0.277418	0.0724129	-3.83106	0.00012759	0.000840759
C3_05410W	orf19.6979	135.903	-0.277239	0.462917	-0.598896	0.549242	0.728714
C1_04790W	orf19.763	397.073	-0.277162	0.117618	-2.35646	0.0184499	0.0611005
C3_01000W	BMS1	2443.57	-0.277064	0.0748976	-3.69924	0.000216247	0.00133933
CR_06590C	RGS2	16.4952	-0.276979	0.49427	-0.560379	0.575221	0.747758
C5_01130W	CYC3	1380.29	-0.276811	0.0787658	-3.51436	0.000440819	0.00250999
C1_04990C	orf19.53	1105.14	-0.276552	0.0878713	-3.14724	0.00164821	0.00772814
C1_03370W	orf19.3037	7614.97	-0.276315	0.0618225	-4.46948	7.84e-06	6.97e-05
C1_08630W	orf19.4721	574.553	-0.276164	0.109017	-2.53321	0.0113023	0.0406709
CR_08160W	PTC5	612.197	-0.276055	0.103733	-2.66121	0.00778609	0.0297198
C4_03620C	CDR3	357.626	-0.275806	0.126847	-2.17432	0.0296809	0.0887155
C2_06660W	orf19.81	549.317	-0.275502	0.116409	-2.36667	0.0179487	0.0596995
C7_02150C	ECM42	2803.48	-0.275473	0.0685832	-4.01662	5.9e-05	0.000427282
C3_02970C	orf19.291	14.1162	-0.275369	0.566372	-0.486198	0.626827	0.784712
C3_03230C	orf19.321	13.7369	-0.275344	0.556242	-0.495007	0.620595	0.780553
C3_02460C	PHA2	639.688	-0.274823	0.0962481	-2.85536	0.00429877	0.017893
C2_01730W	orf19.1484	244.055	-0.274481	0.146253	-1.87675	0.0605526	0.157749
C3_04620C	orf19.5920	6.63911	-0.274413	0.77557	-0.353821	0.723473	NA
C5_00240W	SKN7	6.37471	-0.274313	0.792241	-0.346249	0.729156	NA
C7_03340C	PRR2	258.454	-0.274266	0.137443	-1.99549	0.0459896	0.126797
C6_03150C	orf19.5601	698.858	-0.27416	0.110853	-2.47319	0.0133914	0.0469427
CR_03360W	orf19.2386	618.543	-0.274031	0.107319	-2.55343	0.0106666	0.0387898
C5_01110W	orf19.1959	1105.35	-0.273748	0.0817244	-3.34965	0.000809134	0.00419886
C5_01180W	PUS4	1532.44	-0.273715	0.0749138	-3.65374	0.00025845	0.00156682
C7_01160C	orf19.6898.1	13.9041	-0.273548	0.558261	-0.49	0.624134	0.78214
C1_13030C	orf19.4931	6689.86	-0.273393	0.0569883	-4.79736	1.61e-06	1.64e-05
CR_06450W	orf19.721	574.426	-0.272941	0.10556	-2.58563	0.00972003	0.0358007
C3_01670W	orf19.1677	1566.72	-0.272906	0.076818	-3.55264	0.000381392	0.00221319
C1_12180C	orf19.5246	526.638	-0.272857	0.131719	-2.07151	0.0383114	0.109071
C2_06690C	PEX22	272.294	-0.272678	0.166309	-1.63959	0.10109	0.232854
C2_04700C	orf19.154	491.876	-0.272584	0.111572	-2.44313	0.0145607	0.0502975
C7_01410C	NBP2	27.1109	-0.272372	0.399409	-0.681937	0.495279	0.684779
C3_07050W	orf19.6795	48.6984	-0.272057	0.320333	-0.849294	0.395718	0.597822
C2_01610C	RPS26A	32621.7	-0.271976	0.07507	-3.62297	0.000291239	0.00174506
C2_00140W	NDT80	1861.23	-0.271876	0.0736491	-3.69151	0.000222931	0.00137576
C4_02690W	orf19.2730	610.098	-0.271804	0.0980046	-2.77338	0.00554778	0.0221096
C5_03840W	orf19.1110	296.092	-0.271551	0.126514	-2.14641	0.0318402	0.0939167
C4_04910C	SPC34	266.142	-0.271131	0.134958	-2.00901	0.0445362	0.123517
C4_05310W	orf19.1789	604.383	-0.270958	0.101013	-2.6824	0.0073097	0.0280887
C6_03740W	orf19.5748	78.4227	-0.270844	0.262096	-1.03338	0.301427	0.502671
C6_02050W	DBR1	7.70792	-0.270832	0.755173	-0.358636	0.719868	NA
C6_03690W	ALS5	1090.62	-0.270447	0.079798	-3.38914	0.000701114	0.00370548
C3_03280C	HTA3	135.234	-0.270378	0.203428	-1.3291	0.183813	0.360148
CR_05880W	orf19.6626	9.8999	-0.270166	0.639005	-0.422792	0.672447	NA
C1_06750W	orf19.6235	374.985	-0.269955	0.120735	-2.23593	0.025356	0.0785687
C5_03100C	orf19.4340	10.2175	-0.269883	0.648826	-0.415956	0.677442	NA
C3_06850W	FCR1	3.21078	-0.269876	1.17402	-0.229874	0.81819	NA
C1_01800W	orf19.4544	384.367	-0.269762	0.116316	-2.31922	0.0203829	0.0661669
C1_05940W	PHO87	3074.98	-0.269363	0.0678598	-3.96941	7.21e-05	0.0005093
CR_04260W	SNP3	259.348	-0.269208	0.133763	-2.01257	0.0441597	0.12287
C7_04150W	orf19.7159	13.8814	-0.269127	0.542908	-0.495713	0.620097	0.780117
CR_02050C	HDA1	2806.53	-0.269009	0.0695386	-3.86849	0.000109511	0.000737662
C7_03410C	orf19.1334	632.116	-0.26891	0.0999518	-2.6904	0.00713666	0.0275058
C3_00090W	RPS24	428.989	-0.268251	0.117619	-2.28068	0.0225674	0.0719169
C1_11760C	orf19.1140	2141.23	-0.268112	0.071257	-3.7626	0.000168155	0.0010724
C6_03440W	orf19.5704	979.596	-0.268005	0.0894567	-2.99591	0.00273624	0.0119897
C7_03350C	orf19.1340	713.121	-0.267745	0.114663	-2.33506	0.0195401	0.0639301
C2_07920W	orf19.2191	232.724	-0.267276	0.143282	-1.86539	0.0621267	0.160955
C6_00130C	VID27	2124.72	-0.26709	0.0755175	-3.5368	0.000405006	0.00232924
C2_09570C	orf19.1397	594.251	-0.266959	0.0977899	-2.72992	0.00633494	0.0248432
C1_11540C	CTA3	5307.37	-0.266742	0.0654254	-4.07704	4.56e-05	0.000340147
C3_02100W	STE50	1045.88	-0.26651	0.0843117	-3.16101	0.00157224	0.00742598
C2_03550C	orf19.864	2305.51	-0.266345	0.0742264	-3.58828	0.00033287	0.00196032
C5_03070W	RPS5	23413.8	-0.26617	0.0538551	-4.94234	7.72e-07	8.34e-06
CR_03420C	NOT4	1752.43	-0.266047	0.0749559	-3.54937	0.000386149	0.00223576
C1_11220C	TIM50	5371.43	-0.266004	0.0570835	-4.65992	3.16e-06	3.08e-05
C6_00880W	PEX7	1557.96	-0.265906	0.0773029	-3.43979	0.000582172	0.003183
C5_02020C	orf19.3169	1402.3	-0.265861	0.0772934	-3.43964	0.00058249	0.003183
C3_01170W	orf19.3154	1082.57	-0.265542	0.0873478	-3.04005	0.00236537	0.0106359
C2_10080W	RAP1	1083.69	-0.265521	0.0838116	-3.16807	0.00153455	0.00728135
C2_10090C	orf19.1772	1132.96	-0.265349	0.0800598	-3.31438	0.000918453	0.00465368
CR_06190C	snR61	27.6066	-0.264837	0.388642	-0.681442	0.495592	0.68485
C1_02660C	MGM101	397.379	-0.264565	0.123775	-2.13747	0.0325595	0.0956007
C3_06740W	orf19.6829	378.456	-0.264374	0.13107	-2.01705	0.0436908	0.121828
C1_08220W	CCR4	1627.94	-0.264134	0.0755983	-3.49391	0.000476001	0.00268017
C1_03820W	PDR16	496.539	-0.264114	0.108186	-2.44129	0.0146349	0.0504776
C1_02020W	orf19.4523	472.125	-0.263995	0.126717	-2.08335	0.0372197	0.10674
C1_10080W	orf19.4875	768.545	-0.263833	0.0935232	-2.82104	0.00478682	0.0195724
C6_01910W	ADK1	8399.17	-0.263804	0.0646537	-4.08026	4.5e-05	0.00033595
C1_01550W	VPS17	220.749	-0.263714	0.152176	-1.73295	0.0831041	0.201239
C3_04430W	RIP1	591.948	-0.263459	0.0988173	-2.66612	0.00767318	0.0293105
CR_05650W	BRF1	351.008	-0.263391	0.1193	-2.20782	0.0272571	0.0833566
C1_06600W	orf19.6250	5955.29	-0.263189	0.0586631	-4.48645	7.24e-06	6.56e-05
C1_03950C	orf19.4470	135.883	-0.263101	0.193837	-1.35734	0.174674	0.347394
C4_04810C	orf19.3798	936.745	-0.262616	0.0874566	-3.00282	0.00267493	0.0117912
C3_01910C	orf19.1655.3	3050.96	-0.262442	0.0747855	-3.50927	0.000449342	0.00255007
C1_01580W	orf19.3348	2489.28	-0.261778	0.083837	-3.12246	0.00179346	0.00833335
C1_11640C	DPP2	274.098	-0.261651	0.13399	-1.95277	0.0508466	0.137395
C5_03590W	LAP4	10.4719	-0.261481	0.621072	-0.421016	0.673743	NA
C6_04130C	ALS4	929.406	-0.261433	0.0947934	-2.75792	0.00581704	0.0230224
C1_03710C	MSB1	1317.28	-0.26143	0.0914253	-2.85949	0.00424322	0.0176904
C5_01140C	orf19.1956	3058.84	-0.260922	0.0663349	-3.9334	8.38e-05	0.000584797
C1_03760C	STR2	1995.17	-0.26065	0.0762077	-3.42026	0.000625612	0.00337568
C5_02000C	ACH1	12652.2	-0.260547	0.0561165	-4.64297	3.43e-06	3.32e-05
CR_08500W	orf19.6418	59.6796	-0.26044	0.26945	-0.966562	0.333763	0.535455
C1_01070C	orf19.3295	511.885	-0.260388	0.119122	-2.1859	0.0288231	0.0868061
C6_02630C	orf19.5533	716.258	-0.260328	0.0935166	-2.78376	0.00537333	0.0215477
C3_01430W	orf19.1708	545.682	-0.260315	0.115121	-2.26123	0.0237452	0.0747914
C1_04390C	NOP4	2050.28	-0.260238	0.0686228	-3.7923	0.000149259	0.000965036
C1_03980W	SPC19	189.064	-0.26015	0.18489	-1.40705	0.159412	0.323899
C3_02310W	MEP1	2302	-0.259221	0.0700811	-3.69887	0.000216561	0.00133966
C6_00630W	orf19.4195	117.434	-0.259157	0.194002	-1.33585	0.181599	0.357506
C2_00220C	orf19.2111	1060.18	-0.258918	0.0814628	-3.17836	0.0014811	0.00706023
C7_00390W	SPL1	61.4147	-0.258755	0.28001	-0.924092	0.355438	0.557227
C2_00370W	PDR6	198.14	-0.258744	0.15113	-1.71206	0.0868852	0.208145
C3_02030W	orf19.1643	676.306	-0.258253	0.0924321	-2.79398	0.00520641	0.0209927
C1_07270W	SEC34	233.993	-0.257961	0.150699	-1.71176	0.0869414	0.208183
C2_07130C	RCK2	3014.66	-0.257885	0.0747957	-3.44785	0.000565064	0.00310755
C7_01760C	ISU1	25.3615	-0.257806	0.40667	-0.633946	0.526116	0.709967
C1_01680C	orf19.3357	2225.95	-0.257228	0.0827418	-3.1088	0.00187849	0.00868148
C3_05800W	orf19.7361	9.60817	-0.256895	0.692679	-0.370871	0.710734	NA
C2_07540W	orf19.1873	3114.92	-0.256861	0.0628916	-4.08419	4.42e-05	0.000331764
C2_08270C	orf19.2222	683.228	-0.256828	0.0966345	-2.65773	0.00786693	0.0299618
CR_08120C	DCP2	3117.97	-0.256714	0.0677229	-3.79065	0.000150253	0.000969028
C5_00820W	orf19.585	3328.06	-0.256517	0.0620239	-4.13577	3.54e-05	0.000269666
C5_02260C	PTH1	1190.65	-0.25641	0.0792817	-3.23417	0.00121998	0.00592797
C1_00960C	SET1	29.7533	-0.256301	0.38047	-0.673643	0.500539	0.689461
C1_07400C	orf19.4428	45.4914	-0.256256	0.302571	-0.84693	0.397034	0.598718
C1_00400W	SVF1	78.6176	-0.255417	0.235185	-1.08603	0.277467	0.476914
C4_04100C	ECM1	1063.03	-0.255278	0.103691	-2.4619	0.0138201	0.048198
C1_01030W	HMT1	1086.87	-0.255277	0.0838533	-3.04433	0.002332	0.0105042
C1_01600W	MRP20	2205.19	-0.255153	0.0749241	-3.40549	0.000660453	0.00351582
C2_10850C	orf19.5368	27.1209	-0.255148	0.40571	-0.628892	0.529419	0.712297
C1_08970W	snR128	826.089	-0.254929	0.0978226	-2.60603	0.0091598	0.0340061
C4_07060W	orf19.3103	4564.08	-0.254782	0.0609364	-4.18112	2.9e-05	0.000226481
C4_02920W	orf19.2703	292.827	-0.254762	0.13772	-1.84986	0.0643338	0.165839
C1_03510C	orf19.3053	4081.44	-0.254267	0.0651562	-3.90243	9.52e-05	0.000655178
C1_13350W	STP2	1947.89	-0.254094	0.0794592	-3.19779	0.00138485	0.00664442
CR_05560W	orf19.5846	664.606	-0.254077	0.0960228	-2.646	0.0081449	0.0307703
CR_05840W	orf19.6628	208.092	-0.254013	0.17475	-1.45358	0.146063	0.304253
C2_03810C	RPL21A	26813	-0.253611	0.0691783	-3.66605	0.000246325	0.00150037
C1_06030C	orf19.2442	208.744	-0.253576	0.179498	-1.41269	0.157746	0.322181
C2_01950C	AMN1	514.279	-0.253489	0.108022	-2.34665	0.0189429	0.0624122
C4_02490W	ZCF15	122.035	-0.253441	0.190514	-1.3303	0.183419	0.359648
C2_04710C	URE2	1418.76	-0.253375	0.0766448	-3.30584	0.00094693	0.00476982
C7_00700W	CYB5	746.333	-0.253329	0.105042	-2.41168	0.0158792	0.0540102
C1_13660W	RAD54	155.722	-0.253115	0.206363	-1.22656	0.21999	0.406748
CR_01410C	orf19.2527	14.6396	-0.252836	0.525353	-0.481268	0.630326	0.786684
CR_04270C	orf19.515	149.059	-0.252589	0.186902	-1.35145	0.176551	0.350045
C4_03030C	NAN1	2716.43	-0.252523	0.0666633	-3.78803	0.000151845	0.000976853
C2_09170W	SLP2	1492.54	-0.252308	0.0811926	-3.10752	0.00188665	0.00870358
C5_03860W	HAM1	24.4221	-0.252278	0.425777	-0.592511	0.553508	0.732133
C5_01870W	orf19.3185	5586.33	-0.252138	0.0648099	-3.89042	0.000100071	0.00068391
C1_05290W	GRS1	3449.05	-0.252052	0.0642676	-3.92191	8.78e-05	0.000608443
C1_03520W	RPN3	3496.71	-0.251957	0.0802938	-3.13793	0.00170143	0.00794156
C1_07200W	YMC1	3416.14	-0.251896	0.0756566	-3.32947	0.00087012	0.00445256
C4_02630C	HFL2	2585.73	-0.251695	0.0680712	-3.69753	0.000217709	0.00134515
C6_04480C	orf19.2132	15.1036	-0.251667	0.525838	-0.478602	0.632222	0.787129
C3_05140C	orf19.5987	13.3689	-0.25146	0.557646	-0.450931	0.65204	0.802858
C4_03930C	orf19.789.1	439.535	-0.250988	0.125003	-2.00785	0.0446591	0.123725
C6_00700C	orf19.3659	18.1895	-0.250725	0.471673	-0.531566	0.595027	0.76142
C6_00690W	orf19.3660	645.235	-0.250544	0.0957042	-2.61789	0.0088474	0.0329651
C5_02810W	orf19.4305.1	118.246	-0.250541	0.224981	-1.11361	0.265446	0.462429
C5_02500C	orf19.4262	282.762	-0.250525	0.134285	-1.86562	0.0620948	0.160953
C7_04090C	orf19.7166	8.68949	-0.250253	0.693603	-0.360802	0.718247	NA
C2_04960C	orf19.3528	973.915	-0.250156	0.100071	-2.49978	0.012427	0.044285
C6_00070C	PGA25	13.6734	-0.250144	0.554562	-0.451066	0.651942	0.802858
C2_01920C	orf19.1504	1906.02	-0.250135	0.0718302	-3.48231	0.000497107	0.0027774
C6_01980C	orf19.688	1628.7	-0.250109	0.0821015	-3.04634	0.00231648	0.0104617
CR_08170C	orf19.6377	10.8201	-0.249597	0.629235	-0.396667	0.691613	NA
C7_02870C	TAF19	498.237	-0.24949	0.104291	-2.39226	0.0167448	0.0566182
C7_04140C	orf19.7160	12.419	-0.249303	0.568366	-0.438631	0.660929	0.810062
C2_05920C	COX8	4848.73	-0.249226	0.0754596	-3.30277	0.000957352	0.00481538
C3_02190C	orf19.1625	3264.12	-0.249162	0.0717415	-3.47305	0.000514576	0.00286042
C1_10540C	orf19.998	478.03	-0.249058	0.10881	-2.28892	0.0220841	0.0706361
C1_10920W	orf19.2325	425.81	-0.248983	0.112255	-2.21801	0.026554	0.0815937
C5_01010W	CCW14	12.9262	-0.248771	0.622216	-0.399814	0.689293	0.826799
C1_01180C	orf19.3306	31.9397	-0.248685	0.404239	-0.615193	0.538427	0.719532
C5_02150C	ORC4	1581.02	-0.248592	0.0748284	-3.32215	0.000893256	0.00454388
C6_02350C	orf19.3477	1265.51	-0.248574	0.0802072	-3.09915	0.00194075	0.00890533
C1_12230W	SNT1	3484.38	-0.248437	0.0697394	-3.56237	0.000367526	0.00214682
C6_03650C	POP2	1274.67	-0.248332	0.0866934	-2.86449	0.00417682	0.0174276
C1_08100W	DRG1	2394.47	-0.248223	0.0695704	-3.56793	0.000359807	0.00210453
C4_00300C	SWI1	1287.49	-0.247842	0.0786457	-3.15137	0.00162507	0.00763355
C2_00590W	orf19.2068	856.973	-0.247813	0.0932957	-2.65622	0.00790229	0.030052
C3_03040W	AIP2	1766.6	-0.247666	0.0877574	-2.82217	0.00477003	0.0195234
C2_02400W	ECM3	665.426	-0.247624	0.0956928	-2.5877	0.00966198	0.0356394
C3_05080W	orf19.5978	0.954862	-0.24734	2.2459	-0.110129	0.912307	NA
C6_01300W	orf19.137	1026.17	-0.247296	0.0892472	-2.77091	0.00559	0.022227
C2_06650C	orf19.1296	630.387	-0.24717	0.09547	-2.58898	0.00962615	0.0355581
C1_08420W	GCR3	2781.73	-0.246606	0.0699888	-3.52351	0.00042587	0.00243564
CR_08520C	orf19.6419.1	153.438	-0.246426	1.76367	-0.139724	NA	NA
C1_04410C	ESS1	14.3844	-0.246295	0.540704	-0.455508	0.648744	0.801289
CR_08360C	RPP2A	25789.1	-0.245939	0.0632027	-3.89127	9.97e-05	0.000682428
C3_01260C	orf19.1725	30.7613	-0.245926	0.368625	-0.667144	0.50468	0.692936
C2_09910C	orf19.1360.1	4.81589	-0.245872	0.935079	-0.262942	0.792595	NA
C1_13250W	orf19.4952	1516.06	-0.24586	0.0724273	-3.39457	0.000687358	0.00364024
CR_07720C	CDC45	786.222	-0.245592	0.0957782	-2.56418	0.0103421	0.0377428
C2_05540C	orf19.6866	682.32	-0.245496	0.0934255	-2.62771	0.00859605	0.0322149
C2_10820C	orf19.5365	21.7114	-0.245406	0.440355	-0.557292	0.577328	0.749363
C2_01520W	PPE1	4.12464	-0.245122	1.02513	-0.239113	0.811018	NA
C3_01040C	PRM9	27.3818	-0.244939	0.423953	-0.57775	0.563433	0.739712
C2_06190W	ILV1	109.873	-0.244866	0.208425	-1.17484	0.24006	0.428482
C1_03230C	ARX1	150.102	-0.244865	0.209105	-1.17101	0.241593	0.430623
CR_04610C	orf19.552	59.9271	-0.244802	0.282825	-0.865558	0.386733	0.589145
C1_10950C	orf19.2320	428.145	-0.24449	0.111564	-2.19148	0.0284168	0.0858606
C4_00630C	SEC72	350.442	-0.244414	0.134662	-1.81502	0.0695212	0.176561
C6_02900C	orf19.5566	1066.25	-0.244133	0.0809193	-3.017	0.0025529	0.0113308
C4_00420C	orf19.5671	1787.37	-0.243788	0.0737297	-3.30651	0.000944649	0.00476685
C4_05320W	LYS1	3443.43	-0.243736	0.0868254	-2.8072	0.0049975	0.0202932
C6_01480W	orf19.3436	112.806	-0.243674	0.203995	-1.19451	0.232278	0.420468
CR_01390W	MGE1	2438.08	-0.243373	0.0650917	-3.73893	0.000184804	0.00116275
C2_10740C	orf19.5356	24.9496	-0.243224	0.401021	-0.606512	0.544175	0.724582
C4_01270W	RPS6A	2508.06	-0.242808	0.0735976	-3.29913	0.000969849	0.00486624
C1_02360C	PGA5	25.702	-0.242801	0.482384	-0.503335	0.614729	0.776206
CR_01370C	orf19.2520	2621.52	-0.242542	0.0721491	-3.36167	0.000774719	0.00404881
CR_04450C	orf19.536	2013.14	-0.242107	0.0709959	-3.41015	0.000649268	0.00346344
C2_07360W	orf19.1900	260.946	-0.241922	0.135109	-1.79057	0.073363	0.183693
C4_00180W	ECM7	377.866	-0.241639	0.125273	-1.92889	0.0537442	0.143718
C2_10190C	OCA1	681.197	-0.241555	0.0946351	-2.55249	0.0106956	0.0388131
C1_06480C	orf19.6264.3	56.6185	-0.241378	0.275929	-0.874785	0.381691	0.583983
C1_03800W	RPP1	359.863	-0.241378	0.133389	-1.80958	0.0703611	0.178238
C2_06390C	IMH3	14754.4	-0.240633	0.0592665	-4.06019	4.9e-05	0.000361989
C2_08200W	orf19.2165	885.688	-0.240423	0.0932247	-2.57896	0.00990982	0.0363972
C4_00310C	MNN10	1150.4	-0.240113	0.079025	-3.03845	0.002378	0.0106657
C3_07710W	ABD1	12.3528	-0.23986	0.591112	-0.405777	0.684907	0.823821
C4_05160C	orf19.746	529.636	-0.239746	0.118746	-2.01898	0.043489	0.121529
C4_07130W	orf19.3091	1315.42	-0.239564	0.0885875	-2.70427	0.00684552	0.02658
C4_01260W	RLM1	551.332	-0.239462	0.103033	-2.32413	0.0201187	0.065408
CR_03530W	orf19.4396	9466.01	-0.239208	0.0604959	-3.95411	7.68e-05	0.000541516
C3_00520W	orf19.5411	71.1533	-0.239056	0.246028	-0.971664	0.331218	0.533364
C6_02740W	orf19.5547	2799.95	-0.238999	0.0727842	-3.28366	0.00102467	0.00510158
C1_09910C	orf19.4857	755.949	-0.238789	0.0953301	-2.50487	0.0122498	0.0437747
C2_02190C	orf19.1535	286.878	-0.238421	0.137369	-1.73563	0.0826298	0.200467
CR_04330W	orf19.520	689.768	-0.238405	0.100947	-2.36168	0.0181924	0.0603254
C4_04160W	orf19.5293	1457.54	-0.237931	0.0758335	-3.13754	0.00170373	0.00794508
C5_01080C	GDS1	1996.54	-0.23766	0.0817316	-2.90782	0.00363963	0.0155502
C6_02280W	orf19.3469	870.363	-0.237272	0.0929477	-2.55275	0.0106877	0.0388131
C1_07680W	HAP2	794.119	-0.237183	0.0958296	-2.47505	0.0133217	0.0467925
C2_02720W	orf19.5834	1310.03	-0.237068	0.0814984	-2.90886	0.00362746	0.0155381
C6_01770W	RAD18	452.868	-0.236914	0.114308	-2.0726	0.0382099	0.108842
C5_01430C	orf19.4133	800.608	-0.236735	0.093214	-2.53969	0.011095	0.0400649
C2_01130W	NOT3	4519.5	-0.236503	0.0625505	-3.781	0.0001562	0.00100112
C1_09970C	PDC2	1045.99	-0.236455	0.0855091	-2.76526	0.00568772	0.0225974
C1_12750C	orf19.6347	589.194	-0.236027	0.107348	-2.19872	0.027898	0.084654
C3_01460C	FOX3	193.629	-0.235942	0.15946	-1.47963	0.138971	0.293371
C2_01200C	REG1	3270.68	-0.23591	0.0690791	-3.41508	0.000637641	0.00341911
CR_02460W	orf19.3720	607.689	-0.235906	0.104183	-2.26435	0.0235525	0.0743867
C2_07250C	orf19.2282	30.1403	-0.235398	0.417105	-0.564363	0.572507	0.74639
C1_11150W	orf19.2301	507.839	-0.235351	0.109795	-2.14354	0.0320696	0.0942697
C1_08170C	BUL1	1633.84	-0.23535	0.0828292	-2.84139	0.00449174	0.0185762
C1_03140W	orf19.3007	214.885	-0.235268	0.159124	-1.47852	0.139269	0.293468
C2_08760C	TIF4631	14303.1	-0.235252	0.0587418	-4.00484	6.21e-05	0.000446009
C2_04080W	orf19.813	65.7749	-0.234947	0.255607	-0.919173	0.358005	0.559709
C6_01870C	orf19.3395	28.7695	-0.234702	0.390057	-0.601712	0.547366	0.727399
C4_01550C	CPA1	2983.14	-0.234549	0.0643103	-3.64715	0.000265164	0.00160563
C2_00650W	orf19.2063	478.513	-0.234047	0.111615	-2.09692	0.0360008	0.103696
C1_02080W	SET6	647.076	-0.234004	0.102243	-2.2887	0.0220969	0.0706361
C3_07830W	FBP1	5.14276	-0.23399	0.884959	-0.264407	0.791466	NA
C1_06710W	orf19.6239	692.398	-0.233919	0.103643	-2.25696	0.0240105	0.0753509
C1_00640C	RPO41	1411.67	-0.233827	0.0886993	-2.63617	0.00838467	0.0315604
C5_00260W	orf19.969	46.0617	-0.233666	0.303153	-0.770786	0.440834	0.639203
C1_11350C	TOS4	3150.01	-0.233394	0.0778953	-2.99625	0.00273318	0.0119864
C6_04250W	orf19.1082.1	6204.65	-0.23293	0.0663161	-3.51241	0.000444057	0.00252285
CR_05660W	SDA1	1159.83	-0.232757	0.0836274	-2.78326	0.00538149	0.0215538
C6_02810C	orf19.5555	1725.14	-0.232488	0.072448	-3.20903	0.00133185	0.00643207
C2_01690W	orf19.1480	4287.94	-0.232238	0.077498	-2.99669	0.00272925	0.0119794
C1_02190W	ABP140	9.62023	-0.232152	0.643642	-0.360685	0.718335	NA
C4_06610C	SDH12	9669.13	-0.231841	0.060354	-3.84135	0.000122358	0.000813563
C7_03540C	ENP2	631.35	-0.230883	0.106798	-2.16186	0.0306288	0.0910208
CR_04580W	orf19.549	2997.73	-0.230817	0.0672292	-3.43329	0.000596304	0.00324816
C3_04400C	NUP85	37.835	-0.230786	0.336398	-0.686051	0.492681	0.683571
C2_03370W	THI20	44.1617	-0.230738	0.315144	-0.732168	0.464066	0.660772
C3_02890C	orf19.280	0.632019	-0.230578	2.65931	-0.0867062	0.930905	NA
CR_09730C	SSF1	35.1047	-0.230277	0.34733	-0.662991	0.507337	0.695294
C5_05470W	EST1	3306.68	-0.230274	0.0709038	-3.2477	0.00116343	0.00567186
C1_07180W	CCS1	56.7543	-0.230099	0.291286	-0.789939	0.429563	0.628625
C5_03500W	GAP6	3.46472	-0.230029	1.15473	-0.199205	0.842102	NA
C4_04830W	DCR1	1810.51	-0.229972	0.0790923	-2.90765	0.0036416	0.0155502
C3_05370C	YST1	716.356	-0.22969	0.132617	-1.73198	0.0832771	0.201563
C6_02970C	orf19.5575	736.873	-0.229559	0.0931724	-2.4638	0.0137471	0.0479939
C2_06400C	snR54	19.8027	-0.229542	0.490389	-0.468082	0.639726	0.79434
CR_05620C	MTG2	482.205	-0.228883	0.106419	-2.15078	0.0314937	0.092948
CR_07760W	orf19.3704.1	400.882	-0.228825	0.119114	-1.92105	0.0547252	0.145435
C5_04670W	SRP101	1586.89	-0.228295	0.0897571	-2.54348	0.0109755	0.0397448
C3_04660C	ARG11	5.15022	-0.228265	0.911412	-0.250452	0.802238	NA
C6_04240W	orf19.1082	272.994	-0.228153	0.136994	-1.66542	0.0958297	0.224251
C1_13240W	orf19.4951	528.817	-0.227959	0.115506	-1.97356	0.0484313	0.131976
C3_02180C	orf19.1626	2518.09	-0.22771	0.0769306	-2.95994	0.00307695	0.0133352
C1_07630W	orf19.2782	473.01	-0.226791	0.111115	-2.04106	0.0412452	0.11614
CR_06980W	orf19.2367	323.096	-0.226451	0.148341	-1.52656	0.126871	0.274691
C2_04130W	orf19.808	1303.93	-0.226152	0.0977073	-2.31458	0.0206357	0.0668778
C3_01850W	orf19.1662	2170.66	-0.225993	0.0738151	-3.06161	0.00220147	0.00999485
C4_02750W	HIT1	206.03	-0.225742	0.155347	-1.45315	0.146182	0.304355
C4_00510C	RLP24	46.269	-0.225667	0.305831	-0.73788	0.460587	0.657271
C1_13550C	NUP49	2014	-0.22565	0.0753804	-2.99349	0.0027581	0.0120752
C5_03830C	orf19.1111	539.236	-0.225574	0.103895	-2.17118	0.0299176	0.089216
C5_02660C	orf19.4283	2054.68	-0.22547	0.0691658	-3.25985	0.00111473	0.00546546
C3_07550C	orf19.6736	12.2067	-0.225434	0.599091	-0.376294	0.706699	0.838
C2_10760C	orf19.5358	14.7145	-0.225311	0.543069	-0.414884	0.678226	0.820207
C4_02170C	orf19.4574	159.729	-0.225246	0.170072	-1.32442	0.185365	0.362339
C2_03110W	orf19.5785	2.26311	-0.224674	1.53072	-0.146777	0.883308	NA
C1_08160W	orf19.5093	916.787	-0.224293	0.0942899	-2.37875	0.0173712	0.0582015
C6_01610W	ANB1	33187	-0.224096	0.0555536	-4.03386	5.49e-05	0.000400467
C1_10760W	VPS23	538.461	-0.224027	0.117171	-1.91196	0.0558819	0.147823
C7_03260C	orf19.5129	150.197	-0.223478	0.172861	-1.29282	0.196075	0.376583
C1_05230W	orf19.443	364.408	-0.223417	0.133879	-1.6688	0.0951574	0.22329
C4_01700C	NHP6A	229.215	-0.223141	0.173544	-1.28579	0.198515	0.379433
C1_04370C	orf19.5201	1922.64	-0.22305	0.0723673	-3.0822	0.00205478	0.0093868
C2_00850W	MSF1	1146.08	-0.22289	0.0901888	-2.47137	0.0134598	0.0471185
C1_04710C	orf19.773	587.593	-0.222745	0.0991973	-2.24548	0.0247376	0.0770638
C5_05170W	PAN3	653.158	-0.2227	0.0948764	-2.34727	0.0189117	0.0623494
C6_00950C	TOP1	3527.12	-0.222639	0.0631697	-3.52445	0.000424362	0.00242971
C3_02530W	orf19.242.2	954.797	-0.222399	0.0915423	-2.42947	0.0151209	0.0518761
C1_12710C	orf19.6351	807.997	-0.222172	0.094848	-2.3424	0.0191602	0.0629401
C3_01300C	NCE103	64.8624	-0.221561	0.280871	-0.788837	0.430207	0.629075
C1_00740C	SPE1	3080.85	-0.221389	0.0640653	-3.45568	0.000548908	0.00302516
C5_01710C	orf19.3204	694.633	-0.22123	0.0942124	-2.34821	0.0188639	0.0622315
CR_01680C	CDC4	2591.87	-0.221196	0.0698401	-3.16718	0.00153925	0.00729022
C1_13380W	orf19.4964	262.319	-0.220969	0.135338	-1.63273	0.102526	0.235331
C4_04620C	orf19.3820	9.77788	-0.220832	0.684599	-0.322571	0.74702	NA
C2_03410W	orf19.880	1196.82	-0.220591	0.0836917	-2.63576	0.00839487	0.0315758
C5_01320W	SNF1	1790.52	-0.220543	0.0839878	-2.62589	0.00864222	0.0323174
CR_06000W	SOK1	1618.95	-0.220186	0.0759013	-2.90095	0.00372031	0.0158174
C3_03330C	orf19.332	870.365	-0.220103	0.0911239	-2.41542	0.0157169	0.0536578
C1_08150C	orf19.5092	117.587	-0.220098	0.191399	-1.14995	0.250166	0.441352
C5_04860C	orf19.3972	60.433	-0.220044	0.323592	-0.680004	0.496502	0.68555
C1_08090C	FUN12	3482.86	-0.219812	0.0644277	-3.41176	0.000645447	0.00344909
C1_14340C	RIM101	22.5183	-0.219419	0.447257	-0.490589	0.623717	0.78214
CR_09380W	PRE8	42.035	-0.219182	0.340489	-0.643727	0.519752	0.704626
C3_00100W	orf19.5465	5.48042	-0.219099	0.853973	-0.256564	0.797516	NA
CR_05440W	orf19.3515	7.65237	-0.219085	0.807204	-0.271412	0.786074	NA
CR_09620C	orf19.6600	15.0996	-0.219056	0.516501	-0.424116	0.671481	0.816227
C2_01740C	orf19.1485	1785.41	-0.218598	0.0866318	-2.5233	0.0116261	0.0416904
C4_07040W	orf19.3105	99.5858	-0.218402	0.221493	-0.986046	0.324111	0.526271
C1_01380C	TRM2	808.752	-0.218219	0.0901832	-2.41973	0.015532	0.0531803
C5_02670W	BUR2	758.287	-0.218128	0.0949629	-2.29699	0.0216196	0.0694983
C7_01280C	orf19.6908	8.99903	-0.217678	0.676295	-0.321869	0.747552	NA
C2_05160C	orf19.3547	3206.3	-0.217646	0.0649384	-3.35157	0.000803538	0.00417823
CR_06840W	orf19.1849	1359.27	-0.217467	0.0749717	-2.90065	0.00372384	0.0158194
C2_01870C	orf19.1496	622.699	-0.217317	0.0966842	-2.24769	0.0245957	0.0766737
CR_03430W	orf19.2378	268.111	-0.217297	0.149598	-1.45253	0.146353	0.304587
CR_05320C	orf19.5289	21.59	-0.216641	0.470808	-0.460146	0.645411	0.798513
C5_01900C	orf19.3181.1	248.402	-0.216636	0.154433	-1.40278	0.160682	0.325469
C1_06890C	orf19.6220.4	420.965	-0.216229	0.129776	-1.66617	0.0956794	0.224192
C6_02650C	orf19.5535	639.228	-0.21602	0.0991913	-2.17781	0.0294203	0.0880389
CR_01700C	orf19.2563	1204.56	-0.21585	0.0781926	-2.76049	0.00577153	0.0228775
C1_02920W	CDC73	1601.13	-0.215843	0.0749737	-2.87891	0.00399049	0.0167587
C2_02540W	orf19.1578	2640.66	-0.215784	0.0781414	-2.76146	0.00575444	0.0228273
CR_09310W	orf19.7326	11.6391	-0.215746	0.665787	-0.324046	0.745903	0.859558
C5_00310C	orf19.962	13.121	-0.215725	0.569144	-0.379035	0.704662	0.836857
C6_03450C	NAM2	2270.13	-0.215721	0.0765555	-2.81784	0.00483478	0.0197414
C1_06660W	orf19.6245	1094.84	-0.215365	0.0892988	-2.41174	0.0158767	0.0540102
C6_01000C	orf19.102	876.238	-0.215326	0.0902847	-2.38497	0.0170807	0.0574899
C1_12050W	RPN2	1395.8	-0.214857	0.0796698	-2.69685	0.00699995	0.0270598
C7_01220W	GCN3	15.5035	-0.214684	0.519411	-0.413321	0.679371	0.821206
CR_03310C	orf19.2393	537.923	-0.214645	0.102343	-2.09731	0.0359663	0.103696
CR_00800C	PWP2	26.1967	-0.214463	0.404876	-0.529699	0.596321	0.76287
C2_04870C	orf19.4123	5551.51	-0.214379	0.0771941	-2.77714	0.00548389	0.0218719
CR_03570C	YVH1	681.168	-0.214377	0.0952495	-2.25069	0.024405	0.0761715
C1_02330C	orf19.3690.2	625.393	-0.214107	0.12478	-1.71587	0.0861852	0.206949
C3_02500W	PAM17	2643.61	-0.214069	0.0639859	-3.34557	0.000821147	0.00424836
C1_11950W	orf19.5270	0.626218	-0.213978	2.66747	-0.0802175	0.936064	NA
C6_03140C	MDL2	3578.79	-0.213831	0.0619666	-3.45074	0.000559049	0.00307776
C5_02740W	orf19.4294	688.297	-0.213787	0.0946006	-2.25989	0.0238279	0.0749603
C2_01110C	BCY1	5429.77	-0.213666	0.0636297	-3.35797	0.00078517	0.00409927
C1_09020W	orf19.4758	4131.68	-0.21342	0.0605072	-3.52719	0.000419997	0.00240739
C2_08950W	orf19.211	35.7896	-0.213397	0.361008	-0.591116	0.554443	0.732951
C1_13620W	ROB1	836.278	-0.213248	0.0949765	-2.24527	0.0247508	0.0770638
C7_02230W	orf19.6491	7.41294	-0.213037	0.83342	-0.255618	0.798246	NA
C5_04300C	orf19.3915	3688.77	-0.212954	0.0635654	-3.35016	0.000807657	0.00419542
C1_10660W	TBP1	3091.26	-0.212316	0.0677074	-3.13579	0.00171393	0.00798545
C2_09500W	orf19.1404	631.616	-0.212012	0.095439	-2.22144	0.026321	0.0810228
C4_01650C	orf19.4628	409.989	-0.211957	0.117663	-1.80138	0.0716424	0.180633
CR_08590W	orf19.6432	19.1716	-0.211894	0.49367	-0.429221	0.667762	0.814433
C6_02310W	orf19.3473	802.089	-0.211736	0.0913018	-2.31908	0.0203907	0.0661669
C1_08600C	GCD6	3263.97	-0.211678	0.0625746	-3.3828	0.000717509	0.00378436
C3_07750W	UTP9	30.8888	-0.211542	0.379571	-0.557318	0.57731	0.749363
C1_07170C	ZCF23	144.605	-0.211077	0.181905	-1.16037	0.245899	0.436336
C4_00540C	NMD5	1815.83	-0.211029	0.0694535	-3.03842	0.00237821	0.0106657
C1_08020W	UBA2	2026.7	-0.210639	0.06974	-3.02034	0.00252491	0.0112163
C5_02030W	RPN8	3182.19	-0.210557	0.0710855	-2.96202	0.00305625	0.0132566
C2_10010C	orf19.1782	947.858	-0.210272	0.0854292	-2.46136	0.0138412	0.0482242
C3_02630C	orf19.254	309.756	-0.210258	0.140886	-1.4924	0.135594	0.287892
CR_01660C	SEC65	2153.43	-0.21018	0.0694509	-3.02631	0.00247555	0.011016
C3_06610W	orf19.7450	13.9294	-0.209605	0.548639	-0.382046	0.702428	0.835614
CR_07230W	orf19.6147	1977.66	-0.209477	0.0749422	-2.79518	0.00518703	0.0209423
C4_00970C	MDN1	4183.69	-0.209448	0.0691369	-3.02947	0.00244981	0.0109203
C1_11030W	RPL82	5824.73	-0.209403	0.0611219	-3.42598	0.000612576	0.00331576
C4_06530C	XUT1	114.757	-0.209209	0.193903	-1.07894	0.280617	0.480399
C6_00170C	orf19.6319	603.524	-0.209206	0.114636	-1.82496	0.0680073	0.1734
C4_06490C	PRI2	466.772	-0.209067	0.123422	-1.69392	0.0902805	0.214484
C5_00570W	orf19.932	1877.59	-0.208608	0.0719481	-2.89943	0.00373844	0.0158683
CR_05990C	SFL1	925.82	-0.208603	0.0907402	-2.2989	0.0215107	0.0692826
C4_04970C	orf19.3782.2	1567.17	-0.208449	0.419642	-0.49673	0.619379	0.779443
C4_06870W	RPT5	1914.3	-0.208362	0.0742583	-2.80591	0.0050175	0.0203424
C6_04360C	GLE2	2088.18	-0.208329	0.0739816	-2.81595	0.00486326	0.019842
CR_01980C	CRC1	92.298	-0.208225	0.21476	-0.96957	0.332261	0.533544
C7_01790C	RPL5	512.202	-0.207754	0.158556	-1.31028	0.1901	0.369236
C1_09290C	ARG5,6	11693.1	-0.207735	0.0571176	-3.63698	0.000275855	0.00166255
C2_04060C	SSY1	112.397	-0.20751	0.207573	-0.999695	0.317458	0.518983
C2_07340W	NOC4	888.66	-0.20731	0.0959806	-2.15992	0.030779	0.0912726
CR_06120W	RPL7	920.78	-0.20728	0.0900206	-2.30258	0.0213024	0.0687359
C3_00860W	CSE4	757.034	-0.206724	0.102765	-2.01163	0.0442592	0.122983
C5_00860W	IMP2	599.281	-0.206603	0.100439	-2.057	0.0396862	0.11255
C1_11410C	orf19.8278	330.293	-0.206282	0.134826	-1.52998	0.126022	0.273512
C1_06770W	orf19.6233	314.31	-0.206181	0.132139	-1.56033	0.118682	0.262513
C2_05100C	ERF1	2271.31	-0.205814	0.0833517	-2.46922	0.0135407	0.0473696
C1_02710W	FRS2	2320.47	-0.205247	0.0747376	-2.74624	0.00602828	0.0237854
C2_07740W	orf19.2208	3951.98	-0.205026	0.0689598	-2.97312	0.00294793	0.0128299
C4_03410W	orf19.3367	3206.93	-0.20497	0.0658746	-3.11151	0.00186133	0.00861763
C7_01810W	RVB2	47.9944	-0.204716	0.306947	-0.666942	0.504809	0.692936
C2_03490C	orf19.872	13.2417	-0.204693	0.596377	-0.343226	0.731428	0.85157
C2_05670C	orf19.6879	4.88045	-0.204502	0.904225	-0.226162	0.821075	NA
C1_09370W	CEF1	957.112	-0.204475	0.0959312	-2.13148	0.0330497	0.0967642
C6_00600C	YHM2	3260.09	-0.204306	0.0689551	-2.96289	0.00304769	0.0132306
C2_10860C	orf19.5369	49.7968	-0.204174	0.314026	-0.650181	0.515575	0.700679
C1_13820C	orf19.5020	12.2755	-0.203814	0.569594	-0.357823	0.720476	0.846083
C2_05360C	BIO32	4.76873	-0.203601	1.00838	-0.201909	0.839988	NA
C3_01830C	MNT2	1692.52	-0.203575	0.073083	-2.78553	0.00534397	0.0214633
C5_03090W	VPS4	1297.35	-0.203334	0.0831351	-2.44582	0.0144523	0.0499817
C2_02100W	SNF2	3577.06	-0.203323	0.0742504	-2.73834	0.00617498	0.0242898
C4_03800C	NUP84	1068.13	-0.202318	0.07959	-2.542	0.011022	0.0398853
C1_08110W	orf19.5085	7848.83	-0.201859	0.0574492	-3.51369	0.000441926	0.00251352
C2_05910W	orf19.5213	1367.26	-0.201851	0.0851345	-2.37097	0.0177416	0.0591732
C5_02180C	LEU3	2060.62	-0.201673	0.0707644	-2.84992	0.00437305	0.018129
CR_03910C	orf19.470	537.551	-0.201561	0.103279	-1.95163	0.0509827	0.137416
CR_07310W	orf19.6137	1155.9	-0.201224	0.0840798	-2.39325	0.0166997	0.0565533
C1_00420W	orf19.6065	15.7726	-0.200851	0.525613	-0.382127	0.702367	0.835614
C7_02110W	orf19.6506	499.103	-0.200631	0.114655	-1.74986	0.0801417	0.19653
C2_05270W	orf19.3556	3839.43	-0.200584	0.0609089	-3.29319	0.000990579	0.0049606
C3_02440C	MED7	424.319	-0.200511	0.129512	-1.5482	0.121573	0.267379
C4_01480C	orf19.4636	1.30825	-0.200469	1.87323	-0.107018	0.914775	NA
C4_02980W	TYS1	4197.27	-0.19998	0.062592	-3.19498	0.00139841	0.00670325
C7_03790W	MRP7	50.6552	-0.199735	0.291595	-0.684975	0.493359	0.6838
C1_07670W	ZCF4	87.7232	-0.199311	0.224284	-0.888655	0.374189	0.576786
C1_04810W	TCO89	1183.55	-0.199266	0.0889891	-2.23922	0.0251414	0.0780916
C2_09950W	FCY21	422.309	-0.199237	0.113422	-1.7566	0.0789852	0.194919
C7_03000C	orf19.5161	935.952	-0.199231	0.0912884	-2.18243	0.0290778	0.0872711
CR_06090W	orf19.3862	1121.67	-0.199171	0.0850368	-2.34217	0.0191719	0.0629401
C1_04150C	orf19.1049	10.4607	-0.1988	0.650417	-0.305651	0.759871	NA
C1_11600W	orf19.1160	653.537	-0.198426	0.114419	-1.7342	0.0828817	0.200889
C4_03850W	orf19.5040	679.814	-0.19842	0.0966576	-2.05282	0.0400903	0.113571
C5_03770C	orf19.1117	12.7804	-0.198398	0.6493	-0.305557	0.759942	0.86958
CR_03330W	orf19.2391	511.113	-0.19828	0.1062	-1.86703	0.0618972	0.160683
CR_09300C	SCO1	131.949	-0.198086	0.199647	-0.992184	0.321108	0.523133
C2_02270C	orf19.1545	1173.21	-0.19792	0.0876133	-2.25902	0.0238822	0.0750854
C5_01640W	MAS2	2266.5	-0.197745	0.0685306	-2.8855	0.00390789	0.0165061
C1_10430W	PHO8	32.9191	-0.197725	0.370036	-0.53434	0.593106	0.760477
C1_05470W	MTM1	585.588	-0.197502	0.101968	-1.93689	0.0527583	0.141522
CR_07750C	orf19.3704	2250.3	-0.197494	0.0739726	-2.66983	0.00758898	0.0290104
C6_03400C	QCR7	2980.29	-0.19724	0.09043	-2.18113	0.0291737	0.087504
C2_07210C	TPK2	1003.85	-0.19693	0.0813289	-2.4214	0.0154608	0.0529716
CR_08110W	orf19.6371	248.494	-0.196539	0.140309	-1.40076	0.161287	0.326439
C1_07110W	TAF145	2066.4	-0.196455	0.0698248	-2.81355	0.00489977	0.0199593
CR_10550W	DRS1	58.8248	-0.196235	0.272724	-0.719539	0.471809	0.665726
C1_00940W	RPB11	160.76	-0.196219	0.19458	-1.00842	0.313251	0.514891
C7_01860W	orf19.6534	0.927526	-0.196165	2.43102	-0.0806926	0.935686	NA
C4_06720W	NOP1	2388.03	-0.19587	0.2069	-0.946687	0.343798	0.545777
CR_08770W	RDN18	227.126	-0.195474	0.593065	-0.329599	0.741703	0.856566
C1_07910C	MRPL3	1913.2	-0.195169	0.0695683	-2.80543	0.00502499	0.0203568
C1_14480W	orf19.7266	1.59615	-0.195108	1.62466	-0.120092	0.90441	NA
C1_06910C	orf19.6220	1010.42	-0.194348	0.0863045	-2.25188	0.0243297	0.0760285
C5_04460C	orf19.3931.2	0.618351	-0.194196	2.85967	-0.0679084	0.945859	NA
C4_01560C	orf19.4629	510.116	-0.194035	0.113863	-1.70411	0.0883608	0.2107
CR_03740C	orf19.4373	755.14	-0.193928	0.0933637	-2.07713	0.03779	0.107825
C5_04640C	orf19.3949	3058.97	-0.193798	0.0759227	-2.55257	0.0106931	0.0388131
C4_02470C	orf19.2755	2915.07	-0.193478	0.0731168	-2.64615	0.00814128	0.0307703
CR_01670W	orf19.2558	383.835	-0.193451	0.125057	-1.5469	0.121888	0.267841
C1_06390W	orf19.6272	160.234	-0.19343	0.1832	-1.05584	0.291039	0.491917
CR_03380W	MTG1	407.29	-0.193236	0.119735	-1.61386	0.106557	0.242745
C5_02650C	IFH1	2619.65	-0.192985	0.0698219	-2.76396	0.00571046	0.0226703
C3_02770C	orf19.268	379.151	-0.192929	0.1317	-1.46491	0.142947	0.299068
C1_14430C	orf19.7260	16.4341	-0.192928	0.523275	-0.368694	0.712356	0.840955
C4_01980C	CLC1	69.1156	-0.192922	0.249928	-0.771913	0.440166	0.638563
C4_06880C	orf19.3122.2	9.77915	-0.192639	0.658195	-0.292677	0.769769	NA
C4_01200C	AAT22	771.805	-0.192601	0.102165	-1.88519	0.0594042	0.155465
C4_02790C	SAS10	1870.3	-0.192266	0.0704218	-2.73021	0.00632941	0.0248404
C7_03670W	DED81	151.059	-0.192233	0.19061	-1.00852	0.313207	0.514891
C6_01550C	orf19.3431	585.422	-0.192068	0.109553	-1.7532	0.0795671	0.195615
C6_01560W	orf19.3430	422.575	-0.192046	0.121309	-1.58312	0.113394	0.254717
CR_10780C	IAH1	9.65273	-0.191984	0.676686	-0.283713	0.776631	NA
C1_08300W	NOT5	671.843	-0.191656	0.101796	-1.88274	0.0597353	0.156188
C7_00830C	orf19.7034	49.2279	-0.191625	0.290645	-0.65931	0.509697	0.696675
CR_02580W	PAN6	1062.69	-0.191556	0.0827522	-2.31481	0.0206231	0.0668778
C2_05790C	RFC1	2653.63	-0.191442	0.0711855	-2.68934	0.00715934	0.0275726
CR_10580W	PRO1	70.2608	-0.191395	0.253587	-0.75475	0.450399	0.648323
C7_02940C	IFM1	329.177	-0.190959	0.131502	-1.45214	0.146464	0.304651
C1_02620C	HOM6	5892.55	-0.190906	0.0912534	-2.09205	0.0364344	0.104828
C2_09610W	orf19.1393	870.288	-0.190883	0.0879863	-2.16946	0.0300478	0.089449
C4_00750C	orf19.4167	196.301	-0.190528	0.156967	-1.21382	0.224818	0.412274
C1_06580W	RPS23A	546.745	-0.190474	0.12605	-1.5111	0.130764	0.279596
C6_01930W	YHM1	3693.48	-0.18989	0.0709051	-2.67809	0.0074044	0.0284102
C2_08530C	orf19.3626	909.258	-0.189813	0.10032	-1.89207	0.0584816	0.153362
C4_04650W	orf19.3817	443.666	-0.189617	0.108296	-1.75091	0.0799608	0.196302
C4_06990W	orf19.3110	316.551	-0.189511	0.129007	-1.469	0.141833	0.297342
C2_07040W	orf19.2260	774.843	-0.189469	0.0907628	-2.08752	0.0368411	0.105821
C1_11230W	FGR39	333.179	-0.189178	0.125301	-1.50979	0.131097	0.27996
C2_02770W	orf19.5828	2414.11	-0.188821	0.0796657	-2.37016	0.0177803	0.0592255
C2_04380C	orf19.4516	428.858	-0.188792	0.123096	-1.53369	0.125105	0.271896
C4_00770C	orf19.4164	2241.52	-0.188755	0.0788914	-2.39259	0.0167298	0.0566044
C3_04220C	URK1	968.462	-0.188695	0.0875033	-2.15643	0.0310501	0.0917438
C2_01960C	orf19.1508	113.835	-0.18852	0.22312	-0.844925	0.398153	0.598852
C4_07050W	YDC1	306.82	-0.188392	0.127202	-1.48105	0.138594	0.292973
C4_05640C	orf19.1249	871.75	-0.187913	0.086856	-2.1635	0.030503	0.0906992
C1_08740C	SEC24	8979.91	-0.187705	0.0701862	-2.67438	0.00748668	0.0287045
C5_04600C	GRR1	2688.03	-0.187094	0.0787078	-2.37706	0.0174511	0.058393
C1_00540C	orf19.6054	75.3292	-0.187047	0.272521	-0.686356	0.492489	0.683571
C6_02510C	ASG7	3.64446	-0.186775	1.2441	-0.150128	0.880663	NA
C3_02160C	orf19.1630	2105.43	-0.186761	0.076214	-2.45048	0.0142666	0.0494724
C6_00030W	TLO13	362.482	-0.186755	0.132824	-1.40604	0.159713	0.324272
C5_02580W	orf19.4271	1428.7	-0.186673	0.0797422	-2.34096	0.0192342	0.0630898
C4_01080W	RAT1	851.73	-0.186635	0.0881781	-2.11657	0.0342967	0.0997916
C5_02710W	TRR1	2849.21	-0.186571	0.0688395	-2.71023	0.00672362	0.0261881
C5_03980W	orf19.3213	586.447	-0.186355	0.105082	-1.77342	0.0761593	0.18895
C3_01680C	orf19.1676	339.99	-0.186183	0.134447	-1.3848	0.166114	0.333587
C1_01490W	orf19.3335	1962.65	-0.186133	0.0963646	-1.93154	0.0534158	0.143062
C1_02890C	orf19.2978	7.8056	-0.185831	0.710807	-0.261437	0.793755	NA
C1_06300W	snR5b	5.22612	-0.185779	0.899121	-0.206622	0.836305	NA
C1_13010W	orf19.4929	857.299	-0.185586	0.0883981	-2.09943	0.0357788	0.10323
C2_06950C	orf19.2249	886.282	-0.185452	0.0939017	-1.97495	0.0482733	0.131685
C2_03930C	orf19.831	1156.16	-0.185156	0.078921	-2.34609	0.0189714	0.0624572
C6_04560W	orf19.2150	7111.77	-0.184912	0.0576477	-3.20762	0.00133838	0.00645755
C1_01280C	MED22	283.936	-0.184892	0.15062	-1.22754	0.219619	0.406354
C6_02210W	orf19.3461	87.141	-0.184664	0.222669	-0.829322	0.406922	0.607437
C1_05630C	orf19.2489	7522.4	-0.184463	0.0597348	-3.08803	0.0020149	0.00923734
C2_02250C	OPI1	987.372	-0.184365	0.0859802	-2.14428	0.0320106	0.0941987
CR_09550C	NUO1	286.892	-0.184163	0.130362	-1.41271	0.157742	0.322181
C2_00400C	orf19.2091	3222.85	-0.183911	0.0669266	-2.74796	0.00599682	0.0236794
C3_01860C	DBP5	4626.76	-0.183905	0.0675452	-2.72269	0.00647518	0.0252969
C4_06370C	orf19.2898	207.078	-0.183876	0.159784	-1.15078	0.249823	0.44102
C4_00240C	PRO3	459.191	-0.183394	0.128416	-1.42812	0.153257	0.31564
CR_02770C	orf19.2835	620.393	-0.18339	0.103621	-1.76982	0.0767567	0.189975
C1_04300C	SSA2	54629.8	-0.183334	0.0567066	-3.23303	0.00122487	0.00594326
C3_00950C	orf19.2499	836.149	-0.182981	0.0891957	-2.05146	0.0402226	0.113758
CR_01610C	SHP1	2819.47	-0.182877	0.0640962	-2.85316	0.00432866	0.0180029
C2_03100W	EFT2	67901.2	-0.182079	0.0530911	-3.42956	0.000604564	0.00328967
C2_02970C	ALD5	23167.2	-0.182048	0.0640267	-2.84331	0.00446471	0.0184792
C7_00030W	orf19.7123	29.0014	-0.181978	0.38014	-0.478714	0.632142	0.787129
C1_04890W	YBN5	12803	-0.181753	0.0533179	-3.40885	0.000652371	0.00347639
C3_01030W	ARP9	1527.32	-0.181318	0.077291	-2.34591	0.0189808	0.0624572
C6_03180C	orf19.5605	1081.33	-0.18127	0.101173	-1.79167	0.0731853	0.183362
C4_07020C	orf19.3107	32.2174	-0.181214	0.366549	-0.494377	0.62104	0.780731
C1_04550W	ELC1	94.1289	-0.181053	0.213977	-0.84613	0.39748	0.598718
C5_03150W	orf19.4347	1043.18	-0.18096	0.104415	-1.73309	0.0830791	0.201239
CR_05150W	orf19.639.1	39.1923	-0.180939	0.350466	-0.516282	0.605658	0.769828
C2_00600C	orf19.2067	662.173	-0.180831	0.10893	-1.66007	0.0969005	0.226145
CR_07320C	orf19.6136	735.689	-0.180821	0.104163	-1.73595	0.0825729	0.200423
CR_01200W	OYE22	0.660751	-0.180757	2.47591	-0.0730061	0.941801	NA
C2_08710W	PEX17	533.138	-0.180653	0.109466	-1.65031	0.0988793	0.229516
C2_02620W	orf19.1588	469.923	-0.180345	0.126623	-1.42426	0.154371	0.317175
C3_01410C	ALI1	3370.82	-0.180301	0.0624369	-2.88774	0.00388024	0.0164103
CR_05330W	orf19.5288.1	1092.31	-0.180238	0.126525	-1.42453	0.154295	0.317144
C2_08380C	orf19.1434	931.041	-0.180144	0.0896188	-2.01011	0.0444192	0.123259
C5_05230C	orf19.4016	5837.48	-0.180085	0.057521	-3.13076	0.00174354	0.00811603
C5_01700W	MPRL36	1490.39	-0.180031	0.0851596	-2.11404	0.0345116	0.10023
C4_02820W	orf19.2713	2.28206	-0.179752	1.3791	-0.13034	0.896297	NA
C3_03440C	orf19.341	60.6814	-0.179575	0.271706	-0.660917	0.508666	0.696522
C7_03180C	HHO1	1763.89	-0.179422	0.0954251	-1.88024	0.0600753	0.156664
C1_04880C	MRPL37	720.201	-0.179192	0.106089	-1.68908	0.0912046	0.216133
C1_01250W	orf19.3312	1076.75	-0.178989	0.0889955	-2.01122	0.0443028	0.123002
C5_02480W	orf19.4258	1753.55	-0.178978	0.0800026	-2.23715	0.0252764	0.0783691
C6_02990W	orf19.5578	1000.77	-0.17864	0.113244	-1.57748	0.114685	0.256944
CR_07400C	LPD1	19177	-0.178593	0.0530326	-3.36762	0.000758213	0.0039706
C4_04800W	orf19.3799	6330.98	-0.178588	0.0598573	-2.98356	0.00284913	0.0124315
CR_05290W	MNT3	248.64	-0.17853	0.142036	-1.25694	0.208777	0.393777
C1_01590C	orf19.3349	4555.08	-0.178346	0.061842	-2.88391	0.00392776	0.0165498
CR_07810W	YHB5	167.981	-0.178334	0.183991	-0.969253	0.332419	0.533544
C3_01180C	orf19.3156	2555.25	-0.178227	0.0911767	-1.95474	0.0506137	0.136909
C1_12390C	RPL27A	36434.4	-0.17785	0.0637312	-2.79063	0.00526056	0.0211944
C3_03010C	DTD2	903.659	-0.177562	0.0924546	-1.92053	0.0547909	0.145535
CR_07440W	ACE2	381.318	-0.177463	0.131496	-1.34957	0.177153	0.350968
C1_12610W	orf19.3755	2232.36	-0.177289	0.0712012	-2.48997	0.0127753	0.0451955
C2_02820C	orf19.5824	198.08	-0.177263	0.153676	-1.15349	0.248711	0.43966
C1_07880C	GCS1	1373.33	-0.177256	0.0814132	-2.17724	0.0294627	0.0881146
C1_09710C	orf19.4835	15.3853	-0.176693	0.518547	-0.340745	0.733295	0.852395
CR_01620C	MET6	79889.7	-0.176663	0.0507044	-3.48418	0.00049364	0.00276192
C1_12060C	orf19.5259	140.426	-0.176507	0.182125	-0.969153	0.332469	0.533544
C3_01090W	orf19.2511.2	973.564	-0.1763	0.0873492	-2.01834	0.0435559	0.121584
C4_05760W	CGT1	1476.06	-0.17618	0.0805508	-2.18719	0.028729	0.0866239
C6_02400W	LSU-C2809	19.6183	-0.176089	0.47222	-0.372897	0.709225	0.839954
C4_03770W	orf19.1301	607.427	-0.175598	0.0991577	-1.7709	0.0765775	0.189622
C2_07500C	MED4	534.969	-0.175143	0.108709	-1.61112	0.107154	0.243891
C2_05350C	orf19.3565	3.19742	-0.175009	1.21569	-0.143959	0.885533	NA
C3_02560W	DDC1	583.688	-0.175004	0.101816	-1.71881	0.0856482	0.20614
CR_01300W	orf19.3223.1	2853.45	-0.174655	0.0758687	-2.30208	0.0213309	0.0687848
C7_01870W	MSK1	17.9674	-0.174644	0.478694	-0.364835	0.715235	0.843388
C7_01200C	DBP7	42.0029	-0.17456	0.3375	-0.517216	0.605006	0.769305
C1_14100W	YPT52	18.0329	-0.1743	0.478766	-0.364062	0.715812	0.843682
C5_02700W	CTA7	1396.12	-0.174191	0.090506	-1.92464	0.0542749	0.144761
C2_06530W	orf19.29	120.461	-0.173963	0.197305	-0.881699	0.37794	0.580484
C1_10000C	CPP1	1117.78	-0.173812	0.0965781	-1.7997	0.0719078	0.180946
C5_04350C	orf19.3921	1324.27	-0.173785	0.0766534	-2.26715	0.023381	0.0741049
CR_03540W	orf19.4398	601.164	-0.173451	0.0963815	-1.79963	0.0719192	0.180946
C2_08280W	EAF3	124.552	-0.173333	0.200102	-0.866226	0.386366	0.589145
C1_01790W	SWI4	2096.33	-0.173273	0.0790242	-2.19266	0.0283317	0.085727
C1_03900W	SEN15	100.556	-0.17308	0.210408	-0.822592	0.41074	0.611541
C7_00440C	GBP2	150.99	-0.172863	0.171642	-1.00711	0.313881	0.515149
C1_05360C	orf19.429	1613.16	-0.172833	0.0723006	-2.39048	0.0168265	0.0567826
C1_10190W	orf19.4888	511.782	-0.17283	0.106854	-1.61743	0.105785	0.2412
C2_09420W	orf19.1600	406.888	-0.172197	0.119248	-1.44403	0.14873	0.307917
C6_01970C	RPL25	863.334	-0.171924	0.104509	-1.64506	0.0999576	0.231094
C3_03670W	orf19.6952	845.055	-0.171903	0.0877052	-1.96002	0.049994	0.135803
C1_12560C	DLH1	7.18229	-0.171776	0.759279	-0.226236	0.821018	NA
CR_02260C	orf19.3743	190.235	-0.17172	0.168775	-1.01745	0.308939	0.511228
C2_00150W	LEU5	937.445	-0.171268	0.0871583	-1.96502	0.0494119	0.134293
CR_05120W	orf19.642	723	-0.17106	0.0988485	-1.73052	0.0835368	0.201907
C2_07110C	orf19.2266	709.716	-0.171051	0.0962352	-1.77743	0.0754982	0.187671
C3_04590W	orf19.5917.3	130.887	-0.170981	0.188393	-0.907575	0.364103	0.566455
CR_04160C	orf19.500	237.059	-0.17086	0.153683	-1.11177	0.266237	0.462933
C4_06830C	CCT6	3479.43	-0.170642	0.0632007	-2.7	0.00693385	0.0268647
C1_04330W	RPN4	1738.16	-0.170618	0.0859256	-1.98565	0.0470719	0.129159
CR_06260W	orf19.3878	326.597	-0.170455	0.136524	-1.24853	0.211836	0.396862
C1_07390W	orf19.4430	727.073	-0.170383	0.0936864	-1.81865	0.0689649	0.175408
C2_07010W	orf19.2257	6045.07	-0.170365	0.0695607	-2.44915	0.0143192	0.0496213
C1_06800W	orf19.6230	693.555	-0.170152	0.103637	-1.64181	0.100629	0.23201
C6_00940C	orf19.95	349.009	-0.170064	0.127537	-1.33344	0.182386	0.358579
C3_07540C	orf19.6737	20.369	-0.17005	0.472816	-0.359655	0.719105	0.845244
CR_04370W	orf19.527	378.072	-0.169899	0.117045	-1.45157	0.14662	0.304651
CR_05480W	orf19.3518	51.1189	-0.169885	0.283675	-0.598872	0.549258	0.728714
C1_03040W	orf19.2995	693.67	-0.169725	0.101575	-1.67093	0.0947345	0.222907
C1_08120W	BUD6	1288.71	-0.169711	0.0833818	-2.03535	0.0418155	0.117489
C2_06550W	orf19.31	1.98987	-0.16929	1.42648	-0.118677	0.905531	NA
C5_00460C	FET33	13.0196	-0.169055	0.567869	-0.297701	0.765931	0.873389
C2_09530W	EAP1	396.658	-0.168985	0.114189	-1.47987	0.138908	0.293371
C1_01700W	ARP8	2172.44	-0.168691	0.0880711	-1.9154	0.0554421	0.14681
C1_02790W	TIF34	2500.21	-0.168663	0.0647991	-2.60285	0.00924512	0.0342735
CR_07700W	orf19.1985	315.801	-0.168584	0.131295	-1.28401	0.199139	0.380343
C4_02570C	orf19.2743	419.824	-0.168333	0.122716	-1.37174	0.170145	0.340488
C5_00620W	orf19.927	80.8945	-0.168009	0.257382	-0.652761	0.51391	0.699849
C4_04440W	orf19.3843	31.7707	-0.167989	0.362785	-0.463053	0.643326	0.797081
C1_07950C	orf19.5066	504.136	-0.167947	0.109578	-1.53266	0.125358	0.272332
CR_04100C	RPL15A	51888.3	-0.167804	0.0663192	-2.53026	0.0113979	0.0409578
C1_09350W	orf19.4796	2824.62	-0.16773	0.0648078	-2.58812	0.00965012	0.0356211
C4_00520W	PAM18	1439.49	-0.167533	0.0890271	-1.88182	0.0598598	0.156339
C2_08980C	PGA55	603.982	-0.167516	0.100358	-1.66918	0.0950811	0.22329
C2_07550W	orf19.1872	5860.71	-0.167492	0.0591976	-2.82936	0.00466406	0.0191353
CR_09470W	AXL1	24.5834	-0.167449	0.406144	-0.412291	0.680126	0.82154
C4_00910C	orf19.4703	1284.71	-0.167409	0.0776306	-2.15648	0.0310464	0.0917438
C2_09260C	GLO2	436.637	-0.167359	0.115291	-1.45162	0.146606	0.304651
CR_03550W	NCS2	1198.59	-0.167133	0.0814301	-2.05247	0.0401237	0.113603
C3_01110C	orf19.2513	88.274	-0.166958	0.224539	-0.743562	0.457142	0.654347
C5_02470W	INT1	4846.31	-0.166763	0.0772111	-2.15983	0.0307856	0.0912726
CR_04560C	orf19.547	1716.49	-0.166624	0.0770879	-2.16148	0.0306585	0.0910566
C2_02420C	orf19.1565	1663.77	-0.166385	0.0755436	-2.2025	0.0276297	0.0840873
C7_04010W	orf19.7179	18.8971	-0.166366	0.472123	-0.352378	0.724555	0.847175
C6_02460C	orf19.5515	1637.55	-0.166274	0.0733419	-2.26711	0.0233834	0.0741049
C3_03190C	orf19.318	1125.5	-0.166255	0.0880042	-1.88917	0.0588686	0.15422
C4_04240C	orf19.1426	1694.62	-0.16613	0.0799051	-2.07909	0.0376089	0.107535
C2_04170C	orf19.804.1	7218.08	-0.166107	0.061826	-2.68668	0.00721657	0.0277722
C3_04580C	STP1	14.4514	-0.165946	0.553326	-0.299907	0.764248	0.872242
C2_09110C	orf19.4069	16.3362	-0.16594	0.52723	-0.314739	0.752959	0.864913
C2_01160W	orf19.2008	1413.05	-0.165897	0.0773646	-2.14435	0.032005	0.0941987
C5_02230W	orf19.4230	4037.59	-0.165667	0.0625378	-2.64906	0.00807152	0.0305599
C1_12320C	ATP19	5270.1	-0.165656	0.0669445	-2.47452	0.0133415	0.0467997
C4_02390W	PGA62	9068.06	-0.165367	0.0750944	-2.20212	0.0276565	0.0840873
CR_02600W	orf19.2819	92.72	-0.165291	0.250495	-0.65986	0.509344	0.696675
C1_05180C	orf19.446.2	680.819	-0.165019	0.106254	-1.55306	0.120409	0.265498
C6_03390W	orf19.5628	3069.1	-0.164409	0.0699427	-2.35062	0.0187421	0.0619089
C1_10200C	orf19.4889	3093.33	-0.16394	0.0634676	-2.58305	0.00979311	0.0360199
C1_10340W	orf19.4905	284.405	-0.16384	0.135979	-1.2049	0.228243	0.415962
C2_01910W	orf19.1502	324.255	-0.163644	0.129902	-1.25975	0.20776	0.3923
C6_04260C	orf19.1083	391.843	-0.163476	0.12516	-1.30613	0.191507	0.370574
C4_03050C	orf19.2686	1470.15	-0.163246	0.0818585	-1.99424	0.0461253	0.127036
C2_08240W	ORF298	1077.51	-0.162907	0.0893411	-1.82343	0.0682385	0.173904
C4_05670W	YME1	7544	-0.162882	0.0768916	-2.11833	0.0341473	0.099413
C3_00690C	SWD1	705.913	-0.162596	0.0919614	-1.76809	0.0770457	0.190598
CR_04390C	orf19.529	527.625	-0.16245	0.115032	-1.41221	0.157888	0.322217
C4_01620C	snR77	47.3934	-0.161806	0.347799	-0.465229	0.641768	0.796116
C2_05230C	RPF2	930.531	-0.161772	0.0828186	-1.95333	0.0507804	0.137288
C5_04770W	orf19.3963	9.94649	-0.161563	0.650165	-0.248495	0.803751	NA
C1_03170C	orf19.3009	180.685	-0.161257	0.167879	-0.960556	0.336776	0.538444
C1_02430C	orf19.2930	2542.98	-0.160884	0.069805	-2.30476	0.0211798	0.0683831
C5_02720W	PEP12	396.729	-0.160752	0.128776	-1.24831	0.211917	0.396862
C2_07290W	orf19.2286	3850.23	-0.160626	0.0645711	-2.48759	0.0128613	0.0454245
C1_07700C	VRG4	3925.9	-0.160603	0.0646557	-2.48398	0.0129923	0.0457617
C1_13940W	SIM1	137.387	-0.160335	0.184644	-0.868343	0.385207	0.588198
C1_07340W	orf19.4437	2889.3	-0.160206	0.0699322	-2.29088	0.0219705	0.070363
CR_03460W	orf19.4388	756.566	-0.160109	0.0963919	-1.66102	0.0967099	0.225802
C4_01680W	TOA2	664.075	-0.159992	0.0998128	-1.60292	0.108952	0.246599
CR_05760C	orf19.6636	523.663	-0.159937	0.103553	-1.5445	0.122467	0.268283
C3_03260W	orf19.325	2146.37	-0.159658	0.0714609	-2.2342	0.0254697	0.078826
C3_02760C	orf19.267	2038.5	-0.159623	0.07578	-2.1064	0.03517	0.101644
C7_01520W	FLU1	27.9372	-0.159611	0.398397	-0.400635	0.688689	0.826366
C3_07000W	RPD31	26.5533	-0.159358	0.399426	-0.398968	0.689917	0.827333
CR_05550C	orf19.5847	48.7164	-0.159279	0.312345	-0.509946	0.610089	0.773414
C4_02880C	orf19.2708	451.085	-0.159142	0.113875	-1.39752	0.162257	0.328015
CR_00930W	ATO10	0.652884	-0.159035	2.48525	-0.0639917	0.948977	NA
C1_12670C	orf19.6356	453.254	-0.159004	0.114228	-1.39198	0.163928	0.330226
C1_08080C	orf19.5079.1	1274.19	-0.158963	0.0812454	-1.95658	0.0503963	0.136558
C2_05680W	COG4	16.8627	-0.158957	0.493845	-0.321877	0.747546	0.860488
C6_02490C	orf19.5518	2023.43	-0.158871	0.0751558	-2.11388	0.0345252	0.10023
CR_05830C	ISC1	422.1	-0.158766	0.113144	-1.40322	0.160551	0.325459
C3_04990W	FGR44	17.0951	-0.15872	0.490708	-0.323451	0.746354	0.859817
C3_04290C	SNF5	1567.54	-0.158702	0.0813171	-1.95164	0.0509807	0.137416
CR_06010W	orf19.3848	466.32	-0.158582	0.112549	-1.40901	0.158833	0.323761
C1_07820W	orf19.5052	345.615	-0.158573	0.120484	-1.31614	0.188128	0.365958
C3_00830C	orf19.6155	1503.86	-0.158452	0.0794906	-1.99334	0.0462243	0.127172
C4_05860W	orf19.1273	1620.65	-0.158402	0.0741547	-2.1361	0.0326716	0.0958751
CR_06230W	orf19.3874	1076.45	-0.158134	0.0887054	-1.78269	0.0746368	0.185978
C5_03140C	orf19.4346	4668.2	-0.157926	0.0700224	-2.25537	0.0241101	0.0756024
CR_07940W	orf19.604	352.73	-0.1579	0.134038	-1.17802	0.238788	0.427665
C3_01630W	TFP1	5106.12	-0.157564	0.0584997	-2.69341	0.00707243	0.0272991
C5_04970C	PPR1	282.013	-0.157563	0.133871	-1.17698	0.239203	0.427911
C7_04130C	SUI3	239.925	-0.157499	0.153905	-1.02336	0.306139	0.507899
C3_01960C	POX1-3	1829.29	-0.157277	0.0738784	-2.12887	0.0332651	0.0972845
C1_10400C	FGR41	1406.37	-0.1569	0.0791201	-1.98307	0.0473602	0.129743
C2_10700C	orf19.5350	8.2339	-0.156175	0.738961	-0.211344	0.832619	NA
C2_01890W	CTF1	1194.23	-0.156171	0.0787712	-1.9826	0.0474126	0.129818
C1_12260W	VPH2	278.827	-0.155938	0.131041	-1.18999	0.23405	0.422585
C4_05650W	orf19.1250	1362.12	-0.155628	0.0837306	-1.85867	0.0630738	0.163162
C6_04370W	orf19.1096	619.409	-0.15535	0.099755	-1.55732	0.119395	0.263939
CR_01600C	orf19.2547	741.577	-0.15525	0.0932446	-1.66497	0.0959186	0.22426
C1_00200C	orf19.6083	1.32332	-0.154641	1.68414	-0.0918223	0.926839	NA
C1_02470W	orf19.2936	126.075	-0.154147	0.207822	-0.741726	0.458253	0.655029
CR_00020W	TLO1	124.576	-0.154017	0.200113	-0.769652	0.441506	0.639427
C2_02120W	orf19.1528	1186.86	-0.153867	0.0821668	-1.87262	0.0611208	0.15913
C5_02770W	MSW1	590.308	-0.153834	0.105289	-1.46107	0.143997	0.300898
CR_08100C	RIO2	474.296	-0.153764	0.111732	-1.37619	0.168763	0.338248
C5_01940W	orf19.3177	1699.31	-0.153687	0.0702865	-2.18658	0.0287733	0.0867069
C5_04880C	PUT2	517.837	-0.153678	0.119277	-1.28841	0.197602	0.378669
C2_07760W	orf19.2204	680.053	-0.153584	0.124004	-1.23854	0.215516	0.40126
C1_10380C	CBK1	3692.11	-0.153577	0.0659123	-2.33003	0.0198048	0.064673
CR_06320C	orf19.3886	337.178	-0.15231	0.12171	-1.25142	0.210782	0.395803
C2_00810C	orf19.2043	287.395	-0.151889	0.168907	-0.899247	0.368521	0.570683
CR_02620C	orf19.2821	2349.79	-0.1517	0.0737702	-2.05638	0.0397459	0.112657
C1_04240C	HHF1	12655.5	-0.151447	0.174919	-0.86581	0.386594	0.589145
C2_07800W	orf19.2201	337.929	-0.151365	0.142002	-1.06594	0.286453	0.486356
C2_01580W	REX2	309.907	-0.151247	0.13967	-1.08288	0.27886	0.47835
CR_07670W	orf19.6283	598.492	-0.151198	0.0979898	-1.543	0.122831	0.268426
C2_01390W	orf19.1444	532.28	-0.151141	0.100882	-1.49819	0.134083	0.285272
C1_08910C	orf19.4750	692.279	-0.150889	0.0938395	-1.60795	0.107847	0.244896
C1_13280C	orf19.4954	2161.73	-0.150823	0.0702968	-2.14551	0.0319118	0.0940741
C4_02780W	orf19.2720	5905.04	-0.150781	0.0586814	-2.56948	0.0101851	0.0372755
C1_03090W	RPS1	39560.9	-0.150695	0.0601141	-2.50682	0.0121823	0.0435637
C6_04380W	ALS2	705.057	-0.150687	0.107669	-1.39954	0.161652	0.326921
C1_10480W	DJP1	932.653	-0.150534	0.0879026	-1.71251	0.0868029	0.208044
C7_01270C	orf19.6907	13.1894	-0.150028	0.551052	-0.272257	0.785424	0.887499
C6_02150C	orf19.3455	184.521	-0.149635	0.155619	-0.961551	0.336275	0.538002
C1_02720W	orf19.2961	289.676	-0.149623	0.137056	-1.0917	0.274966	0.47388
C3_04670C	RPS15	445.394	-0.149489	0.122026	-1.22507	0.22055	0.407638
C7_00750W	ACB1	93.9004	-0.149448	0.227425	-0.657132	0.511096	0.698033
CR_06160C	DAD3	421.391	-0.149166	0.117296	-1.2717	0.203478	0.386482
C2_07440C	orf19.1887	303.519	-0.148956	0.126399	-1.17845	0.238616	0.427665
C1_12810W	orf19.6341	720.196	-0.148855	0.0913607	-1.62931	0.103248	0.236566
C6_02430W	orf19.5510	1647.17	-0.148391	0.0766079	-1.93702	0.0527432	0.141522
C1_01890C	orf19.4534	1145.61	-0.148282	0.0901468	-1.6449	0.099991	0.231094
C2_09720W	SUP35	5250.06	-0.1482	0.0624627	-2.37262	0.0176623	0.0589851
C3_01610W	orf19.1682	6602.03	-0.148167	0.0583511	-2.53924	0.0111093	0.0400884
C4_00590C	orf19.4184	2493.06	-0.148139	0.0931728	-1.58994	0.111848	0.251683
C2_06140C	orf19.4104	3.8868	-0.148112	1.05509	-0.140379	0.888361	NA
C4_04120C	orf19.5297	830.239	-0.147728	0.0897119	-1.64669	0.0996215	0.230615
C2_07560W	SWR1	2091.21	-0.14766	0.072562	-2.03495	0.0418554	0.117537
C1_07000W	MEF2	1103.28	-0.147155	0.0851763	-1.72765	0.0840516	0.202961
C1_09260C	PTC1	1077.38	-0.147154	0.0830263	-1.77237	0.0763325	0.189197
C6_03290W	orf19.5617	1188.39	-0.147101	0.0787601	-1.86771	0.061802	0.160517
C5_00840W	orf19.587	638.939	-0.146769	0.0959892	-1.52902	0.12626	0.273604
C4_01870C	ERG8	3292.36	-0.146488	0.0647809	-2.26128	0.023742	0.0747914
C6_01350W	orf19.3449	2230.64	-0.146461	0.0656928	-2.22948	0.0257819	0.0795844
C1_12760W	orf19.6346	705.451	-0.146325	0.104007	-1.40687	0.159467	0.323899
C6_03830W	SAL6	1694.59	-0.146112	0.0760257	-1.92188	0.0546212	0.145252
CR_03980W	orf19.480	545.949	-0.145947	0.103056	-1.41619	0.156721	0.320724
C2_08570W	ANP1	352.22	-0.145837	0.122096	-1.19444	0.232306	0.420468
C2_01120W	KAR2	31018.3	-0.145712	0.0674806	-2.15931	0.030826	0.091291
C2_04780W	orf19.188	2988.31	-0.145651	0.0700152	-2.08028	0.0375001	0.107424
C3_00880W	KGD1	4924.15	-0.145346	0.069905	-2.0792	0.0375992	0.107535
C3_00770C	SCL1	2255.83	-0.145194	0.0725898	-2.0002	0.0454784	0.125522
CR_07860C	ASF1	207.556	-0.145136	0.149598	-0.970168	0.331963	0.533544
C1_12370W	orf19.5227	463.487	-0.145106	0.113679	-1.27646	0.201793	0.383704
C5_00910C	TRX2	88.4842	-0.144786	0.221883	-0.652532	0.514058	0.699849
C1_08450C	CDC42	3220.29	-0.144735	0.0640054	-2.2613	0.0237407	0.0747914
C2_09630C	orf19.1391	299.882	-0.144439	0.138164	-1.04542	0.29583	0.495906
C5_04740C	HYS2	430.677	-0.144411	0.119796	-1.20547	0.22802	0.415925
C1_08480C	APS3	433.462	-0.143873	0.122756	-1.17202	0.241188	0.430197
CR_06800C	HHF22	105.815	-0.143315	0.230664	-0.621314	0.534393	0.716543
C3_05190C	MCA1	33.3121	-0.143007	0.362935	-0.394028	0.693561	0.829904
C4_01830C	orf19.4610	9.67365	-0.143004	0.667009	-0.214396	0.830238	NA
C6_01920C	orf19.684	424.805	-0.142755	0.114806	-1.24345	0.213702	0.399422
C4_00920C	orf19.4702	510.588	-0.142462	0.104994	-1.35686	0.174827	0.347429
CR_04930W	PEX14	1786.57	-0.142358	0.0710069	-2.00485	0.0449789	0.124477
C4_00160C	CAR2	1014.39	-0.142198	0.0845393	-1.68203	0.0925633	0.218697
C6_03950C	orf19.5772	377.364	-0.142114	0.117743	-1.20698	0.227439	0.415159
C4_00660W	orf19.4176	894.121	-0.141776	0.0861956	-1.64482	0.100008	0.231094
C1_13730C	DIM1	15.0634	-0.141707	0.542819	-0.261057	0.794049	0.891833
C2_02740C	HPT1	2229.13	-0.141276	0.0963334	-1.46653	0.142504	0.29831
CR_02400W	PHO112	23.7115	-0.141178	0.421106	-0.335256	0.737432	0.854101
C1_06590C	orf19.6252	1736.19	-0.140996	0.0782035	-1.80294	0.0713979	0.180261
C2_08700C	orf19.3606	270.692	-0.140788	0.132025	-1.06637	0.286256	0.486182
C2_02500W	orf19.1574	502.656	-0.140625	0.105317	-1.33525	0.181795	0.357689
C2_02180W	orf19.1534	540.044	-0.140565	0.111564	-1.25995	0.207686	0.3923
CR_08020C	NOP10	2237.69	-0.140485	0.102999	-1.36395	0.172585	0.344167
C6_02620C	orf19.5532	21.3104	-0.14036	0.494516	-0.283833	0.776538	0.881
C2_03380W	PAN1	4304.99	-0.140262	0.0628156	-2.23292	0.0255542	0.0790402
C4_05970W	orf19.4407	1730.5	-0.140244	0.0749074	-1.87223	0.0611753	0.15913
C1_03070C	ORC1	1806.74	-0.140061	0.0718108	-1.95042	0.0511266	0.137718
C1_05610W	orf19.2494	996.269	-0.139988	0.0856642	-1.63415	0.102227	0.234758
CR_04070W	NAT5	909.391	-0.139761	0.0857923	-1.62906	0.1033	0.236579
C1_07380C	KSP1	125.288	-0.139736	0.196972	-0.709423	0.478062	0.671058
C1_07790C	orf19.5049	22.6582	-0.139591	0.437707	-0.318914	0.749792	0.862813
C4_03700W	orf19.1308	293.875	-0.139571	0.140842	-0.990977	0.321697	0.523596
C1_11060C	RPL2	792.449	-0.139532	0.121627	-1.14721	0.251293	0.443009
C2_09300W	MED18	356.184	-0.139468	0.131196	-1.06305	0.287759	0.48761
C2_00190C	orf19.2113	2074.67	-0.138873	0.0731508	-1.89845	0.0576374	0.151533
C5_02060W	orf19.3163	247.505	-0.138737	0.148292	-0.935567	0.349496	0.551425
C3_03500W	SKN2	73.8749	-0.138732	0.258228	-0.537247	0.591097	0.759014
C1_10640C	PEA2	1754.49	-0.138705	0.0797607	-1.73901	0.0820327	0.199725
C2_02200W	orf19.1536	1801.23	-0.138344	0.0795306	-1.73951	0.0819453	0.199725
C5_05140W	orf19.4006	989.487	-0.138268	0.0850503	-1.62572	0.104009	0.237993
CR_01500W	PIN4	2132.37	-0.138266	0.0787212	-1.75641	0.0790191	0.194919
C1_02210W	orf19.3678	1011.28	-0.137941	0.0887674	-1.55396	0.120195	0.265366
C1_14200W	orf19.7228	8.96207	-0.137688	0.689314	-0.199746	0.841679	NA
C4_03250C	RHD2	2.96507	-0.13765	1.14376	-0.120349	0.904207	NA
C1_10250C	orf19.4895	207.698	-0.137525	0.158873	-0.865631	0.386693	0.589145
C7_03200C	orf19.5136	623.589	-0.137285	0.101299	-1.35525	0.175338	0.348041
CR_07120C	orf19.9	499.836	-0.137036	0.102472	-1.3373	0.181125	0.357053
CR_06060W	orf19.3858	574.907	-0.136751	0.113013	-1.21005	0.226261	0.414036
C4_06230C	orf19.2915	1128.24	-0.136706	0.0869875	-1.57156	0.116052	0.25821
C7_00520W	orf19.7067	66.9608	-0.136392	0.261982	-0.520614	0.602636	0.767767
CR_02690W	orf19.2828	297.127	-0.136373	0.163428	-0.834453	0.404026	0.604514
C3_00890C	orf19.6166	949.534	-0.136328	0.0899861	-1.51498	0.129776	0.278067
CR_06040W	orf19.3854	1467.84	-0.136242	0.0748926	-1.81916	0.0688871	0.175296
CR_01560W	orf19.2542	101.847	-0.136073	0.212572	-0.640128	0.522089	0.706679
C1_03200C	ARO80	543.318	-0.136042	0.106454	-1.27794	0.20127	0.383318
C4_04220W	DUO1	3.97134	-0.135994	0.985438	-0.138003	0.890238	NA
C5_05490C	HTS1	4454.47	-0.135961	0.0880273	-1.54453	0.122461	0.268283
C5_05500C	CTA24	8505.41	-0.135878	0.0674865	-2.01341	0.0440711	0.12269
C3_02950C	MET13	136.712	-0.135852	0.202217	-0.671813	0.501703	0.690327
C2_02160W	SAM37	327.743	-0.135705	0.124489	-1.0901	0.275668	0.474614
C4_04750W	orf19.3806	720.108	-0.135194	0.107913	-1.25281	0.210275	0.395311
C1_07800W	MTO1	41.8225	-0.134294	0.350685	-0.382947	0.701759	0.835528
CR_01520W	PTC2	3723.18	-0.134223	0.0711916	-1.88538	0.0593784	0.155465
C3_01210C	orf19.1730	1229.95	-0.134181	0.0824594	-1.62723	0.103688	0.237363
C3_01950C	orf19.1653	579.532	-0.134103	0.103196	-1.2995	0.193773	0.373554
C4_02260C	orf19.4563	8.29084	-0.133831	0.705855	-0.189602	0.849621	NA
C4_04880W	FGR10	145.438	-0.13333	0.181862	-0.733142	0.463472	0.660207
C3_06960C	tY(GUA)3	0.687417	-0.133214	2.75401	-0.0483708	0.961421	NA
C7_00300W	orf19.7092	5.99247	-0.133111	0.884547	-0.150485	0.880382	NA
C6_00540W	orf19.4206	276.372	-0.13263	0.139578	-0.95022	0.342001	0.543761
C4_03120C	BUB1	1001.23	-0.132594	0.0853557	-1.55342	0.120322	0.265498
C1_11800C	orf19.1136	236.263	-0.132569	0.144072	-0.920161	0.357489	0.559241
C5_03730W	orf19.1122	4.67408	-0.132556	0.977735	-0.135575	0.892157	NA
C4_06250C	SEC3	1204.7	-0.132113	0.082482	-1.60172	0.109218	0.246965
C4_04780W	PMT6	3768.4	-0.131949	0.0739777	-1.78364	0.0744829	0.185685
CR_03210C	SSU72	838.005	-0.131935	0.0924664	-1.42685	0.153624	0.31627
C1_08890C	orf19.4748	197.796	-0.131924	0.166028	-0.794589	0.426852	0.625769
C2_02580W	orf19.1584	306.15	-0.131876	0.148202	-0.88984	0.373552	0.576148
C2_08850C	orf19.225	1481.24	-0.131874	0.0743389	-1.77395	0.0760711	0.188822
CR_00490W	orf19.7485	36.7168	-0.131763	0.354325	-0.371871	0.709989	0.840085
C3_02340W	orf19.1610	188.461	-0.131441	0.155471	-0.845438	0.397866	0.598852
C1_07500C	LHP1	3230.11	-0.131397	0.0689152	-1.90664	0.0565666	0.149251
CR_06650C	orf19.699	60.7397	-0.131298	0.279812	-0.469239	0.638899	0.793504
C1_13360C	RMP1	215.484	-0.131214	0.148071	-0.886157	0.375533	0.578338
C1_01820C	orf19.4542	413.144	-0.131153	0.111025	-1.18129	0.237487	0.425955
C6_02230W	orf19.3463	28.0788	-0.131114	0.38549	-0.340122	0.733765	0.852557
C5_02800C	orf19.4305	0.662564	-0.130953	2.47364	-0.0529393	0.95778	NA
C1_14150C	PAM16	17.2306	-0.130789	0.498228	-0.262508	0.79293	0.891276
CR_04850C	orf19.6308	166.942	-0.130613	0.174635	-0.747921	0.454508	0.652243
C2_04620W	orf19.4488	4278.35	-0.130578	0.0677727	-1.92671	0.0540159	0.14422
C3_04610W	MEA1	6.32831	-0.130534	0.827211	-0.1578	0.874615	NA
CR_08370W	GSH2	942.922	-0.130488	0.0855614	-1.52508	0.127239	0.275154
C3_06570C	OPI3	36.6818	-0.130136	0.343862	-0.378452	0.705095	0.83703
C1_00080C	RCA1	8.34759	-0.130097	0.702416	-0.185213	0.853062	NA
C2_03940C	SCH9	931.407	-0.129837	0.08767	-1.48098	0.138612	0.292973
C6_03770C	ORM1	948.809	-0.129828	0.0931475	-1.39379	0.163381	0.329512
C4_04920W	orf19.3787	1366.85	-0.129763	0.0757235	-1.71364	0.086594	0.207697
C2_07390C	orf19.1893	1157.75	-0.129252	0.0837045	-1.54414	0.122554	0.268283
C7_01740C	orf19.6551	11.6068	-0.128966	0.59053	-0.21839	0.827126	0.910333
C2_06320W	orf19.5495	74.0359	-0.128691	0.245147	-0.524955	0.599614	0.76549
C7_02090C	orf19.6508	254.681	-0.128491	0.157086	-0.817965	0.413377	0.613517
C2_08040C	RPS10	482.696	-0.128355	0.109199	-1.17542	0.239825	0.428212
C5_05120W	CCT3	1277.95	-0.128336	0.081388	-1.57684	0.114832	0.257163
C1_03340C	SEC62	1247.28	-0.128241	0.0808173	-1.58681	0.112557	0.252946
C3_03680W	orf19.6951	456.153	-0.127821	0.125998	-1.01447	0.31036	0.512263
C2_10120W	orf19.1769	336.361	-0.127197	0.131058	-0.970544	0.331775	0.533544
C2_09510C	orf19.1403	1062.83	-0.127155	0.0833895	-1.52484	0.1273	0.275154
C1_13330C	orf19.4960	749.341	-0.127146	0.101457	-1.25319	0.210135	0.395311
C1_03860C	BNI4	1335.16	-0.127086	0.0825189	-1.54008	0.123541	0.26946
CR_01310W	ATP3	15190.2	-0.126995	0.0539096	-2.3557	0.0184881	0.0611875
C3_02490C	orf19.239	4662.78	-0.126921	0.0612314	-2.07282	0.0381894	0.108842
C2_07950W	SEH1	576.08	-0.126873	0.10912	-1.16269	0.244956	0.434962
C2_03770C	STE11	1176.19	-0.126832	0.0889046	-1.42661	0.153694	0.316287
C4_01960C	orf19.4596	200.639	-0.126757	0.165941	-0.76387	0.444945	0.642421
CR_05220C	GUT1	542.091	-0.126415	0.109046	-1.15928	0.246343	0.436672
CR_06710C	GCN5	309.659	-0.126333	0.132183	-0.955737	0.339205	0.541153
C1_06790C	MRPL19	1594.43	-0.12616	0.103586	-1.21792	0.223253	0.410253
C2_05720C	orf19.6883	4547.17	-0.125697	0.0616331	-2.03944	0.0414064	0.116403
CR_03030C	RPL28	47022.7	-0.125615	0.0742871	-1.69094	0.0908483	0.215575
CR_07620W	AAT21	308.803	-0.125549	0.142948	-0.878286	0.379788	0.582282
C6_00430C	orf19.1204	611.24	-0.125529	0.103849	-1.20876	0.226754	0.414644
C3_03860W	orf19.6929	479.122	-0.125297	0.112815	-1.11064	0.266724	0.463395
C4_01880W	TYR1	19.2643	-0.124877	0.454346	-0.274851	0.783431	0.8857
CR_07340C	orf19.6135	406.908	-0.124841	0.116561	-1.07103	0.284156	0.484051
C3_01720C	orf19.1672	6398.11	-0.124726	0.0648772	-1.92249	0.0545442	0.145179
[truncated: 4,474 more rows]

## Sheet: SD pH7 vs pH5.5
		baseMean	log2FoldChange	lfcSE	stat	pvalue	padj
C4_02370C	PGA59	108278	0.131815	0.0495006	2.66289	0.00774718	0.0277738
C2_08370C	TEF1	69234.8	-0.00815824	0.0530395	-0.153814	0.877756	0.947302
C5_03900W	PGA56	86853.9	0.787922	0.0473729	16.6323	4.06e-62	2.43e-60
CR_01620C	MET6	76284.7	-0.176178	0.0533194	-3.3042	0.000952468	0.00441633
C2_03100W	EFT2	68334.7	-0.0242786	0.0501401	-0.484214	0.628234	0.796767
C5_01580C	CEF3	62358	0.0765861	0.0472035	1.62247	0.104704	0.234561
CR_08090W	SSB1	64314.6	-0.176774	0.05233	-3.37805	0.000730012	0.00348417
C5_05050W	ADH1	40353.1	0.396229	0.0641289	6.17865	6.47e-10	7.09e-09
C2_01000W	HGT7	52544.7	0.472017	0.0543387	8.68657	3.74e-18	7.26e-17
C1_04300C	SSA2	52930.5	-0.138044	0.0558506	-2.47167	0.0134484	0.043999
CR_04100C	RPL15A	52905	0.0267302	0.0543092	0.492184	0.622589	0.792572
C4_01750C	FBA1	43229.9	0.018026	0.0723079	0.249295	0.803133	0.909204
C2_03270W	GPM1	44345.6	-0.00478821	0.0661325	-0.0724033	0.942281	0.971954
C1_02460W	RPL10	52086	-0.139073	0.0512775	-2.71217	0.00668447	0.0245067
C4_03570W	HWP1	55244.9	11.9215	0.167338	71.2422	0	0
CR_03030C	RPL28	46548.3	-0.018496	0.068806	-0.268814	0.788073	0.900356
C2_09430W	RPL3	47721.6	-0.110616	0.0509716	-2.17016	0.029995	0.0855325
C4_07180W	UBI3	44614.5	-0.148421	0.0530911	-2.79559	0.00518054	0.0197018
C2_02970C	ALD5	39877.1	1.2584	0.0572938	21.964	6.36e-107	7.78e-105
C5_00590W	PET9	40615.6	0.184001	0.0739875	2.48692	0.0128853	0.042409
C1_03090W	RPS1	39607.1	-0.00975631	0.0574152	-0.169925	0.865069	0.940248
C1_10870W	RPS17B	38355.7	0.1024	0.0711689	1.43884	0.150197	0.308638
C4_04890C	RPL24A	37600.1	0.0893565	0.0698332	1.27957	0.200696	0.381101
C1_04290C	ACS2	37839.6	-0.324618	0.0580242	-5.59452	2.21e-08	2.12e-07
C1_08380W	TEF2	36629	0.0205398	0.0653765	0.314178	0.753386	0.876842
C1_04610W	ATP1	36423.2	-0.0299908	0.0570513	-0.525681	0.59911	0.775018
C6_00750C	PGK1	29679.2	-0.0400511	0.0643432	-0.622461	0.533639	0.723661
C6_00870C	ILV5	33718.2	-0.336203	0.0589877	-5.69955	1.2e-08	1.19e-07
C1_12390C	RPL27A	36374.8	-0.0437776	0.0471074	-0.929314	0.352726	0.562461
C1_08360C	OLE1	34254.7	-0.271888	0.0513515	-5.29466	1.19e-07	1.04e-06
C6_01610W	ANB1	32640.3	-0.132725	0.0537355	-2.46997	0.0135125	0.0440778
C2_01610C	RPS26A	33751.5	-0.0275459	0.0702848	-0.391918	0.695119	0.841266
C1_10390C	RPL42	30289.3	-0.028519	0.0759652	-0.375422	0.707347	0.850062
C1_11360W	RPL37B	30255.8	0.178891	0.163998	1.09082	0.275353	0.475901
C2_01120W	KAR2	29224.8	-0.186008	0.0540828	-3.43931	0.000583201	0.00285358
CR_05050W	GLN1	30437	-0.397975	0.0533035	-7.46621	8.25e-14	1.24e-12
CR_04810W	RPS3	28706.6	-0.0148154	0.0633256	-0.233956	0.815019	0.913801
C3_02470C	RPL9B	28890.1	-0.00827681	0.0507902	-0.162961	0.870549	0.94369
CR_07070C	ALS3	33924	6.12317	0.0691763	88.5155	0	0
C4_00270W	ATP2	26525.3	0.034193	0.0709402	0.481998	0.629807	0.797476
CR_08150W	RPS20	29380.1	-0.0730242	0.052373	-1.39431	0.163224	0.326916
C4_00200C	MET15	23285.5	-0.253458	0.0626182	-4.04766	5.17e-05	0.000317013
C1_06550W	GLT1	22505.7	-1.03223	0.0492994	-20.9381	2.41e-97	2.55e-95
C1_03110W	RPL6	29248.3	-0.128999	0.0564261	-2.28616	0.0222448	0.0668194
CR_08360C	RPP2A	26418.3	-0.032449	0.0536757	-0.604539	0.545486	0.733759
C5_04270C	SAH1	27130.6	0.253615	0.0612032	4.14381	3.42e-05	0.000215809
CR_04510W	HXK2	23003.3	0.296248	0.0531071	5.57832	2.43e-08	2.31e-07
C2_03810C	RPL21A	26629.6	-0.13165	0.0573967	-2.29368	0.0218087	0.0658328
C6_00820W	SUN41	25368.1	0.393562	0.0485117	8.11273	4.95e-16	8.54e-15
C1_04100C	POR1	24685.1	-0.159954	0.0521655	-3.06629	0.00216736	0.00916756
C2_04600C	RPL17B	26457.4	-0.170693	0.0508358	-3.35773	0.000785858	0.00373452
C5_04590C	RPL43A	25065.6	0.0845253	0.0802093	1.05381	0.29197	0.496632
C3_01550C	TOS1	24180.8	0.640318	0.04928	12.9935	1.33e-38	5.09e-37
C1_08320W	TKL1	22975.1	0.229253	0.0530738	4.3195	1.56e-05	0.000104058
C5_03070W	RPS5	23917.3	-0.0594272	0.0492931	-1.20559	0.227976	0.417919
C1_08500C	ENO1	18250.8	0.276924	0.161462	1.7151	0.0863264	0.202755
C2_08810C	IPP1	21440.7	0.113355	0.0528411	2.1452	0.0319371	0.0901281
C1_05720W	orf19.2478.1	23365.5	-0.182349	0.0586458	-3.10932	0.00187517	0.00806808
C1_13480W	HSP70	18528.5	-0.0867596	0.0734917	-1.18054	0.237787	0.430442
C3_02320W	ILV2	22186.6	-0.513412	0.0595422	-8.62266	6.54e-18	1.25e-16
CR_06490C	HSP60	21901.7	0.0899058	0.0738893	1.21676	0.223694	0.412253
C6_03760C	SHM2	22855.1	-0.15291	0.0622073	-2.45807	0.0139685	0.0452434
C2_09940W	GCN4	19645.5	-0.538926	0.0652616	-8.25793	1.48e-16	2.65e-15
C4_04150C	PDB1	21999.6	0.239177	0.0675235	3.54213	0.000396904	0.00203367
C7_02380C	CYP1	19373	-0.0280224	0.0546772	-0.512505	0.608297	0.781387
C2_08590W	YWP1	22489.5	-4.69076	0.153465	-30.5656	3.51e-205	7.73e-203
C6_02330W	orf19.3475	17751.9	1.83033	0.0535113	34.2045	2.07e-256	7.61e-254
C2_04950C	CYT1	18334.3	-0.0155238	0.0572932	-0.270953	0.786427	0.899358
C2_09060C	ASN1	20160.6	-0.583637	0.0626672	-9.31327	1.24e-20	2.63e-19
CR_03720W	TAL1	19093.2	0.287383	0.0564581	5.0902	3.58e-07	2.97e-06
CR_07400C	LPD1	19823.3	0.0557657	0.0555344	1.00417	0.315299	0.522618
C4_04900W	RPL30	17922.7	0.0810958	0.0892951	0.908178	0.363784	0.572955
C4_06120W	GDH3	16692.6	-1.32039	0.0647917	-20.3789	2.57e-92	2.48e-90
C1_03190C	ECM33	17902.6	0.158951	0.0521522	3.04783	0.00230499	0.00966797
CR_01690C	CDC60	19251.6	-0.0703844	0.049665	-1.41718	0.15643	0.317768
C5_02890W	YNK1	18404.6	0.533431	0.0770263	6.92531	4.35e-12	5.61e-11
C1_13050W	RPL14	17170.2	-0.124124	0.0508461	-2.44117	0.0146397	0.0469535
C2_04460W	LYS22	18588.8	-0.444146	0.0869595	-5.10751	3.26e-07	2.73e-06
C1_05110C	ARO4	18044.4	-0.371212	0.0509132	-7.29107	3.07e-13	4.32e-12
C4_04480C	EFB1	17367.4	-0.0812822	0.0634103	-1.28184	0.199897	0.380109
C1_09080C	PGA6	10554.6	-1.17395	0.0665071	-17.6515	9.92e-70	6.82e-68
C2_08760C	TIF4631	14089.5	-0.138698	0.0571485	-2.42697	0.0152254	0.0484869
C2_10030C	MP65	17388.6	0.872069	0.0642073	13.5821	5.12e-42	2.13e-40
C2_07380W	SSC1	16518.6	-0.0215037	0.0523847	-0.410495	0.681443	0.831341
C4_01050C	RPL40B	13669.6	0.423436	0.271657	1.55871	0.119064	0.259695
C6_01700W	RPL32	15795.5	-0.0360611	0.07403	-0.487115	0.626177	0.795074
CR_01310W	ATP3	14934.7	-0.0397237	0.0496524	-0.800035	0.42369	0.626258
CR_08340W	CYS3	12728.2	-0.33331	0.0582591	-5.72116	1.06e-08	1.05e-07
C4_04530C	PHR1	23313	8.60496	0.0988983	87.0081	0	0
C2_06390C	IMH3	14792	-0.0911114	0.0567321	-1.60599	0.108275	0.240938
C1_01370C	RPS21B	14260.4	0.236372	0.217333	1.08761	0.276769	0.477748
CR_07630C	RPS27	14515.4	-0.137913	0.0739165	-1.86579	0.0620707	0.15498
C7_03250C	PDI1	12746	-0.143796	0.052961	-2.71513	0.00662501	0.0243537
C6_04520W	ILS1	14087.3	-0.202851	0.0562488	-3.60632	0.000310569	0.00162923
C5_02000C	ACH1	12661.5	-0.115085	0.0566419	-2.0318	0.0421738	0.112607
C1_01480C	RPS21	12764.7	0.095806	0.202366	0.473428	0.635908	0.801512
C1_03030W	RPS16A	14488	-0.225635	0.0543416	-4.15217	3.29e-05	0.00020904
CR_01760C	FRS1	14396	-0.220454	0.0561866	-3.92362	8.72e-05	0.000507615
CR_07010W	MIS11	14585.4	-0.348341	0.061144	-5.69706	1.22e-08	1.2e-07
C5_05410C	ILV3	14303.3	-0.448849	0.0648081	-6.92581	4.33e-12	5.6e-11
C1_11450C	SAM2	11864.7	-0.485617	0.0610647	-7.95249	1.83e-15	3.04e-14
C1_04890W	YBN5	13017.5	0.00557709	0.0496979	0.11222	0.910649	0.962419
C6_00370C	NOP5	13403.6	0.0465774	0.0628084	0.741579	0.458342	0.660104
C2_06640C	VAS1	12363	-0.332719	0.0520695	-6.3899	1.66e-10	1.92e-09
C4_03940C	PYC2	13294.2	-0.399952	0.0587087	-6.81248	9.59e-12	1.21e-10
C7_03330C	SHM1	12316.9	-0.171591	0.0551176	-3.11318	0.00185082	0.00798204
C4_00890W	ARO1	12465.3	-0.368878	0.0638636	-5.77603	7.65e-09	7.74e-08
C1_00040W	CTA2	6317.07	0.15377	0.0739012	2.08075	0.0374568	0.102295
C1_09290C	ARG5,6	11781.9	-0.0452637	0.0539524	-0.838957	0.401494	0.607986
CR_04740C	ADE6	11562.5	-0.372106	0.057373	-6.48573	8.83e-11	1.04e-09
C1_04240C	HHF1	10743.4	-0.535767	0.17812	-3.0079	0.00263059	0.0108761
C5_01820W	STI1	11376.4	0.0112147	0.0579113	0.193653	0.846447	0.932325
C6_03850C	IHD1	11361.5	8.37782	0.189418	44.2292	0	0
C4_00140C	HIS4	10877.9	-0.513933	0.0579074	-8.87508	6.99e-19	1.39e-17
C5_02380W	orf19.4246	10537.3	0.418763	0.057275	7.31144	2.64e-13	3.74e-12
C1_01060W	MBF1	10312.6	-0.194367	0.0645649	-3.01042	0.00260888	0.0107945
C1_09490C	GUA1	10939	-0.080123	0.0554611	-1.44467	0.148551	0.306056
C1_11860W	orf19.5281	10489.9	-0.0840664	0.0587745	-1.43032	0.152625	0.312344
C4_04390W	orf19.1409.1	9518.93	0.10507	0.22324	0.470661	0.637883	0.802104
C2_05890C	IDP1	11055.1	-0.774827	0.066023	-11.7357	8.36e-32	2.72e-30
C1_02590C	SNZ1	9757.13	-0.202001	0.0707724	-2.85423	0.00431413	0.0168016
C3_04810C	orf19.5943.1	6442.43	1.42778	0.655756	2.17731	0.0294576	0.0843858
C1_02820W	LYS2	10147.4	-0.497762	0.0635684	-7.83034	4.87e-15	7.93e-14
C5_03280W	CAM1-1	10014.5	-0.125376	0.0614044	-2.0418	0.0411714	0.110466
C5_02270W	THR4	10478.7	-0.343196	0.0588317	-5.83352	5.43e-09	5.55e-08
C4_02390W	PGA62	7897.14	-0.462606	0.0611449	-7.56574	3.86e-14	5.94e-13
C2_04400W	orf19.4513	9868.08	-0.520426	0.0577278	-9.01518	1.97e-19	3.99e-18
C6_01630W	TIF3	10361.6	-0.185334	0.0582768	-3.18025	0.0014715	0.00650417
CR_03530W	orf19.4396	9297.88	-0.15115	0.0599281	-2.52219	0.0116628	0.0389679
C1_07890C	ADE5,7	10108.3	-0.452139	0.0559312	-8.08385	6.28e-16	1.08e-14
CR_06150C	ADE13	10254.6	-0.254967	0.0606481	-4.20405	2.62e-05	0.000168946
C4_06610C	SDH12	9872.86	-0.0286764	0.0578063	-0.496078	0.61984	0.791454
CR_03060W	ARC1	9368.13	-0.145213	0.057249	-2.53652	0.0111959	0.0377518
C4_01720C	orf19.4622	9701.5	-0.191549	0.0700579	-2.73415	0.00625418	0.023083
C1_11270W	orf19.675	4322.7	-1.02514	0.0737818	-13.8942	6.87e-44	3.02e-42
C1_10670C	RPA190	9222.89	0.0567	0.0547447	1.03572	0.300334	0.506509
C4_05540W	HOM3	9270.98	-0.686377	0.0522114	-13.1461	1.79e-39	7.2e-38
C2_03470C	COX6	8357.02	-0.0077331	0.052794	-0.146477	0.883545	0.950567
C2_04310W	ERG10	8893.92	0.359275	0.054144	6.63554	3.23e-11	3.94e-10
C2_09650W	orf19.1389	7979.36	0.0808599	0.0529585	1.52685	0.126797	0.272703
C1_03780C	HMG1	7967.44	0.143529	0.055056	2.60697	0.00913464	0.0317805
C5_05500C	CTA24	9003.24	0.160949	0.0667309	2.41192	0.015869	0.0502168
C2_08140C	PHM7	8638.3	0.990681	0.0580628	17.0622	2.83e-65	1.79e-63
C6_01910W	ADK1	7950.6	-0.291098	0.0612345	-4.75383	2e-06	1.5e-05
C3_02780W	SES1	8308.56	0.0386086	0.0643935	0.599572	0.548791	0.735867
C1_08740C	SEC24	8719.48	-0.135926	0.0618265	-2.19851	0.0279126	0.0807588
C1_07120W	GAP4	8387.93	1.1973	0.0538805	22.2214	2.13e-109	2.73e-107
C1_08980C	ZWF1	7905.53	-0.144903	0.0681573	-2.12601	0.0335023	0.0936804
C3_04080W	orf19.913.2	8541.77	-0.0141836	0.058077	-0.24422	0.80706	0.911218
CR_08250C	HSP104	8128.84	0.152196	0.0566669	2.6858	0.00723556	0.0262128
CR_06340C	PGI1	7365.1	-0.197352	0.0750114	-2.63096	0.00851443	0.0299584
C4_01900C	MDH1-1	8720.43	-0.426826	0.0561923	-7.59581	3.06e-14	4.73e-13
C2_10210C	RAS1	8107.26	0.92823	0.0594533	15.6128	5.96e-55	3.15e-53
C6_03080C	ADO1	8183.5	0.357994	0.0568288	6.29952	2.99e-10	3.37e-09
C5_03060C	TNA1	8180.33	0.0873253	0.0673414	1.29676	0.194715	0.372458
C1_10790W	CDC48	7972.21	-0.104888	0.0520444	-2.01535	0.0438681	0.11634
C1_05630C	orf19.2489	8284.55	0.224737	0.0536927	4.18562	2.84e-05	0.000182191
C1_08110W	orf19.5085	8340.78	0.112256	0.0524254	2.14125	0.0322537	0.0907887
C6_03720W	ALA1	7573.75	-0.112303	0.0635346	-1.76758	0.0771306	0.184865
CR_07050C	URA2	7226.5	-0.468303	0.0612718	-7.64305	2.12e-14	3.3e-13
C1_02420C	GSC1	6608.73	-0.204587	0.0575832	-3.55289	0.000381021	0.00195776
C2_04230W	BAT21	6767.57	-0.696649	0.0682747	-10.2036	1.91e-24	4.84e-23
C5_04560C	CUP1	8308.29	3.47497	0.1836	18.9269	6.85e-80	5.8e-78
C1_03370W	orf19.3037	8026.08	0.021922	0.0590253	0.3714	0.71034	0.852005
C4_05670W	YME1	6786.3	-0.351174	0.0563453	-6.23253	4.59e-10	5.1e-09
C3_00850C	orf19.6160	7574.67	0.552475	0.0550513	10.0356	1.06e-23	2.57e-22
CR_08210C	ACO1	7196.34	-0.223132	0.0571852	-3.90191	9.54e-05	0.000550516
C6_00470C	FET99	8528.44	-8.19823	0.253329	-32.362	9.4e-230	2.72e-227
C1_04680W	PIL1	7233.4	0.0900194	0.0770481	1.16835	0.242664	0.435757
C6_04560W	orf19.2150	7717.44	0.184773	0.051868	3.56237	0.000367518	0.00189344
C6_00440C	FET34	10012.7	2.12259	0.227801	9.31773	1.19e-20	2.54e-19
C5_02300C	RET2	6333.38	-0.168979	0.0536772	-3.14805	0.00164364	0.00715015
C5_04570C	URA7	7353.32	-0.0261174	0.0600694	-0.434787	0.663717	0.82151
C4_03070W	PGA54	6366.49	0.687029	0.0671499	10.2313	1.44e-24	3.68e-23
C3_02480C	CCP1	4708.33	-0.214683	0.0776003	-2.76652	0.00566576	0.0212389
C2_02340C	ENT3	7412.15	-0.17882	0.0661746	-2.70224	0.00688735	0.0251333
C1_10160W	MIR1	7391.68	-0.111242	0.0594755	-1.87038	0.0614316	0.153943
C4_02320C	SOD1	8557.63	0.674557	0.0870823	7.7462	9.47e-15	1.51e-13
C7_03270W	orf19.5126	7491.36	-0.168479	0.071732	-2.34873	0.0188374	0.0579766
C2_04170C	orf19.804.1	6767.62	-0.222393	0.0575465	-3.86458	0.000111281	0.000632622
C3_07270C	UBI4	3273.38	0.195113	0.0714777	2.72971	0.00633895	0.023373
C1_06100C	MSI3	7093.99	0.527654	0.0667372	7.90645	2.65e-15	4.39e-14
C4_02870C	ZUO1	7397.13	-0.0712852	0.0639467	-1.11476	0.264953	0.463163
C5_01960C	orf19.3175	6356.53	-0.416156	0.0602953	-6.90196	5.13e-12	6.56e-11
CR_02170W	MET2	6467.87	-0.697315	0.0587564	-11.8679	1.74e-32	5.76e-31
C1_07600W	ATP7	6050.89	0.103997	0.0896807	1.15963	0.246199	0.440166
CR_04090C	ADE17	7421.53	-0.157807	0.060234	-2.61989	0.00879575	0.0307711
C2_09750W	LEU42	7049.81	-0.0957046	0.0610917	-1.56657	0.117214	0.257189
C2_02830C	SGT2	5836.09	-0.103181	0.0638561	-1.61583	0.10613	0.237095
C1_01690C	LSC1	6172.06	0.0356496	0.0613969	0.580642	0.561482	0.746517
C1_12770W	RPG1A	6678.72	-0.1692	0.0628506	-2.6921	0.00710031	0.0258249
C6_00920W	orf19.93	5992.58	-0.311024	0.0542025	-5.73819	9.57e-09	9.56e-08
C1_01980W	HGT1	7003.86	5.75328	0.0946286	60.7986	0	0
CR_03920C	TPO4	4995.25	-2.34405	0.072718	-32.2348	5.75e-228	1.58e-225
C4_04800W	orf19.3799	6832.43	0.175402	0.0595436	2.94577	0.00322147	0.0129874
CR_01330W	CPA2	6876.52	-0.158435	0.0623064	-2.54284	0.0109957	0.0372365
C5_01770C	OBPA	3338.91	0.14723	0.05763	2.55475	0.0106265	0.0361866
C2_07310W	CCT5	6419.06	0.139851	0.0528325	2.64706	0.0081196	0.0288458
C5_00660C	ERG11	5912.53	0.137966	0.0738527	1.86812	0.061745	0.154517
C1_13060C	orf19.4932	6497.25	-0.0464764	0.0521044	-0.891986	0.3724	0.580315
C5_05230C	orf19.4016	5901.15	-0.00940615	0.055262	-0.17021	0.864845	0.940193
C1_04830W	SEC21	6364.59	-0.0960252	0.0576042	-1.66698	0.0955177	0.218559
C1_13030C	orf19.4931	6297.84	-0.318464	0.0556075	-5.72699	1.02e-08	1.02e-07
C4_06110C	TRP5	6290.76	-0.494156	0.0711188	-6.94832	3.7e-12	4.82e-11
C3_03900C	HTB1	6559.15	-0.712113	0.0628764	-11.3256	9.8e-30	3.08e-28
C3_01610W	orf19.1682	6394.77	-0.104519	0.0547606	-1.90864	0.0563079	0.1424
C2_07400C	45017	5206.65	0.293437	0.0777889	3.77223	0.000161798	0.000892157
C6_04250W	orf19.1082.1	6344.32	-0.0256229	0.0725212	-0.353316	0.723851	0.859324
C2_07010W	orf19.2257	6415.28	0.136498	0.0703297	1.94082	0.0522797	0.133874
C3_01720C	orf19.1672	5942.93	-0.208645	0.05951	-3.50605	0.000454813	0.00229408
C6_01720C	SUR7	6478.3	0.751535	0.066995	11.2178	3.34e-29	1.02e-27
CR_01590C	TRP2	6217.66	-0.531478	0.0588047	-9.03801	1.6e-19	3.26e-18
C1_06600W	orf19.6250	6205.48	0.00150293	0.0551254	0.0272639	0.978249	0.990306
C1_07870C	SMI1	6005.97	0.18279	0.0544975	3.3541	0.000796227	0.00378053
C1_11030W	RPL82	6015.46	0.0247473	0.0568324	0.435443	0.663241	0.821106
C1_09640W	ADE12	6413.68	-0.352553	0.0611013	-5.76997	7.93e-09	7.99e-08
C4_05690W	SEC23	5798.56	-0.0540561	0.0567919	-0.951828	0.341184	0.550092
C3_06870W	TDH3	2336.78	-0.161387	0.0906233	-1.78085	0.0749363	0.180155
C2_10350C	ACS1	5933.61	0.943629	0.0590129	15.9902	1.49e-57	8.23e-56
C1_13110C	CHS3	5846.17	0.416828	0.0531477	7.84283	4.4e-15	7.24e-14
C3_01630W	TFP1	5065.28	-0.0429727	0.0574242	-0.748338	0.454257	0.655936
C5_04130C	CHT2	6746.48	0.598673	0.0768399	7.79117	6.64e-15	1.07e-13
C1_02620C	HOM6	5488.11	-0.268463	0.0896618	-2.99417	0.00275188	0.0113181
C4_01520C	RPL20B	4736.52	-0.112958	0.082202	-1.37415	0.169395	0.335679
C2_07550W	orf19.1872	5680.96	-0.121489	0.0565574	-2.14807	0.0317081	0.0896198
C4_04700W	SSZ1	5599.21	-0.0540127	0.0577931	-0.934587	0.350001	0.559051
C4_03520C	RBT1	4789.55	7.46262	0.129161	57.7778	0	0
C1_09460W	ERG12	4403.48	-0.0400757	0.0621449	-0.644875	0.519008	0.712861
C4_02780W	orf19.2720	5590.31	-0.176407	0.0550011	-3.20734	0.00133967	0.00599365
C2_05250C	AAT1	5384.14	-0.154881	0.0736234	-2.1037	0.035405	0.0978573
C5_01870W	orf19.3185	5499.67	-0.156832	0.0653723	-2.39906	0.0164371	0.0517172
CR_03500W	CIT1	5798.33	-0.36948	0.176089	-2.09826	0.0358823	0.0989281
C1_13300C	RPN1	5387.51	-0.119143	0.0583108	-2.04324	0.0410285	0.11019
C2_06310C	GSP1	5545.2	0.0515764	0.054759	0.94188	0.346254	0.556169
C4_03180W	NCP1	4783.89	0.164752	0.0628533	2.62122	0.00876161	0.0306907
C2_08780W	RPT6	5409.26	-0.0586045	0.05461	-1.07315	0.283206	0.485962
C1_11220C	TIM50	5552.38	-0.024571	0.0580645	-0.423168	0.672173	0.827638
C2_09720W	SUP35	5353.08	0.0449572	0.0552669	0.813456	0.415956	0.620327
C1_11590W	PLD1	5424.34	0.457379	0.0618521	7.39472	1.42e-13	2.07e-12
C6_02120W	CHC1	4490.02	-0.0371804	0.0637043	-0.583641	0.559462	0.744912
C2_04870C	orf19.4123	5269.52	-0.232323	0.0750582	-3.09524	0.00196655	0.00838908
C2_01110C	BCY1	5313.91	-0.137334	0.0700986	-1.95916	0.050094	0.128937
C3_02370C	ALR1	4807	-0.395356	0.0561871	-7.03642	1.97e-12	2.63e-11
C6_01110W	FAD2	6083.63	0.120406	0.0673644	1.78739	0.0738748	0.178304
C1_06810W	CAT1	3907.78	-0.496799	0.0692925	-7.16959	7.52e-13	1.04e-11
CR_07420W	KGD2	5410.83	0.156275	0.0748226	2.08861	0.0367429	0.100891
C2_01850W	RAD23	5254.04	-0.272211	0.0647155	-4.20628	2.6e-05	0.000167681
C4_01490W	NIP1	5123.5	-0.0166588	0.0563212	-0.295783	0.767396	0.887605
C3_00880W	KGD1	5207.62	0.14972	0.0639006	2.34302	0.0191284	0.0588063
C2_03080W	IDH2	5801.23	-0.0846092	0.0816733	-1.03595	0.300227	0.506509
C5_00650C	THR1	4978.53	-0.548539	0.0564137	-9.72351	2.39e-22	5.51e-21
C3_02610C	GLX3	3219.62	0.264694	0.0875471	3.02344	0.00249917	0.0104189
C1_12320C	ATP19	5311.45	-0.00491006	0.0644131	-0.0762277	0.939238	0.970452
C4_06030W	CMD1	4842.26	0.120383	0.0636359	1.89175	0.0585238	0.147259
C2_02590W	ZRT2	5470.71	-0.631657	0.0734137	-8.60408	7.69e-18	1.46e-16
C4_04870C	orf19.3792	4989.9	-0.103816	0.0599474	-1.73178	0.083312	0.196709
C6_02260C	SEC27	4915.47	-0.0323993	0.0616575	-0.525472	0.599255	0.775018
C4_02610C	SUL2	4342.66	-0.754808	0.0606098	-12.4536	1.34e-35	4.72e-34
C1_12380C	WRS1	5321.11	-0.129831	0.0619976	-2.09414	0.0362479	0.099786
C5_01910W	GIS2	5028.36	-0.028349	0.0690013	-0.410848	0.681184	0.831341
C2_00100C	PGA52	3275.44	-0.0106473	0.0682416	-0.156024	0.876014	0.946722
C2_01590W	COX13	4827.7	-0.111044	0.0611222	-1.81675	0.0692561	0.169159
C1_03390W	EHT1	5019.65	-1.68691	0.0559501	-30.1503	1.06e-199	2.17e-197
C1_11540C	CTA3	4979.68	-0.322235	0.0550677	-5.85162	4.87e-09	5e-08
C1_12210W	TRP3	5161.01	-0.150864	0.0620167	-2.43264	0.0149891	0.0479009
C4_05320W	LYS1	3142.69	-0.389624	0.0884562	-4.40471	1.06e-05	7.2e-05
C6_03750C	SBA1	4458.08	-0.338134	0.0574999	-5.88059	4.09e-09	4.23e-08
C1_04210C	CDC3	4408.6	0.242697	0.061859	3.92339	8.73e-05	0.000507615
C1_06960W	SUI2	5074.58	0.199537	0.060655	3.28969	0.00100296	0.00462252
C2_03060W	PR26	4637.98	-0.108216	0.0579087	-1.86873	0.0616601	0.154375
C1_11550W	GAR1	4914.53	-0.0459421	0.0687548	-0.668202	0.504005	0.701058
C5_05320C	HIS1	4903.42	-0.742646	0.079076	-9.39155	5.91e-21	1.29e-19
C6_04270W	CDC39	4655.63	0.0610629	0.061348	0.995353	0.319565	0.526359
C7_03360W	CPY1	4294.17	0.0348604	0.0568499	0.613202	0.539743	0.728885
C1_03100W	orf19.3003	4437.73	0.463355	0.05989	7.73677	1.02e-14	1.62e-13
C1_05960W	PGA45	4892.76	-0.754073	0.0749226	-10.0647	7.91e-24	1.93e-22
C5_01550C	orf19.4149	4197.19	0.1692	0.19755	0.85649	0.391727	0.597791
C5_03140C	orf19.4346	4461.03	-0.154893	0.0594786	-2.60417	0.00920958	0.0319347
C2_03180C	TOM1	4460.94	0.0923028	0.0621096	1.48613	0.137245	0.289372
C2_06100W	PMT4	4534.74	-0.372152	0.0614392	-6.05723	1.38e-09	1.49e-08
C3_01990W	RNA1	4417.97	-0.0504619	0.0551136	-0.915599	0.359877	0.570065
C4_06830C	CCT6	3579.01	0.0489976	0.0612533	0.799918	0.423759	0.626258
C3_02400C	COX7	3021.32	0.0533239	0.0730275	0.730189	0.465275	0.666426
CR_04170W	orf19.501	4948.65	-0.281464	0.0589077	-4.77805	1.77e-06	1.34e-05
C3_01860C	DBP5	4756.67	0.035298	0.0720106	0.490177	0.624008	0.792869
C1_10680C	orf19.1840	4292.01	0.187486	0.0583736	3.21183	0.00131893	0.00590566
C4_07090C	TRP4	4535.5	-0.542395	0.0660718	-8.20917	2.23e-16	3.93e-15
C2_02950W	orf19.5809	3623.75	-1.23978	0.0632854	-19.5904	1.87e-85	1.66e-83
C4_07060W	orf19.3103	4778.02	0.0223475	0.0563642	0.396483	0.691749	0.838479
C2_02760W	LHS1	4589.5	-0.0247526	0.06027	-0.410695	0.681296	0.831341
CR_04570C	CDC10	4419.24	0.0541566	0.0650366	0.83271	0.405008	0.611949
C2_05920C	COX8	4633.5	-0.246832	0.067752	-3.64318	0.000269295	0.00143044
C1_04400C	APE2	4318.72	-0.171046	0.0606365	-2.82084	0.00478975	0.0184064
C5_05490C	HTS1	4529.15	0.0485844	0.0590959	0.822128	0.411004	0.61645
C5_02470W	INT1	4438.53	-0.296929	0.0660144	-4.49795	6.86e-06	4.77e-05
C5_01690C	CCT7	4230.49	-0.0665083	0.0622781	-1.06792	0.285555	0.488166
C4_02980W	TYS1	4320.28	0.0235782	0.0652309	0.361457	0.717758	0.855496
C1_11040W	RPL29	4216.98	0.230561	0.246036	0.937104	0.348705	0.558317
C2_05720C	orf19.6883	4499.58	-0.0197162	0.0591586	-0.333278	0.738925	0.866291
C2_01130W	NOT3	4534.98	-0.0843855	0.0609244	-1.38509	0.166026	0.330431
C3_02490C	orf19.239	4179.47	-0.324255	0.0628131	-5.16221	2.44e-07	2.07e-06
C1_10940C	ERP5	4116.05	-0.125612	0.0572923	-2.19248	0.0283446	0.0817078
C3_04270C	CTP1	4165.55	-0.688705	0.06302	-10.9283	8.44e-28	2.46e-26
C2_03010C	RNR21	4011.65	-0.306849	0.0638286	-4.80739	1.53e-06	1.17e-05
CR_06810W	HHT2	3538.26	-0.570034	0.341717	-1.66815	0.0952864	0.218211
C1_08400C	GCV2	5181.76	-0.300594	0.0828883	-3.62649	0.000287298	0.0015202
CR_07150W	GLK1	2754.4	1.16235	0.0656366	17.7088	3.59e-70	2.5e-68
CR_05790C	ACO2	4653.35	-0.608714	0.0633832	-9.60372	7.71e-22	1.75e-20
C6_02010C	GPD2	4796.73	0.869792	0.0588942	14.7687	2.33e-49	1.12e-47
C1_01590C	orf19.3349	4333.54	-0.188895	0.0591966	-3.19098	0.00141793	0.00629264
C3_03910W	HTA1	3586.27	-0.510793	0.281065	-1.81735	0.0691632	0.169008
C2_01690W	orf19.1480	4209.6	-0.146157	0.0672803	-2.17236	0.0298288	0.0853159
C2_03380W	PAN1	4355.64	0.0307308	0.0567883	0.541147	0.588406	0.766905
C1_05530C	SSH1	4111.75	0.189035	0.071459	2.64536	0.00816031	0.028953
C2_04620W	orf19.4488	4204.06	-0.0446801	0.0624624	-0.715311	0.474417	0.675301
C1_05660C	orf19.2485	4187.24	-0.014828	0.0581103	-0.25517	0.798592	0.905367
C5_01210W	VPS1	4318.48	0.227877	0.0579009	3.93563	8.3e-05	0.000485774
C7_02780W	orf19.5184	4261.27	0.185087	0.0604042	3.06415	0.00218291	0.00920504
C6_03400C	QCR7	2815.88	-0.229864	0.0916444	-2.50822	0.0121341	0.0403467
C2_00960C	MXR1	3691.64	-0.766419	0.0622266	-12.3166	7.38e-35	2.52e-33
C1_07900W	COI1	3791.37	-1.4063	0.0709259	-19.8277	1.72e-87	1.57e-85
C1_08210C	MLT1	3910.67	0.102866	0.0605409	1.69912	0.0892958	0.208395
C3_02710W	orf19.263.1	3805.03	-0.00485884	0.0634127	-0.0766226	0.938924	0.970452
C4_01270W	RPS6A	2554.59	-0.046673	0.0692551	-0.673928	0.500357	0.697827
C1_13420C	KEM1	3986.83	-0.0372967	0.0675994	-0.551731	0.581132	0.761966
CR_01520W	PTC2	3728.84	0.00696892	0.0683465	0.101965	0.918785	0.965792
C1_07700C	VRG4	3741.7	-0.165926	0.0711454	-2.33221	0.0196898	0.0602296
C3_00720W	PMA1	4230.28	-0.498112	0.0581309	-8.5688	1.05e-17	1.96e-16
C2_05930W	COX9	3562.24	0.108529	0.0630059	1.72253	0.084974	0.200005
CR_02540W	CHO2	4278.7	-0.086625	0.0683675	-1.26705	0.205138	0.386518
C4_00130W	RBT5	4555.11	5.54433	0.101666	54.5347	0	0
C2_08160C	orf19.2168.3	4128.85	-0.121052	0.0558401	-2.16784	0.0301709	0.0859817
C6_00910C	orf19.92	4091.09	-0.0343577	0.0659358	-0.521078	0.602313	0.777423
C2_05270W	orf19.3556	4120.69	0.140427	0.0562025	2.49859	0.0124687	0.0411857
C6_04570W	NAG6	4277.17	0.355143	0.0568039	6.25209	4.05e-10	4.53e-09
C2_09640W	PMI1	3519.29	-0.698392	0.0626329	-11.1506	7.12e-29	2.13e-27
C4_02250C	BGL2	3937.54	0.695084	0.0777491	8.94009	3.89e-19	7.78e-18
C5_00700C	SPE2	4014.94	-0.0364532	0.065912	-0.553058	0.580224	0.761319
C1_07710C	ADE4	4043.27	-0.236914	0.0730578	-3.24283	0.0011835	0.00535594
CR_07590W	EMP24	3874.16	-0.163276	0.0605726	-2.69554	0.0070274	0.0255935
C1_05290W	GRS1	4298.2	0.486951	0.0602672	8.07986	6.48e-16	1.11e-14
CR_10860C	CTA26	2245.2	0.221214	0.0777176	2.84638	0.00442188	0.0171969
C3_01520C	orf19.1697	4116.44	0.132811	0.0571295	2.32474	0.0200859	0.0611224
CR_06180W	ARC40	3687.21	0.0322204	0.0570497	0.564778	0.572225	0.754421
C1_09020W	orf19.4758	4165.46	-0.0488076	0.0559495	-0.872351	0.383017	0.5895
C4_02280W	IDI1	4109.78	0.141233	0.0580668	2.43224	0.0150057	0.0479259
C4_00970C	MDN1	4193.96	-0.0618582	0.0659423	-0.938067	0.34821	0.558171
C3_03710W	CCC1	3493.04	-0.21971	0.0620809	-3.5391	0.000401499	0.00205148
C7_02600C	orf19.2372	3457.26	-0.507584	0.0623488	-8.14104	3.92e-16	6.78e-15
C2_00170C	orf19.2115	4300.94	0.144301	0.0587799	2.45494	0.0140906	0.0455319
C2_07740W	orf19.2208	4250.22	0.14272	0.0623223	2.29003	0.0220197	0.0663241
C5_04730C	SSD1	3927.62	0.20949	0.0565043	3.70751	0.000209308	0.00113035
C1_03790C	orf19.1030	3837.73	0.00414748	0.0687578	0.0603201	0.951901	0.976267
C5_01780W	PAP1	2098.91	0.00998446	0.069383	0.143904	0.885577	0.951079
C5_05380W	RPN5	3793.59	-0.212116	0.0611335	-3.46972	0.000521004	0.00257831
C3_03480C	ALT1	3448.98	-0.058477	0.0796892	-0.733813	0.463063	0.664468
C1_04360C	orf19.5201.1	3465.27	0.132485	0.0825442	1.60502	0.10849	0.241319
C1_08350C	orf19.5114.1	2395.19	1.6611	0.0715475	23.2168	3.08e-119	4.58e-117
C6_01320W	TRA1	3335.45	-0.255506	0.0635402	-4.02117	5.79e-05	0.000350579
CR_07890W	EFG1	4035.51	-0.091424	0.0618839	-1.47735	0.139583	0.293289
C5_02230W	orf19.4230	3742.68	-0.257491	0.0569727	-4.51954	6.2e-06	4.34e-05
C1_12590W	ATP20	3668.95	0.0584962	0.0904194	0.646944	0.517669	0.711777
C7_02570C	RBP1	3490.26	0.0715151	0.0851705	0.839669	0.401094	0.607715
C1_01870C	CYS4	3556.4	-0.136618	0.0578143	-2.36305	0.0181251	0.0561612
C6_02470W	orf19.5516	3569.04	-0.0538785	0.0667921	-0.806659	0.419863	0.624142
C1_03510C	orf19.3053	3702.38	-0.420953	0.0605711	-6.94973	3.66e-12	4.78e-11
C6_04530C	orf19.2143	3903.62	-0.0573592	0.0583856	-0.982421	0.325892	0.532792
C3_02280C	GFA1	3615.63	0.476318	0.0630684	7.55239	4.27e-14	6.55e-13
C1_08180C	orf19.5095	3765.99	0.226658	0.0632629	3.5828	0.000339937	0.00175981
C6_01760W	SEC12	3531.1	-0.0835709	0.0600723	-1.39117	0.164173	0.328048
C1_03500W	YPT1	3680.44	0.229473	0.0659368	3.4802	0.000501039	0.00249975
C5_04300C	orf19.3915	3447.79	-0.279983	0.0587418	-4.76634	1.88e-06	1.42e-05
C4_02060C	TFG1	3909.19	-0.152599	0.0642389	-2.3755	0.0175254	0.0547656
C1_11770C	orf19.1139	3567.49	0.050583	0.0600821	0.841898	0.399845	0.60716
C1_11200W	orf19.2296	3504.91	0.164944	0.0755043	2.18456	0.0289212	0.083022
C1_09450C	NUP188	3644.03	-0.05179	0.0575116	-0.900514	0.367847	0.576548
C6_03140C	MDL2	3666.48	-0.00205889	0.0562496	-0.0366028	0.970802	0.9864
C3_05220W	CDR1	2866.19	1.16068	0.0674053	17.2194	1.9e-66	1.23e-64
C1_01530C	orf19.3341	3785.52	-0.305375	0.0615102	-4.96462	6.88e-07	5.54e-06
C1_12680W	orf19.6355	3712.87	-0.211216	0.0607651	-3.47594	0.000509063	0.0025306
C1_11730W	orf19.1144	3692.52	0.382556	0.0653819	5.85111	4.88e-09	5e-08
C6_03900W	NUP82	3469.15	0.0574337	0.0621154	0.924629	0.355159	0.564867
C2_07290W	orf19.2286	3856.08	-0.0179807	0.0562452	-0.319685	0.749207	0.874068
C4_05100C	MYO5	3529.48	-0.143629	0.0608127	-2.36182	0.0181856	0.0563085
C4_01060W	MLP1	3358.5	-0.140826	0.0656909	-2.14377	0.0320511	0.0903571
C4_02440C	PGA38	3261.98	-0.978403	0.0635097	-15.4056	1.5e-53	7.79e-52
C1_08090C	FUN12	3654.29	0.0601864	0.065915	0.913091	0.361195	0.571001
C2_04140W	CHS5	3785.11	0.0496851	0.0665532	0.746547	0.455337	0.657324
C3_01180C	orf19.3156	3551.2	0.800916	0.087288	9.17556	4.49e-20	9.26e-19
C6_00280W	CPH2	3395.48	0.447869	0.0673159	6.65324	2.87e-11	3.52e-10
C2_02030W	ARO3	3685.46	-0.721902	0.0652382	-11.0656	1.84e-28	5.45e-27
C1_10470W	orf19.989	3689.18	-0.0949908	0.0602602	-1.57634	0.114946	0.253107
C1_12620W	SPA2	3248.98	-0.191539	0.0635106	-3.01586	0.00256254	0.0106267
C2_08800C	APE3	3491.08	-0.255793	0.0656839	-3.89431	9.85e-05	0.000565105
C6_01930W	YHM1	3825.14	0.0509647	0.0670185	0.760457	0.446981	0.649007
C1_04450C	FMA1	1906.98	-4.25685	0.0887173	-47.9822	0	0
C1_10380C	CBK1	3690	-0.0170469	0.0586988	-0.290413	0.7715	0.890146
C2_10110W	CYC1	1931.64	0.238985	0.0823453	2.90223	0.00370515	0.0147323
C2_07600C	MCS7	3322.71	0.20419	0.0589578	3.46333	0.000533543	0.00263563
C4_01550C	CPA1	2601.08	-0.536642	0.071889	-7.46487	8.34e-14	1.25e-12
C4_05070C	ARG8	3426.29	-0.653496	0.072594	-9.00207	2.22e-19	4.46e-18
C4_04780W	PMT6	3359.52	-0.347207	0.0703881	-4.93275	8.11e-07	6.46e-06
C4_02550C	EMP70	3392.53	0.0044091	0.0594848	0.0741214	0.940914	0.971454
CR_07090W	STT4	3160.94	0.219978	0.0645884	3.40585	0.000659587	0.00319516
C6_00840W	GPX2	2826.17	1.77164	0.0655751	27.0169	9.35e-161	1.66e-158
CR_04240C	orf19.512	3477.83	0.000609205	0.0646349	0.00942533	0.99248	0.998285
CR_07080W	orf19.1815	3704.61	-0.391631	0.0849041	-4.61263	3.98e-06	2.86e-05
C2_01200C	REG1	3471.7	0.0784951	0.0589469	1.33162	0.182984	0.35569
C2_09020W	CDC47	3260.21	-0.423798	0.0628135	-6.74693	1.51e-11	1.88e-10
C1_02880C	MIA40	3660.56	-0.608208	0.0585584	-10.3864	2.86e-25	7.61e-24
C5_00880C	GIT3	3090.83	-1.35258	0.0715155	-18.9131	8.9e-80	7.42e-78
C2_02100W	SNF2	3391.36	-0.224667	0.067843	-3.31158	0.000927707	0.00432275
C5_00830C	ERV46	3548.47	0.213909	0.0647356	3.30435	0.000951968	0.00441633
C6_02380W	orf19.3481	3551.57	-0.0670754	0.0590414	-1.13607	0.255926	0.452632
C7_02860C	orf19.5175	3472.17	0.118158	0.0585196	2.01911	0.0434754	0.11541
C4_06800W	orf19.3129	3310.82	-0.062489	0.0638386	-0.978859	0.32765	0.534397
C4_05610C	orf19.1246	3438.7	0.459257	0.0598629	7.67181	1.7e-14	2.67e-13
C1_12230W	SNT1	3578.16	-0.0270576	0.061515	-0.439853	0.660043	0.81899
C1_02650W	orf19.2954	3407.1	-0.0472522	0.0640684	-0.737527	0.460802	0.662779
C2_01220W	orf19.2002	3206.83	-0.0449764	0.0669928	-0.671362	0.50199	0.699354
CR_07650W	GLC7	3738.05	-0.297964	0.0663928	-4.4879	7.19e-06	4.99e-05
C2_01340W	orf19.1991	3468.55	0.814851	0.0632485	12.8833	5.59e-38	2.11e-36
C3_03420C	NDE1	3077.89	-0.316544	0.0665206	-4.75859	1.95e-06	1.47e-05
C1_08600C	GCD6	3524.53	0.147858	0.0585416	2.52568	0.0115473	0.0386997
C3_01910C	orf19.1655.3	3452.3	0.230299	0.0697779	3.30046	0.000965256	0.00445995
C6_04160C	SPB1	3284.35	-0.0347805	0.0671363	-0.518057	0.604418	0.778585
C2_09320C	PES1	3763.93	0.00520764	0.0623212	0.0835613	0.933405	0.96942
C3_01760W	AFG3	3505.5	0.00844663	0.0628222	0.134453	0.893044	0.954237
C2_01020W	HGT6	2534.64	4.20168	0.0925564	45.396	0	0
CR_01740W	MCI4	3444.48	-0.0451708	0.0612208	-0.737834	0.460615	0.662758
C3_04180W	KRE9	2887.74	-0.0981005	0.059138	-1.65884	0.0971477	0.221552
C4_06210C	orf19.2917	3591.4	-0.131785	0.0633157	-2.08139	0.037398	0.102185
C5_04110W	SCW11	2729.18	-1.12779	0.0628779	-17.9361	6.16e-72	4.52e-70
C3_02170C	LAP41	3111.92	0.0105896	0.0772585	0.137067	0.890978	0.953715
C5_05440C	orf19.4043	2849.98	-0.0444384	0.0712378	-0.623804	0.532756	0.723177
C4_01370W	ILV6	3223.49	-0.455684	0.0654524	-6.96206	3.35e-12	4.39e-11
C5_01520C	GLR1	3296.83	0.0808378	0.0614015	1.31654	0.187992	0.362353
C5_05470W	EST1	3492.37	0.0694307	0.064202	1.08144	0.279501	0.481294
CR_04200W	YDJ1	3388.98	0.0821975	0.0722273	1.13804	0.255104	0.451685
C1_04600C	orf19.6853	3571.24	-0.0232347	0.0582692	-0.398747	0.690079	0.837914
C6_03730C	orf19.5747	3439.28	0.0534974	0.0662698	0.807267	0.419513	0.624109
CR_04530W	FUM11	3129.48	0.14431	0.0648867	2.22403	0.0261465	0.0764528
C1_07340W	orf19.4437	2758.7	-0.159725	0.0725629	-2.20119	0.0277226	0.0805054
C5_04700C	MES1	3511.58	-0.284284	0.0646863	-4.3948	1.11e-05	7.5e-05
CR_03520C	orf19.4395	3030.26	-0.0733097	0.0608191	-1.20537	0.228059	0.417919
C2_04490W	orf19.4503	3312.35	0.193138	0.0584552	3.30404	0.00095303	0.00441633
C2_00400C	orf19.2091	3045.97	-0.215593	0.0618829	-3.48388	0.000494192	0.00247231
C1_09030C	COX5	2928.46	0.315127	0.0913697	3.44892	0.000562832	0.00277284
C1_12490W	PEP1	3081.74	0.170332	0.0672565	2.53257	0.0113229	0.0380869
CR_01400W	LYS12	3232.65	-0.899542	0.0691368	-13.011	1.06e-38	4.1e-37
CR_07100W	FLC2	3164.04	0.0599802	0.0611421	0.980997	0.326594	0.533466
C4_00070C	orf19.374	3100.76	0.37062	0.0673216	5.50522	3.69e-08	3.42e-07
C6_01860C	HCH1	3202.16	-0.0544066	0.0667149	-0.81551	0.41478	0.619654
C2_02000W	orf19.1514	3240.54	0.086374	0.0639361	1.35094	0.176714	0.346934
C5_03760C	MTR10	3250.52	0.0444434	0.0639166	0.695335	0.486846	0.686227
C3_01410C	ALI1	3467.47	0.0401009	0.0622203	0.644499	0.519252	0.712935
CR_04190W	SRV2	3265.38	0.126424	0.0605528	2.08783	0.0368131	0.100958
C1_01560W	SIZ1	3231.38	0.167295	0.0682647	2.45068	0.0142587	0.0459669
C6_03100W	SHE3	3270.35	1.31877	0.0679123	19.4187	5.36e-84	4.69e-82
C5_00800C	orf19.583	3263.23	0.242669	0.0652452	3.71934	0.000199745	0.00108295
CR_01240C	BOI2	3388.32	0.173413	0.0599737	2.89148	0.00383436	0.0151693
C7_02800W	NIK1	2511.36	0.043365	0.0623837	0.695133	0.486972	0.686227
CR_01820W	orf19.2582	2962.16	0.0327477	0.0635479	0.515323	0.606328	0.779802
C1_10660W	TBP1	3094.23	-0.0688773	0.0655762	-1.05034	0.293562	0.498756
C1_03520W	RPN3	3290.52	-0.297729	0.0805223	-3.69748	0.000217754	0.0011748
C7_03070C	CYR1	3369.97	0.246456	0.0623391	3.95347	7.7e-05	0.000454792
C1_02640C	TOM20	3285.13	0.116869	0.0618304	1.89016	0.0587369	0.147728
C1_08450C	CDC42	3328.23	0.0866254	0.0607131	1.4268	0.153638	0.313951
C4_05550C	GVP36	3223.68	0.212967	0.0628341	3.38935	0.000700593	0.00336419
C6_00950C	TOP1	3145.88	-0.444542	0.0637784	-6.9701	3.17e-12	4.17e-11
C6_00600C	YHM2	3345.65	0.0114822	0.0609637	0.188345	0.850606	0.934122
C3_01530C	CAS4	3215.7	0.317859	0.0618693	5.13758	2.78e-07	2.35e-06
C5_04290C	orf19.3914	3238.27	-0.285186	0.0640839	-4.4502	8.58e-06	5.9e-05
C2_02370C	HOM2	3121.63	-0.969624	0.0611671	-15.852	1.36e-56	7.27e-55
C1_14520W	orf19.7270	1702.48	0.320764	0.0893773	3.58888	0.000332101	0.00172573
CR_04080C	orf19.491	3184.3	0.184168	0.065242	2.82285	0.00475986	0.0183043
C2_04850C	orf19.4127	2869.71	-0.121292	0.0620868	-1.95359	0.0507497	0.130503
C6_02370C	orf19.3480	3049.73	0.149102	0.0646135	2.30761	0.021021	0.06377
C2_05160C	orf19.3547	3365.34	0.0634424	0.0647062	0.980468	0.326855	0.533734
C5_00820W	orf19.585	3382.19	-0.065737	0.0587815	-1.11833	0.263426	0.4615
C3_02190C	orf19.1625	3375.3	-0.00806961	0.0763022	-0.105758	0.915774	0.964129
C4_03960W	orf19.787.1	2308.48	-1.11514	0.0740802	-15.0531	3.29e-51	1.63e-49
C4_01160W	CRD2	2144.73	1.01349	0.0799337	12.6791	7.72e-37	2.79e-35
C6_04350C	FLO8	3355.8	-0.0197883	0.080627	-0.24543	0.806123	0.910716
C1_07200W	YMC1	3251.59	-0.261465	0.0645838	-4.04847	5.16e-05	0.000316281
CR_01490C	orf19.2533.1	3297.73	-0.0226321	0.0726266	-0.311623	0.755327	0.87821
C4_03410W	orf19.3367	3223.78	-0.049312	0.0600009	-0.821854	0.41116	0.61647
C6_02690C	orf19.5541	3279.53	0.0538448	0.0590334	0.912107	0.361712	0.571163
C4_01870C	ERG8	3231.02	-0.0637579	0.0636836	-1.00117	0.316746	0.52347
C2_04500W	orf19.4502	2824.45	0.0418289	0.0626138	0.668046	0.504104	0.701058
C4_02740W	orf19.2724	2781.09	0.806737	0.0624718	12.9136	3.77e-38	1.43e-36
C1_04730C	LYS21	3201.66	0.58124	0.0954585	6.08893	1.14e-09	1.23e-08
C1_08050W	orf19.5077	3073.5	-0.0488807	0.0648809	-0.753392	0.451215	0.65343
C6_02710C	SAP6	4413.97	8.10822	0.253887	31.9363	8.37e-224	2.09e-221
C1_07500C	LHP1	3085.89	-0.129818	0.0720703	-1.80127	0.0716601	0.17404
C6_03390W	orf19.5628	3050.96	-0.0435715	0.0620151	-0.702596	0.482308	0.681947
C1_09360C	orf19.4798	3087.97	-0.0362602	0.0596053	-0.608339	0.542963	0.732155
C6_01030W	HAL22	1476.08	-0.644711	0.075135	-8.58071	9.43e-18	1.78e-16
C1_08590C	ERG1	3043.08	-0.00494708	0.0747492	-0.0661824	0.947233	0.974159
C6_03960W	orf19.5773	2909.13	0.000657386	0.0648233	0.0101412	0.991909	0.998075
C4_01770W	POL30	2583.28	-0.500747	0.0694027	-7.2151	5.39e-13	7.49e-12
C2_07320W	ARP3	3066.87	0.000815416	0.0629583	0.0129517	0.989666	0.997258
C1_10200C	orf19.4889	3117.55	-0.0032724	0.0587298	-0.0557195	0.955565	0.978794
C1_09510W	YTM1	3268.5	0.0517871	0.0577746	0.896365	0.370058	0.578744
C2_02980C	DLD1	3096.18	-1.91326	0.0769012	-24.8795	1.24e-136	2.07e-134
C4_00040W	CNH1	3252.86	1.0506	0.0648792	16.1932	5.64e-59	3.2e-57
C2_07140W	orf19.2269	2929.47	0.111757	0.0674052	1.65799	0.0973203	0.221761
C2_00830C	orf19.2041	3072.72	-0.427391	0.0666	-6.41728	1.39e-10	1.62e-09
C2_01210C	HNM1	3175.77	-0.528984	0.0636201	-8.31473	9.2e-17	1.66e-15
C6_02600W	NAB3	3165.24	-0.114554	0.0629666	-1.81928	0.0688681	0.16845
C5_02490C	TIF5	2791.03	0.256466	0.0746516	3.4355	0.000591458	0.00288545
C2_08000C	KRE30	3132.33	-0.320708	0.0835777	-3.83724	0.000124425	0.000698683
C1_07030C	RBT4	3431.82	2.66097	0.08004	33.2455	2.37e-242	7.68e-240
C1_01860W	orf19.4537	2796.42	-0.0851665	0.067609	-1.25969	0.20778	0.389875
C2_07730W	YVC1	3275.73	0.852743	0.0684	12.467	1.13e-35	4.01e-34
C4_01360W	PGA53	3407.54	-0.319935	0.0588047	-5.44064	5.31e-08	4.86e-07
C6_04220C	HBR2	1846.61	-0.27395	0.0850273	-3.22191	0.0012734	0.00572511
C2_07190C	orf19.2275	3130.56	0.0617459	0.0683249	0.90371	0.366149	0.574671
C5_02660C	orf19.4283	2034.22	-0.114106	0.0674427	-1.69189	0.090667	0.210612
C2_04780W	orf19.188	3027.95	0.0298481	0.0749251	0.398373	0.690355	0.837914
C4_04970C	orf19.3782.2	1602.24	-0.00436193	0.310405	-0.0140524	0.988788	0.996941
CR_08120C	DCP2	3119.83	-0.111887	0.0592765	-1.88754	0.0590879	0.148543
C6_04100W	orf19.1212	2985.8	0.125266	0.0619346	2.02256	0.0431185	0.114721
C5_01140C	orf19.1956	3204.06	0.0186576	0.0590437	0.315997	0.752005	0.875642
C6_03550C	orf19.5722	2863.16	-0.0212849	0.0707249	-0.300953	0.76345	0.884805
C4_02970C	UBR1	2980.23	0.37936	0.0667889	5.67999	1.35e-08	1.32e-07
C6_03320W	orf19.5620	3288.17	-0.964401	0.0906275	-10.6414	1.91e-26	5.24e-25
C4_07190W	SEC10	2865.69	0.0649107	0.0690457	0.940112	0.34716	0.557299
C2_08610W	ERG9	2794.53	-0.112264	0.0623378	-1.8009	0.0717182	0.174091
C6_02930W	orf19.5569	2970.15	-0.174404	0.0608144	-2.8678	0.00413331	0.016166
C2_07130C	RCK2	2878.12	-0.257242	0.0657926	-3.90989	9.23e-05	0.000533755
CR_06750C	PUP2	2821.2	-0.215219	0.0596396	-3.60865	0.000307789	0.00161618
CR_06080W	SIS1	2752.45	-0.0547227	0.061823	-0.885151	0.376075	0.583647
C2_07100W	orf19.2265	3000.98	-0.372934	0.073233	-5.09243	3.54e-07	2.94e-06
C2_05660W	PNG2	1245.3	-1.00013	0.0824803	-12.1257	7.72e-34	2.61e-32
C3_03870C	SAP9	2742.2	0.672613	0.0596312	11.2796	1.66e-29	5.15e-28
C5_02030W	RPN8	2890.07	-0.37042	0.0654249	-5.66176	1.5e-08	1.46e-07
CR_04580W	orf19.549	3060.7	-0.0277881	0.0622196	-0.446614	0.655154	0.815681
C5_02710W	TRR1	3172.47	0.252281	0.0640952	3.93604	8.28e-05	0.000485467
C2_04580W	ERG20	2799.3	-0.15055	0.0640186	-2.35166	0.0186896	0.0576508
C1_05210C	orf19.445	3087.36	-0.135783	0.0712191	-1.90655	0.0565785	0.142887
C5_01745W	C5_01745W	1554.91	-0.15487	0.0741803	-2.08775	0.0368202	0.100958
C1_03210C	CDC12	2655.52	0.330331	0.0698092	4.73191	2.22e-06	1.66e-05
C2_09740W	SSO2	2924.36	0.409904	0.0713537	5.74468	9.21e-09	9.23e-08
CR_07240C	CLG1	3169.82	0.118389	0.0819424	1.44479	0.148517	0.306056
C3_02600C	SLC1	3023.84	-0.259339	0.0616343	-4.2077	2.58e-05	0.000166826
CR_04660C	UGP1	2655.85	0.140114	0.0640425	2.18783	0.028682	0.0824646
C5_02840C	HSL1	2706.4	-0.335975	0.0712458	-4.71571	2.41e-06	1.79e-05
C2_04570W	orf19.4492	2963.7	-0.0973348	0.0717928	-1.35577	0.175171	0.344643
C1_00740C	SPE1	2941.67	-0.221358	0.0703316	-3.14734	0.00164761	0.00716176
C1_03220C	BMH1	2542	0.643122	0.450176	1.4286	0.153119	0.313007
C3_01350C	URA3	1601.23	-0.179931	0.0716994	-2.50952	0.0120896	0.0402476
C1_09680W	MTS1	2821.24	-0.0584851	0.0634719	-0.921433	0.356825	0.567024
C2_07540W	orf19.1873	2939.81	-0.293362	0.062764	-4.67406	2.95e-06	2.16e-05
C5_02650C	IFH1	2820.1	0.156051	0.0667343	2.33839	0.0193673	0.0593821
CR_02820W	PGM2	2729.36	0.694429	0.0646359	10.7437	6.34e-27	1.75e-25
C4_06680C	orf19.3141	3012.46	0.13121	0.0614737	2.13441	0.0328096	0.0920477
C6_04290W	orf19.1086	2938.04	-0.0367502	0.0626084	-0.586984	0.557214	0.742997
C4_06720W	NOP1	2514.37	0.0912437	0.07506	1.21561	0.224134	0.412373
C2_03950W	orf19.828	2747.17	0.0786339	0.0668011	1.17713	0.239142	0.432325
C4_03030C	NAN1	2839.19	0.0198917	0.0629266	0.31611	0.751919	0.875642
C1_05170C	CUE5	2593.2	0.0644258	0.0668487	0.963756	0.335168	0.542959
C2_04940C	ITR1	2912.87	0.686875	0.063863	10.7554	5.59e-27	1.55e-25
C5_04750C	HAS1	2821.44	-0.26091	0.0770156	-3.38776	0.000704671	0.00337494
C5_02400W	orf19.4248	2611.43	-0.117742	0.0616761	-1.90903	0.0562577	0.142338
C6_03130W	orf19.5597.1	2594.49	0.202527	0.218103	0.928587	0.353103	0.562899
C5_02860C	GRP2	1950	0.528898	0.073641	7.18211	6.86e-13	9.52e-12
C5_04640C	orf19.3949	2864.23	-0.254264	0.0622977	-4.08143	4.48e-05	0.000278005
C1_04620W	orf19.6855	2902.07	0.889351	0.0700533	12.6953	6.27e-37	2.29e-35
C2_03990W	GCD7	2927.63	0.0100805	0.0640655	0.157347	0.874971	0.945966
CR_01370C	orf19.2520	2809.45	0.0998744	0.0609996	1.6373	0.101569	0.228976
CR_07000C	POL2	2432.62	-0.435441	0.0648487	-6.71473	1.88e-11	2.34e-10
C2_03560C	orf19.863	2933.51	0.236223	0.0603265	3.91574	9.01e-05	0.000522084
C1_09350W	orf19.4796	2853.23	-0.000348044	0.0705113	-0.00493601	0.996062	0.998928
CR_01300W	orf19.3223.1	2722.42	-0.177363	0.0805489	-2.20193	0.0276703	0.0803957
CR_03170W	DPS1-1	2838.66	0.157874	0.062481	2.52676	0.011512	0.0386285
C2_03160C	RNR1	2496.45	-0.53113	0.0723272	-7.34343	2.08e-13	2.98e-12
C1_14530W	orf19.7271	1901.29	0.238714	0.0664721	3.59119	0.000329177	0.00171378
C1_10040W	ERO1	2358.02	-0.0677444	0.0623171	-1.08709	0.276997	0.477841
CR_01680C	CDC4	2839.73	0.179269	0.0629429	2.84813	0.00439775	0.0171151
CR_02930W	orf19.2850	2573.03	-0.0208355	0.0756116	-0.27556	0.782886	0.897282
C4_06500W	CDC68	2666.29	-0.135304	0.0638767	-2.11821	0.0341577	0.0951745
C1_10880W	orf19.2330	2745.32	-0.236128	0.062532	-3.77611	0.000159298	0.000880138
C5_00770C	FOL1	2564.72	-0.308892	0.069049	-4.47352	7.69e-06	5.31e-05
C5_04600C	GRR1	2770.22	0.0395458	0.0747493	0.529046	0.596773	0.773444
C1_08700W	orf19.4728	2539.33	0.130472	0.0658936	1.98004	0.0476992	0.12452
C1_13070C	FAD3	2409.92	-0.286441	0.0632859	-4.52614	6.01e-06	4.22e-05
C4_02890C	QCR9	2621.91	0.248195	0.0963983	2.57468	0.0100332	0.034379
C4_01660W	orf19.4627	2692.01	0.0252758	0.0646812	0.390775	0.695963	0.841733
C3_02180C	orf19.1626	2684.86	0.0983337	0.0701243	1.40228	0.160832	0.323961
C5_00010W	TLO11	1402.59	-0.403392	0.0745954	-5.40773	6.38e-08	5.82e-07
CR_07020W	orf19.2363	2881.87	0.142694	0.0639838	2.23016	0.0257369	0.0755361
CR_02050C	HDA1	2814.56	-0.116792	0.0654107	-1.78551	0.0741782	0.178723
C4_03080W	orf19.2684	2261.15	-0.772422	0.0710224	-10.8758	1.5e-27	4.31e-26
C1_10030W	DBP3	2567.61	-0.0621479	0.0624745	-0.994774	0.319846	0.526555
C6_03260W	orf19.5614	1953.53	0.0866608	0.075996	1.14033	0.254147	0.450991
C1_05680C	RIM1	2071.7	-0.464352	0.0729392	-6.36629	1.94e-10	2.22e-09
C3_01600W	PPH21	2585.03	-0.102971	0.0723179	-1.42386	0.154486	0.315216
C2_02540W	orf19.1578	2702.39	-0.00760689	0.0812685	-0.093602	0.925425	0.966443
CR_07290W	FRE7	2042.84	-0.0681072	0.256747	-0.26527	0.790801	0.901736
CR_06070W	orf19.3859	2457.7	0.126022	0.065718	1.91761	0.0551605	0.140013
C4_06760W	GUT2	2370.78	-0.184157	0.0725915	-2.5369	0.011184	0.037735
CR_00860C	TMA19	1415.43	0.287943	0.0768254	3.74803	0.000178232	0.000973995
CR_01610C	SHP1	2645.85	-0.236185	0.069406	-3.40295	0.000666621	0.00322356
C6_02740W	orf19.5547	2706	-0.200998	0.0620454	-3.23954	0.00119723	0.00540916
C1_09990W	SAC1	2357.51	-0.0987214	0.0632123	-1.56174	0.118349	0.258724
C1_11610C	orf19.1159	2449.04	-0.139432	0.0642155	-2.17131	0.0299077	0.0854529
C1_12250C	orf19.5238	2718.37	0.281972	0.0686277	4.10872	3.98e-05	0.000248801
C3_02020W	orf19.1646	2754.97	-0.0296805	0.0619431	-0.479157	0.631827	0.798861
C1_08410C	SAM4	2561.46	-0.667585	0.0767165	-8.70198	3.26e-18	6.39e-17
C6_04040C	RVS167	2365.37	0.0055408	0.0635806	0.0871462	0.930555	0.96839
C1_05940W	PHO87	2143.85	-1.57338	0.0793912	-19.818	2.08e-87	1.88e-85
C1_12350W	orf19.5229	2750.9	-0.159232	0.0657866	-2.42044	0.0155019	0.0492534
C2_09040W	orf19.200	2405.68	-0.393046	0.0685038	-5.73759	9.6e-09	9.57e-08
C1_11350C	TOS4	2483.09	-0.920861	0.0734426	-12.5385	4.6e-36	1.64e-34
C1_08810C	MSS116	2813.6	-0.0195791	0.0686056	-0.285387	0.775348	0.892725
C3_00820W	SCT1	2603.97	-0.0187415	0.0647751	-0.289331	0.772328	0.890637
C3_07970C	TLO8	1450.43	-0.0389725	0.0817251	-0.476872	0.633453	0.7997
C1_11240C	CHO1	2464.07	0.285414	0.0663045	4.3046	1.67e-05	0.000111046
C1_08420W	GCR3	2743.25	-0.145977	0.06419	-2.27415	0.0229572	0.0686221
C4_05740C	orf19.1259	2666.92	-0.0609983	0.0668579	-0.912357	0.361581	0.571119
C3_01200W	UTP20	2564.37	0.0395264	0.0676704	0.584101	0.559152	0.744784
C1_10720C	MNN2	2483.05	-0.0760013	0.0782206	-0.971627	0.331236	0.538014
C1_00840C	NRM1	2215.76	-0.408141	0.0684345	-5.96397	2.46e-09	2.6e-08
C2_02770W	orf19.5828	2323.6	-0.163393	0.0682185	-2.39514	0.016614	0.052214
C2_04590C	QCR8	2365.26	0.0131251	0.0770722	0.170296	0.864777	0.940193
C4_02710C	GRX3	2673.24	-0.364999	0.0752956	-4.84755	1.25e-06	9.69e-06
C3_02500W	PAM17	2632.24	-0.0862442	0.061879	-1.39376	0.163391	0.32708
C4_02470C	orf19.2755	2587.47	-0.428809	0.0691932	-6.19727	5.74e-10	6.32e-09
C6_02480W	orf19.5517	2077.36	-0.283266	0.0806062	-3.5142	0.000441078	0.00223298
C1_04860W	orf19.757	2552.57	0.100173	0.0653237	1.53349	0.125154	0.270088
CR_02210W	orf19.3751	2818.24	0.44359	0.0684304	6.48236	9.03e-11	1.06e-09
C3_00980W	FLC1	2072.47	0.0547651	0.0641746	0.853376	0.393451	0.599601
CR_01390W	MGE1	2819	0.30374	0.0593375	5.11885	3.07e-07	2.58e-06
C6_04500C	TSM1	2500.21	0.198961	0.0743081	2.67751	0.00741722	0.0268004
C2_00470W	POM152	2385.6	0.0190946	0.0630892	0.302661	0.762148	0.883899
C4_05290W	ABZ1	2210.15	-0.0758634	0.0671455	-1.12984	0.258545	0.456017
C1_09210C	orf19.4779	1790.38	-1.44162	0.0818907	-17.6042	2.29e-69	1.55e-67
C6_03230W	ARG3	2396.08	-0.5356	0.0774058	-6.91938	4.54e-12	5.83e-11
C7_03080W	LMO1	2655.7	0.916219	0.0629836	14.5469	6.11e-48	2.82e-46
C6_03460W	orf19.5710	2672.82	-0.033051	0.0720238	-0.45889	0.646313	0.808332
CR_01730W	IFU5	1499.24	-0.109484	0.0831566	-1.3166	0.187971	0.362353
C2_07030C	orf19.2259	2467.99	0.00207027	0.0634328	0.0326373	0.973964	0.987967
C1_08950W	PFK26	2651.14	0.189591	0.063918	2.96616	0.0030154	0.0122826
C1_04200C	orf19.1054	2624.79	0.194226	0.0723021	2.68632	0.00722449	0.02619
C2_02930C	orf19.5812	2300.05	-0.522867	0.0667794	-7.82976	4.89e-15	7.93e-14
C1_04020C	CSH1	1125.91	0.046287	0.0988969	0.468033	0.639761	0.803753
CR_02850C	GZF3	2403.49	-0.00844181	0.0769273	-0.109738	0.912617	0.963387
C2_07470W	YCS4	2365.54	-0.252299	0.0661644	-3.81322	0.000137169	0.00076433
C1_10120C	orf19.4882	2534.18	0.131365	0.0634267	2.07113	0.0383465	0.104259
CR_08020C	NOP10	2443.82	0.240417	0.0926938	2.59367	0.00949589	0.0328241
C2_02430W	UTP21	2245.46	0.0382409	0.070004	0.546268	0.584882	0.763607
C6_02500C	GCV1	2454.77	-0.543873	0.0663753	-8.19391	2.53e-16	4.45e-15
C4_02620C	orf19.2737	2121.14	0.0747943	0.0731799	1.02206	0.306752	0.514025
C1_10970W	orf19.2319	2586.13	-0.160408	0.0737657	-2.17456	0.0296632	0.0849306
C4_00170W	orf19.5642	2245.59	-0.08393	0.0688094	-1.21975	0.222561	0.410715
CR_04590C	PDX3	2224.91	-0.176177	0.0693839	-2.53916	0.011112	0.037538
C1_01330C	DUT1	1819.01	-0.479425	0.101448	-4.72584	2.29e-06	1.71e-05
C6_03380W	orf19.5627	2420.42	-0.0968923	0.067568	-1.434	0.151573	0.31091
C3_02810C	FAA21	2387.77	-1.7808	0.0829182	-21.4766	2.58e-102	2.83e-100
CR_02130W	ECM4	2261.28	0.58718	0.0812146	7.22999	4.83e-13	6.73e-12
CR_02620C	orf19.2821	2335.74	-0.031598	0.07617	-0.414835	0.678262	0.830362
CR_07520C	YPT31	2328.34	0.0374496	0.0694332	0.539362	0.589637	0.767811
CR_04360C	NHP2	2541.06	-0.178914	0.0816948	-2.19003	0.0285223	0.082177
C6_00200C	orf19.1179	2357.61	0.0631468	0.0986879	0.639864	0.522261	0.715104
C1_03130C	GGA2	2433.4	0.136514	0.0731901	1.8652	0.0621532	0.155115
C7_03390C	PUP3	2291.09	-0.213042	0.0776562	-2.7434	0.00608068	0.0225637
C6_04180W	orf19.73	2114.9	0.319925	0.0695826	4.59777	4.27e-06	3.05e-05
C7_02150C	ECM42	2480.39	-0.529864	0.0632357	-8.37919	5.33e-17	9.68e-16
C1_13170C	MSH6	2218.2	-0.62877	0.0698103	-9.00683	2.12e-19	4.29e-18
C7_03480W	orf19.6705	2678.01	2.06262	0.0652659	31.6034	3.32e-219	7.94e-217
C6_00300C	STV1	2398.13	-0.0348048	0.065966	-0.527617	0.597765	0.77412
C1_07920W	orf19.5064.1	2664.01	-0.261389	0.09787	-2.67078	0.00756762	0.0272679
C2_07650C	orf19.1860.1	2392.76	0.210821	0.0621602	3.39157	0.000694933	0.00334285
C1_00290W	POL93	402.377	-0.579777	0.300743	-1.92781	0.0538785	0.137202
C6_01350W	orf19.3449	2353.88	0.142519	0.0635915	2.24117	0.0250154	0.0738121
C4_00590C	orf19.4184	2378.98	-0.149601	0.0942784	-1.5868	0.112558	0.249359
C1_06060C	ACP1	2399.18	-0.0467242	0.061875	-0.755138	0.450166	0.652599
CR_04340W	PIM1	2470.7	-0.30021	0.0663045	-4.52775	5.96e-06	4.19e-05
C6_02730W	SAC6	2120.66	-0.32893	0.0651733	-5.04701	4.49e-07	3.66e-06
C1_12340C	MRPS9	2518.1	0.0665562	0.0748936	0.888677	0.374177	0.582323
C1_03940W	orf19.4468	2156.38	0.00577145	0.090036	0.0641015	0.948889	0.974767
C1_10090C	orf19.4878	2461.84	0.109662	0.0787302	1.39289	0.163654	0.327278
C2_06420C	RTS1	2324.17	-0.0410611	0.0700741	-0.585967	0.557898	0.743729
C4_02630C	HFL2	2427.97	-0.304648	0.0667102	-4.56673	4.95e-06	3.5e-05
C1_03350C	RLI1	2536.41	0.00639499	0.0714879	0.0894555	0.92872	0.968128
C2_05790C	RFC1	2457.57	-0.286887	0.0677281	-4.23586	2.28e-05	0.000148273
C1_02790W	TIF34	2480.78	-0.0530954	0.0625106	-0.849382	0.395669	0.601648
C3_01000W	BMS1	2556.75	0.000331505	0.0732077	0.00452829	0.996387	0.998928
C2_05100C	ERF1	2358.45	0.0435418	0.0707595	0.615349	0.538324	0.727504
CR_05030W	orf19.649	2348.59	0.291622	0.0691999	4.2142	2.51e-05	0.000162581
C3_02130W	UTP4	2597.94	0.0338679	0.068278	0.496029	0.619874	0.791454
C2_00160C	NAT2	1935.68	0.0196214	0.0859885	0.228186	0.819502	0.915307
C1_12610W	orf19.3755	2248.2	-0.0180543	0.0745603	-0.242144	0.808669	0.911286
C2_02310W	orf19.1549	2105.45	-0.054582	0.0702433	-0.777042	0.437134	0.638415
C4_03360C	VTC4	2161.19	-0.0230692	0.0676476	-0.34102	0.733089	0.86411
C1_10010C	SWE1	2265.44	-1.06895	0.0708657	-15.0841	2.06e-51	1.03e-49
C2_08500W	RSP5	2221.93	-0.0973076	0.0651808	-1.49289	0.135467	0.28661
C2_01780W	MSB2	2049.74	0.643833	0.0682034	9.4399	3.73e-21	8.28e-20
CR_07710W	ARO2	1901.69	-0.27547	0.0941918	-2.92456	0.0034494	0.0138656
CR_02360W	IDP2	2137.86	0.713302	0.0734055	9.71729	2.54e-22	5.81e-21
C1_08100W	DRG1	2483.9	0.00184955	0.0651342	0.0283959	0.977346	0.98989
C5_03170C	orf19.4349	2449.2	0.723488	0.0726656	9.9564	2.36e-23	5.58e-22
C5_02550C	UTP13	2562.04	0.0260213	0.0617429	0.421446	0.67343	0.827887
C1_11120C	orf19.2304	2323.2	0.262766	0.0830788	3.16285	0.00156231	0.00683417
C1_02250W	CWH8	2326.98	0.482635	0.0717095	6.73041	1.69e-11	2.1e-10
C4_06130W	orf19.4715	2140.83	0.482139	0.0650919	7.40705	1.29e-13	1.9e-12
CR_02370W	ERG25	2431.66	0.496804	0.0646342	7.68639	1.51e-14	2.39e-13
C2_10280C	SPT23	2335.65	0.157799	0.0659874	2.39135	0.0167864	0.0526356
C2_01030W	orf19.2019	2282.46	0.035372	0.0750038	0.471602	0.637211	0.802083
C5_01650C	MYO1	2113.77	0.285025	0.0730664	3.9009	9.58e-05	0.000552231
C2_09970C	orf19.1355	2252.72	-0.399744	0.0641612	-6.2303	4.66e-10	5.17e-09
C2_10290W	SLR1	2237.16	-0.00998712	0.171331	-0.0582913	0.953517	0.977315
C4_01710C	orf19.4623	2437.21	-0.193218	0.0873902	-2.21098	0.027037	0.0788472
C1_01580W	orf19.3348	2444.52	-0.174253	0.0623787	-2.79347	0.00521454	0.0197901
C6_02610C	CDC37	2201.32	0.0864573	0.0710933	1.21611	0.223943	0.412301
C2_02420C	orf19.1565	1684.86	0.00904587	0.0728715	0.124134	0.901209	0.957613
C3_01700W	CDC53	2291.6	-0.0274187	0.0620741	-0.44171	0.658699	0.818317
C1_03730C	MNS1	2269.37	0.299077	0.0653554	4.57616	4.74e-06	3.37e-05
C5_01090C	orf19.1961	1899.18	-0.249374	0.0730102	-3.41561	0.000636388	0.00309095
C4_04820C	orf19.3797	2485.73	-0.0983261	0.0682949	-1.43973	0.149944	0.308234
C6_03640W	NOG2	2528.33	-0.183723	0.0632374	-2.9053	0.00366907	0.0146205
CR_05980W	orf19.457	2097.83	-0.116531	0.068065	-1.71205	0.0868869	0.203897
CR_02530W	DBP2	2332.3	-0.152572	0.0777639	-1.96199	0.0497635	0.128365
C7_02910W	ENA21	2331.83	1.17029	0.0843262	13.8781	8.59e-44	3.75e-42
C1_02710W	FRS2	2391.4	0.022075	0.0658907	0.335025	0.737606	0.866022
C5_02530W	UAP1	2188.54	0.577756	0.0706666	8.17581	2.94e-16	5.13e-15
C5_04530W	orf19.3938	2307.8	0.000356282	0.0615738	0.00578627	0.995383	0.998928
C2_02200W	orf19.1536	1833.34	0.0500396	0.0747144	0.669745	0.50302	0.700613
C1_02430C	orf19.2930	2372.22	-0.232561	0.0669749	-3.47235	0.000515914	0.00256003
C5_04280C	GLN3	2473.65	-0.201773	0.0750631	-2.68805	0.00718705	0.0260886
C1_00800C	ERG2	2460.08	0.258193	0.0654612	3.94422	8.01e-05	0.000470194
CR_01770C	orf19.2574	2422.19	0.0873057	0.0640779	1.36249	0.173042	0.341186
C2_08870C	PIR1	1763.84	-1.93446	0.0848323	-22.8033	4.25e-115	6e-113
C2_09140C	MET10	2110.04	-0.264313	0.0691239	-3.82376	0.000131433	0.000735037
C1_01910W	orf19.4532	2329.66	-0.0870229	0.0665973	-1.3067	0.191314	0.36747
C4_05180C	orf19.748	2296.68	-0.0302373	0.067952	-0.44498	0.656334	0.816585
CR_05080W	VMA13	2313.6	0.188313	0.0719309	2.61797	0.00884557	0.0309258
C2_07260C	DQD1	2309.45	-0.843451	0.0705705	-11.9519	6.35e-33	2.13e-31
C2_02740C	HPT1	2220.32	-0.0156348	0.0852516	-0.183396	0.854488	0.935398
C2_01070W	orf19.2017	2373.55	0.0139395	0.07289	0.19124	0.848338	0.932748
C5_00790C	orf19.581	2371.51	-0.320698	0.0665525	-4.81873	1.44e-06	1.11e-05
C2_09100C	orf19.4068	1614.81	-0.152704	0.0739792	-2.06414	0.039004	0.105682
C5_02050W	orf19.3166	2038.77	-0.0224208	0.0648062	-0.345967	0.729368	0.861866
C5_01765C	C5_01765C	1180.22	0.115552	0.0881694	1.31057	0.190004	0.365464
C6_04080W	orf19.1214	2222.38	-0.32914	0.0816685	-4.0302	5.57e-05	0.000338874
C3_02820C	orf19.273	2245.61	0.47401	0.0652542	7.26405	3.76e-13	5.25e-12
C2_06600W	orf19.35	1908.5	-0.138198	0.0708452	-1.9507	0.0510927	0.131262
C6_03450C	NAM2	2307.51	-0.0269465	0.0713406	-0.377717	0.705641	0.849138
C4_07250C	TLO10	1780	0.480947	0.0902094	5.33145	9.74e-08	8.63e-07
C4_03110W	orf19.2680	2160.02	0.0974304	0.0675982	1.44132	0.149495	0.307542
CR_02040W	PRK1	2229.69	0.0215576	0.0747806	0.288277	0.773134	0.891202
C1_04950C	RPM2	1749.29	0.122397	0.0748797	1.63458	0.102137	0.23007
C4_02850W	orf19.2711	2442.95	-0.0813287	0.0661317	-1.2298	0.218773	0.406039
C1_11380W	NEP1	2305.22	-0.162091	0.0659866	-2.45642	0.0140329	0.045372
CR_07360W	PIF1	2280.99	-0.0792529	0.0663561	-1.19436	0.232338	0.423608
CR_04720C	orf19.1734	2161.8	0.193047	0.0713205	2.70675	0.00679454	0.0248441
C7_03120W	TIM54	2394.3	-0.185125	0.063449	-2.91769	0.00352629	0.0141231
CR_07600W	orf19.6291	2169.37	-0.510388	0.0786346	-6.49062	8.55e-11	1.01e-09
C1_13400C	AGC1	2002.42	-0.215355	0.0693299	-3.10624	0.00189486	0.00814005
C5_00630C	EXO1	1820.8	-0.895786	0.0725489	-12.3473	5.04e-35	1.73e-33
C2_00700W	orf19.2057	2281.04	0.11627	0.0629087	1.84824	0.0645678	0.159621
C5_01775C	C5_01775C	1193.08	0.282726	0.0834328	3.38866	0.000702342	0.00336672
C4_00220C	SUB2	2233.33	-0.160422	0.0665928	-2.409	0.0159961	0.05059
C3_01850W	orf19.1662	2177.78	-0.0753154	0.0676286	-1.11366	0.265425	0.463536
C4_01530C	ERG251	1913.45	1.5198	0.0837553	18.1458	1.39e-73	1.05e-71
C6_01710C	PTK2	2478.05	0.635619	0.0631364	10.0674	7.7e-24	1.88e-22
C1_03490W	orf19.3051	2290.27	-0.465775	0.0700025	-6.65369	2.86e-11	3.52e-10
C5_01640W	MAS2	2305.52	-0.00802856	0.0646177	-0.124247	0.90112	0.957613
C2_01170C	orf19.2007	2168.93	0.0206318	0.0651593	0.316636	0.75152	0.875447
C4_05280W	USO1	2181.74	0.0718633	0.0737271	0.97472	0.329699	0.536207
C6_03940C	PBP2	2352.29	-0.459412	0.0780658	-5.88494	3.98e-09	4.13e-08
C4_06400C	VMA8	2178.55	-0.0856739	0.0777413	-1.10204	0.270445	0.469482
CR_03400W	orf19.2382	2099.48	-0.0382958	0.0697434	-0.549095	0.58294	0.762552
C6_00850W	orf19.86	1629.16	-0.0849153	0.0891538	-0.952458	0.340865	0.54976
CR_03790C	KRE1	1722.03	1.02871	0.0688851	14.9338	1.99e-50	9.68e-49
C2_04540C	GDT1	1944.89	-0.0908	0.0653772	-1.38886	0.164874	0.328614
C1_01600W	MRP20	2237.06	-0.0694703	0.0677435	-1.02549	0.305132	0.512089
C1_01680C	orf19.3357	2159.8	-0.206881	0.0776711	-2.66355	0.00773218	0.0277381
C1_06630W	orf19.6247	1967.33	-0.710708	0.0757299	-9.38478	6.3e-21	1.37e-19
C1_02230W	45176	2001.05	0.392249	0.0658893	5.95316	2.63e-09	2.77e-08
C1_10890C	orf19.2328	2102.39	0.0696979	0.0662953	1.05133	0.293109	0.498141
C7_03010W	orf19.5160	2200.74	0.0268142	0.0690933	0.388087	0.697952	0.842887
C6_02340W	HRR25	1211.38	0.443538	0.0778399	5.69808	1.21e-08	1.19e-07
C1_03680W	ENG1	2156.84	-1.17283	0.0655628	-17.8886	1.45e-71	1.05e-69
C4_04730W	BAS1	2338.69	-0.0351811	0.0772319	-0.455525	0.648731	0.810068
C1_08870C	JIP5	2200.12	-0.268133	0.0701576	-3.82186	0.000132449	0.000739213
C1_05930C	orf19.2455	1957.5	-0.270744	0.0680923	-3.97612	7e-05	0.000418535
CR_07750C	orf19.3704	2227.06	-0.0884105	0.0680963	-1.29832	0.194179	0.371683
C3_03040W	AIP2	2345.27	0.643245	0.0741558	8.67424	4.16e-18	8.07e-17
C3_00900C	AYR1	2269.72	0.276127	0.0640762	4.30936	1.64e-05	0.000108818
C1_05880W	PRN4	1718.92	0.331847	0.070259	4.72319	2.32e-06	1.73e-05
C1_13280C	orf19.4954	2244.62	0.0935817	0.066395	1.40947	0.158697	0.321642
C5_02940C	MIG1	2140.54	-0.354641	0.0697316	-5.08579	3.66e-07	3.03e-06
C6_01170W	CIC1	2308.84	-0.166455	0.0689245	-2.41503	0.0157338	0.0498752
C4_04170C	AXL2	2086.96	0.269978	0.0701183	3.85032	0.000117962	0.000667842
C5_01230C	orf19.1946	1908.15	-0.0422768	0.0708389	-0.596801	0.55064	0.737627
C2_01970C	ROD1	2152.89	-0.185725	0.0677757	-2.74029	0.00613857	0.0227178
C4_00770C	orf19.4164	2202.42	-0.101936	0.0789674	-1.29086	0.196753	0.375616
C1_11400C	GIN4	1931.19	-0.22606	0.0657607	-3.43761	0.000586868	0.00286815
C7_02610C	orf19.2371	1184.99	-0.791345	0.102122	-7.74902	9.26e-15	1.49e-13
C1_02600W	SNO1	2374.72	-0.396071	0.0801216	-4.94338	7.68e-07	6.13e-06
C5_01760C	PIKA	1085.34	0.146654	0.0804454	1.82303	0.0682992	0.167268
C1_06530C	orf19.6260	2131.59	-0.0290597	0.070852	-0.410146	0.681699	0.831425
C6_02880W	orf19.5564	1760.3	0.187282	0.0954615	1.96186	0.0497785	0.128365
C2_04200W	TBF1	2188.18	-0.303282	0.0715618	-4.23805	2.25e-05	0.000147009
C2_07330W	TOR1	2053.49	0.116682	0.0718034	1.62503	0.104157	0.233703
C1_07970C	IRE1	2028.72	0.428722	0.0752472	5.69752	1.22e-08	1.19e-07
C3_01470W	ARF3	2055.02	0.493002	0.0815469	6.04563	1.49e-09	1.58e-08
C2_03020C	orf19.5799	2350.89	1.27055	0.0715071	17.7681	1.25e-70	8.8e-69
CR_02870W	APL4	2042.2	-0.0796484	0.0674622	-1.18064	0.237747	0.430442
C1_01490W	orf19.3335	2197.38	0.267084	0.0935034	2.85641	0.00428463	0.0167104
C2_03550C	orf19.864	2199.2	-0.268615	0.0765725	-3.50798	0.000451522	0.00228166
C5_05000C	orf19.3991	1946.37	0.125145	0.0648316	1.93032	0.0535676	0.136663
C6_03160C	BMT6	1632.95	0.272039	0.0708876	3.83761	0.000124235	0.000698332
C3_00760W	ERG4	1546.4	0.586988	0.0797661	7.35886	1.85e-13	2.68e-12
C1_08610C	orf19.409	2053.23	0.291064	0.0690547	4.21498	2.5e-05	0.000162298
C1_01520C	SOD2	2004.1	-0.13555	0.0804392	-1.68513	0.0919635	0.212726
C1_00180W	RPL16A	1134.59	-0.123197	0.0834099	-1.47701	0.139674	0.293368
C1_00710C	TUB2	1864.61	-0.14221	0.402488	-0.353328	0.723842	0.859324
C4_03400W	orf19.3366.1	1563.34	-0.0421699	0.0736124	-0.572863	0.566737	0.750299
C1_07520C	IST2	2005.2	0.533633	0.0652657	8.17631	2.93e-16	5.13e-15
C6_04280W	orf19.1085	1970.19	-0.137793	0.0755246	-1.82448	0.0680802	0.16688
C5_03960W	orf19.3215	2009.07	0.641134	0.0817122	7.84624	4.29e-15	7.06e-14
C4_06350C	NUP60	1810.34	-0.0492016	0.0698617	-0.704272	0.481264	0.680646
CR_01660C	SEC65	2004.23	-0.290349	0.0723467	-4.0133	5.99e-05	0.000361292
C5_05480W	DES1	1955.46	0.0821067	0.0786171	1.04439	0.296306	0.502178
C2_07560W	SWR1	2076.69	-0.0302322	0.0809739	-0.373358	0.708882	0.85137
C6_04060W	orf19.1217	2026.15	0.0696394	0.0697778	0.998016	0.318271	0.524857
C1_00870W	LRO1	1996.27	0.148962	0.0659801	2.25769	0.0239652	0.0712364
C1_09470C	orf19.4811	2125.33	-0.320152	0.0712175	-4.49541	6.94e-06	4.82e-05
C1_12410C	PKH2	1965.79	-0.183763	0.0657028	-2.79689	0.00515973	0.0196498
C3_03260W	orf19.325	2159.5	-0.00361992	0.0695517	-0.0520465	0.958492	0.979495
C6_03920W	SNF4	2043.08	-0.107345	0.0685763	-1.56534	0.117504	0.257619
C1_11440C	GIN1	1783.44	-0.599085	0.0779449	-7.686	1.52e-14	2.39e-13
C1_12780W	RBK1	1566.38	0.242106	0.0727853	3.32631	0.000880051	0.00412514
C4_05030C	SSK2	1918.18	0.297275	0.0774166	3.83994	0.000123067	0.000692728
C1_00270W	orf19.6079	379.319	-0.817025	0.170333	-4.79663	1.61e-06	1.23e-05
C3_00710W	CHS8	2180.96	0.316171	0.0657067	4.81186	1.5e-06	1.15e-05
C3_00730W	orf19.5381	1974.02	-0.0707769	0.0696765	-1.01579	0.309728	0.517454
C6_00150W	ARD	2029.47	0.523056	0.0675974	7.73782	1.01e-14	1.61e-13
C3_00770C	SCL1	2017.71	-0.350669	0.0685621	-5.11462	3.14e-07	2.63e-06
C5_02210W	orf19.4228	2004.65	0.02053	0.0678151	0.302736	0.762091	0.883899
C6_00130C	VID27	2221.87	0.00820474	0.0676523	0.121278	0.903471	0.958252
C1_03620C	orf19.3061.1	1404.51	0.173839	0.107029	1.62422	0.104328	0.233952
C2_10270W	PUS7	2064.8	-0.134137	0.0682327	-1.96588	0.0493128	0.127583
C2_00190C	orf19.2113	2151.91	0.102068	0.0689348	1.48065	0.1387	0.29188
C1_07110W	TAF145	2057.02	-0.069988	0.0708807	-0.987406	0.323443	0.530366
C2_08190W	VMA5	2031.39	-0.11362	0.0672064	-1.69062	0.0909099	0.21098
C1_08490W	orf19.394	2139.96	-0.456758	0.0645273	-7.07852	1.46e-12	1.97e-11
C1_04390C	NOP4	2116.99	-0.022666	0.0664816	-0.340937	0.733151	0.86411
C2_02020W	orf19.1516	1880.5	-0.0792046	0.0686731	-1.15336	0.248764	0.444032
C3_02220W	CAP1	2157.33	-0.250377	0.0671601	-3.72806	0.000192958	0.00104822
C1_08370W	SDS24	2065.21	0.359866	0.0716484	5.02266	5.1e-07	4.14e-06
C2_05220C	orf19.3552	2042.96	-0.0699636	0.067235	-1.04058	0.298069	0.504046
C4_00020W	orf19.364	1997.64	0.0743226	0.0676464	1.09869	0.271902	0.471863
C1_10840C	orf19.2333	1873.53	-0.021096	0.0742905	-0.283966	0.776436	0.893129
C1_05050C	RRP6	2163.34	-0.121567	0.063289	-1.92082	0.0547539	0.139302
C1_12450C	IRA2	1879.77	0.0192551	0.0663741	0.290099	0.77174	0.890146
C4_00570C	PCT1	1950.38	0.36257	0.0688925	5.26283	1.42e-07	1.23e-06
C2_03530W	orf19.867	1963.9	0.204305	0.0715366	2.85595	0.00429083	0.0167227
C1_07410C	SKP1	1787.76	0.0799206	0.0706123	1.13182	0.257709	0.454849
C2_03390C	HSP78	1960.28	-0.118378	0.0670997	-1.76421	0.077697	0.185898
C6_02870W	RNH1	2032.12	0.659787	0.0706583	9.33771	9.84e-21	2.11e-19
C2_07680W	orf19.2214	2124.11	0.0236111	0.0635312	0.371645	0.710157	0.851972
C1_08550C	GCF1	1871.68	-0.166605	0.0702577	-2.37134	0.0177237	0.0551652
CR_03830C	MCM2	1934.81	-0.253414	0.0664584	-3.81311	0.000137227	0.00076433
C1_11660W	GAD1	1788.87	0.215005	0.0726523	2.95936	0.00308274	0.0125198
C3_03790W	MEU1	1952.06	-0.0433551	0.0670987	-0.646139	0.518189	0.712009
C4_05810W	orf19.1267	1743.48	-0.19388	0.0693124	-2.79719	0.00515495	0.0196452
CR_04550W	PRE6	2021.6	-0.290236	0.0842304	-3.44573	0.000569511	0.00279823
C3_02690C	orf19.261	1687.58	0.186854	0.0768721	2.43072	0.015069	0.0480723
C4_00280W	STE24	2046.32	-0.0524848	0.0697388	-0.752592	0.451695	0.653954
C1_07910C	MRPL3	1946.3	-0.00557045	0.0735914	-0.0756943	0.939662	0.970583
C1_01700W	ARP8	2056.09	-0.194807	0.0788388	-2.47095	0.0134753	0.0440142
C4_03950C	orf19.787	1493.43	-1.21815	0.0951322	-12.8048	1.54e-37	5.66e-36
C6_03840C	SNQ2	1852.17	0.0715644	0.0694524	1.03041	0.302818	0.509514
C2_07270W	orf19.2284	1959.68	-1.60543	0.0781089	-20.5538	7.12e-94	7.13e-92
C3_01500C	BZZ1	2036.98	0.153663	0.0652339	2.35557	0.0184943	0.0571764
C2_09220W	DDR48	945.617	0.251894	0.103187	2.44113	0.0146415	0.0469535
C2_02350C	SAC3	1909.65	-0.0582198	0.0760864	-0.76518	0.444164	0.646574
CR_03610C	VTC3	2203.99	-0.0319107	0.0916624	-0.348133	0.72774	0.860712
C1_13550C	NUP49	2055.65	-0.0241264	0.0685017	-0.352201	0.724688	0.859473
CR_02200C	RAD51	1709.07	-0.286068	0.0740089	-3.86532	0.000110942	0.000631348
C7_03400C	orf19.1335	1935.23	-0.157173	0.071433	-2.20028	0.027787	0.0806412
C4_06810C	orf19.3128	1984.36	-0.124196	0.0670672	-1.85182	0.0640518	0.158559
CR_02110W	MCM6	1689.38	-0.279768	0.0757255	-3.6945	0.00022032	0.00118749
C3_02430W	APL2	1956.15	-0.0946962	0.0703708	-1.34567	0.178408	0.349636
CR_02890C	orf19.2847	2068.55	-0.111237	0.0662003	-1.68031	0.0928962	0.21426
C1_13450W	HYR1	1670.58	5.05648	0.11577	43.677	0	0
CR_01500W	PIN4	2007.99	-0.180166	0.0698422	-2.57961	0.00989123	0.0339772
C1_08780W	orf19.4736	1361.48	0.778426	0.075607	10.2957	7.37e-25	1.91e-23
C6_00250W	orf19.1183	1957.03	0.342232	0.0758698	4.51077	6.46e-06	4.51e-05
C6_03010W	TEL1	1873.79	0.335285	0.0662434	5.06141	4.16e-07	3.41e-06
C3_02160C	orf19.1630	2079.15	-0.0841528	0.0708766	-1.18731	0.235104	0.426744
CR_04930W	PEX14	1659.8	-0.226407	0.0720868	-3.14075	0.00168515	0.00731918
CR_10680W	RPO21	1302	-0.23346	0.073756	-3.1653	0.00154924	0.00678238
C2_07450C	RCL1	2112.99	-0.110968	0.0746034	-1.48744	0.136899	0.288753
C1_11760C	orf19.1140	2030.12	-0.289875	0.0699423	-4.14449	3.41e-05	0.000215424
C2_10170C	orf19.1764	1855.44	0.0174863	0.0669169	0.261314	0.79385	0.903341
C5_02180C	LEU3	2070.34	-0.0477887	0.0756061	-0.632074	0.527338	0.719105
C1_04040C	orf19.4479	2036.1	-0.139457	0.0709548	-1.96543	0.049364	0.127655
C6_01040C	orf19.107	2040.08	-0.183172	0.0757458	-2.41824	0.0155957	0.0494943
C1_07540C	BBC1	1793.6	-0.178403	0.0786214	-2.26914	0.02326	0.069452
C1_12550C	CDC54	1786.44	-0.36052	0.0674129	-5.34793	8.9e-08	7.91e-07
C2_07610C	orf19.1864	1987.45	0.037751	0.0673611	0.560428	0.575188	0.756877
C1_04330W	RPN4	1820.2	0.099278	0.0714345	1.38978	0.164597	0.328298
C1_11420W	KRR1	1987.14	-0.0737484	0.0771543	-0.955856	0.339145	0.548271
CR_05780W	VMA2	1941	0.136648	0.0708308	1.92922	0.0537038	0.13682
C3_02760C	orf19.267	1886.65	-0.255884	0.0790485	-3.23705	0.00120771	0.00545201
C5_01080C	GDS1	1886.18	-0.271089	0.0811721	-3.33968	0.000838754	0.00394683
C4_00710W	orf19.4171	1692.38	-0.314102	0.0710266	-4.42231	9.77e-06	6.67e-05
C5_01940W	orf19.3177	1740.04	0.0520995	0.0729933	0.713756	0.475378	0.676145
C4_03290W	orf19.2664	1973.63	0.0104702	0.0661877	0.158189	0.874308	0.945621
CR_01320C	orf19.3222	1706.9	-0.00580427	0.0715875	-0.0810794	0.935379	0.96942
C1_04370C	orf19.5201	1916	-0.0923161	0.0656876	-1.40538	0.159908	0.323122
C6_04360C	GLE2	1965.19	-0.253663	0.0645191	-3.9316	8.44e-05	0.000492949
C2_07220W	orf19.2278	1882.72	-0.0967902	0.0717931	-1.34818	0.177599	0.348323
C2_03750W	YIM1	1516.6	-0.221438	0.0841888	-2.63025	0.00853212	0.0300014
CR_04450C	orf19.536	1919.27	-0.24638	0.0682712	-3.60885	0.000307558	0.00161618
C1_13350W	STP2	1922.2	-0.150663	0.0676945	-2.22563	0.0260391	0.0762605
C4_06850C	orf19.3124	2039.87	-0.183952	0.0699045	-2.63148	0.00850142	0.0299509
C1_06180W	TLO34	1738.9	0.976887	0.084869	11.5105	1.17e-30	3.74e-29
CR_06140W	orf19.3869	1704.98	-2.56599	0.0800501	-32.0549	1.88e-225	4.92e-223
C2_05030C	RHO3	1961.55	0.0183971	0.0858175	0.214374	0.830255	0.922078
CR_07480W	orf19.6117	1069.05	-0.854626	0.094145	-9.07777	1.11e-19	2.28e-18
C1_04180W	orf19.1052	1496.57	-0.519103	0.0781902	-6.63897	3.16e-11	3.86e-10
C1_08020W	UBA2	1844.81	-0.363417	0.0686671	-5.29245	1.21e-07	1.05e-06
C6_03310W	orf19.5619	1820.48	1.01299	0.0779308	12.9986	1.25e-38	4.79e-37
C2_09050C	orf19.199	1789.57	0.631738	0.0670111	9.42736	4.21e-21	9.29e-20
CR_02980C	SRP40	1898.91	-0.182527	0.0687021	-2.6568	0.00788872	0.0281711
CR_04600W	orf19.551	1995.25	-0.195322	0.0672576	-2.90409	0.00368317	0.0146661
C4_03790W	RPN6	1834.07	-0.0306979	0.073387	-0.418301	0.675727	0.829235
C1_01450W	ABC1	1893.31	-0.03346	0.0723636	-0.462387	0.643804	0.806661
C2_07420W	orf19.1889	1779.86	0.20919	0.0727269	2.87637	0.00402279	0.0157899
CR_07390C	MRPL8	2002.04	-0.15731	0.0672741	-2.33834	0.0193696	0.0593821
C3_01960C	POX1-3	1735.64	-0.175952	0.082119	-2.14265	0.0321415	0.0905193
C4_02430W	orf19.2760	1824.29	-0.0913573	0.0654776	-1.39524	0.162942	0.326884
C2_03300W	HEM2	1899.83	-0.363304	0.0671919	-5.40696	6.41e-08	5.82e-07
C2_09390W	ABG1	1814.08	-0.0171669	0.0773415	-0.221962	0.824343	0.917936
C2_00360C	orf19.2095	1774.15	-0.174738	0.0754246	-2.31672	0.0205189	0.0623154
C4_05960W	NIF3	1757.67	-0.182043	0.0698927	-2.6046	0.00919803	0.0319147
C5_02850W	snR10c	826.854	0.494646	0.340132	1.45428	0.145869	0.302456
C3_03180C	PNP1	1908.71	0.0361743	0.0729752	0.495707	0.620101	0.79156
CR_02650C	DRE2	1759.59	0.262792	0.0755585	3.478	0.000505174	0.00251431
C1_01790W	SWI4	1868.39	-0.39259	0.077487	-5.06652	4.05e-07	3.34e-06
C1_10070C	MNN23	1679.96	-0.260691	0.0799226	-3.26179	0.00110712	0.00504346
C2_00970C	UBP13	1739.17	-0.156089	0.0670511	-2.32792	0.0199166	0.0607545
CR_05380C	YCP4	1560.72	-0.274053	0.0742938	-3.68878	0.00022533	0.00121211
CR_07230W	orf19.6147	1844.76	-0.283247	0.0694638	-4.07762	4.55e-05	0.000281961
CR_04380C	SEC26	1856.04	-0.0576592	0.0704548	-0.818385	0.413137	0.617966
C7_03180C	HHO1	1602.37	-0.336476	0.0921501	-3.65139	0.000260821	0.00138945
C4_02790C	SAS10	1830.78	-0.115988	0.0649096	-1.78692	0.07395	0.178407
C4_05860W	orf19.1273	1621.24	-0.0193902	0.0704298	-0.275312	0.783076	0.897282
C4_06870W	RPT5	1869.35	-0.138684	0.0833648	-1.66358	0.0961954	0.219653
C2_01920C	orf19.1504	1815.11	-0.257571	0.0735688	-3.50109	0.000463356	0.00233289
C6_02560W	orf19.5525	1666.41	0.263498	0.0670096	3.93225	8.42e-05	0.000492148
C1_03760C	STR2	1855	-0.346389	0.0758256	-4.56823	4.92e-06	3.48e-05
CR_07280W	FRE30	1465.61	-0.21943	0.284988	-0.769962	0.441322	0.643507
CR_07060C	CRZ2	943.615	-3.77994	0.111347	-33.9473	1.34e-252	4.6e-250
C2_05610C	RPS8A	1115.34	-0.237678	0.102244	-2.32461	0.0200927	0.0611224
C2_07480W	LPT1	1833.13	0.101238	0.0706755	1.43244	0.152019	0.311336
C3_02310W	MEP1	1622.63	-1.49428	0.0869463	-17.1863	3.37e-66	2.15e-64
C2_09780C	orf19.1372	1745.87	0.0192415	0.0690061	0.278837	0.78037	0.896155
C6_03120W	POL5	1826.81	0.0517184	0.0742277	0.696754	0.485957	0.68517
C2_03230C	FEN12	1787.3	-0.0338855	0.0742084	-0.456627	0.647939	0.809805
C4_06570C	PDC11	637.796	-0.90657	0.0967363	-9.37156	7.15e-21	1.54e-19
C5_01970C	CDC24	1784.79	0.287182	0.0724048	3.96633	7.3e-05	0.000433507
C1_02970W	orf19.2988	1926.56	-0.842931	0.0708375	-11.8995	1.19e-32	3.97e-31
C1_03560C	SUA71	1866.91	-0.100639	0.0709281	-1.41888	0.155934	0.317228
CR_02000C	HEM1	2127.79	-0.0631031	0.0686743	-0.918875	0.358161	0.568491
C5_02480W	orf19.4258	1753.82	-0.0396034	0.0757596	-0.522751	0.601147	0.776735
C2_00140W	NDT80	1680.22	-0.455813	0.0882516	-5.16493	2.41e-07	2.04e-06
C5_03790W	GUK1	1676.08	-0.160713	0.0689334	-2.33142	0.0197311	0.0602555
C1_05780W	orf19.2473	1863.05	-0.266041	0.0670769	-3.96621	7.3e-05	0.000433507
C1_07690C	orf19.1229	1601.31	0.170329	0.0722649	2.35701	0.0184229	0.0569877
C1_08010W	DPM1	1791.08	-0.122015	0.0664679	-1.8357	0.0664025	0.163661
C3_04340W	ATF1	1529.43	-1.80377	0.0985853	-18.2965	8.83e-75	6.84e-73
C1_01300W	orf19.3319	1822.81	-0.0585324	0.0675393	-0.866643	0.386138	0.59289
CR_03420C	NOT4	1846.23	0.0306578	0.0727478	0.421425	0.673445	0.827887
C6_00210W	orf19.1180	1731.05	-0.30647	0.0772179	-3.9689	7.22e-05	0.000430028
C1_09120W	IPT1	2095.94	1.3717	0.0787242	17.4241	5.41e-68	3.59e-66
C1_06730W	RAC1	1863.56	0.292788	0.0669694	4.37198	1.23e-05	8.27e-05
C5_01850C	ZNC1	1746.03	0.116631	0.0737483	1.58147	0.113771	0.251237
C1_01010W	orf19.3290	1869.42	-0.256667	0.0885045	-2.90004	0.00373115	0.0148035
C1_03070C	ORC1	1809.07	0.00125402	0.072783	0.0172295	0.986254	0.996219
C6_04140C	orf19.4553	1900.25	0.433874	0.0761161	5.70016	1.2e-08	1.18e-07
CR_06530W	orf19.713	1684.34	-0.105032	0.0719654	-1.45947	0.144435	0.300161
C2_02860W	SUR2	1941.11	0.480206	0.0684807	7.01228	2.34e-12	3.1e-11
C2_09270C	SGT1	1780.26	0.0783575	0.075188	1.04215	0.29734	0.503465
C4_00540C	NMD5	1888.76	0.0435553	0.071195	0.611775	0.540687	0.729879
C4_01730C	orf19.4621	1733.98	-0.0424749	0.0779514	-0.544889	0.58583	0.764663
C6_02430W	orf19.5510	1651.75	-0.00255407	0.0777766	-0.0328386	0.973803	0.987967
C1_06070W	orf19.2438	1632.01	-0.0184178	0.0796604	-0.231204	0.817156	0.914589
C4_01440W	NMT1	1717.25	-0.00740217	0.0715456	-0.103461	0.917597	0.965126
C2_09900C	TIM23	1910.19	-0.0183999	0.0796811	-0.23092	0.817377	0.914589
C1_06780W	NPR1	1504.07	-0.663914	0.076902	-8.63324	5.96e-18	1.14e-16
C5_00980W	TRY3	1726.98	0.0247808	0.0737092	0.336197	0.736722	0.865231
C3_00940W	orf19.2498	1785.65	-0.375601	0.074151	-5.06535	4.08e-07	3.35e-06
C3_01560W	orf19.1687	1927.33	-0.204379	0.073385	-2.78502	0.00535241	0.0202435
C2_10240W	GPD1	1920.17	-0.849041	0.0722861	-11.7456	7.44e-32	2.44e-30
C3_01150C	orf19.158	1312.5	0.120747	0.0821017	1.4707	0.141373	0.296122
C5_00570W	orf19.932	1779.35	-0.231451	0.0726151	-3.18737	0.00143572	0.00636647
C1_06700W	orf19.6240	1743.26	-0.209328	0.0690703	-3.03066	0.00244023	0.0101809
C5_00890C	GIT2	2338.03	2.98187	0.0913444	32.6442	9.69e-234	2.96e-231
C6_00740W	FAT1	1765.27	0.236715	0.0784572	3.01713	0.00255181	0.0105982
C5_02010C	orf19.3170	1843.72	0.0977122	0.0771224	1.26697	0.205164	0.386518
C2_00120C	EMC9	1637.34	0.295642	0.0757521	3.90276	9.51e-05	0.000549164
C2_03800C	orf19.841	1660.61	-0.156701	0.0823004	-1.90401	0.0569089	0.143656
C2_06680W	FRP3	1838.95	1.12693	0.0734145	15.3502	3.53e-53	1.82e-51
C1_01360C	orf19.3325	1754.36	0.267041	0.0759235	3.51724	0.000436064	0.00221371
CR_06910W	BUD5	1491.27	-0.485986	0.0868403	-5.59631	2.19e-08	2.1e-07
CR_03120W	orf19.2414	1336.98	0.0287213	0.0862146	0.333138	0.73903	0.866291
C4_05680W	PHO4	1827.99	0.112923	0.0799632	1.41219	0.157895	0.320389
CR_07460C	orf19.6119	1677.52	0.0857059	0.0747517	1.14654	0.251571	0.4473
C1_08670W	SWI6	1716.27	-0.351417	0.0760932	-4.61824	3.87e-06	2.79e-05
C4_06470W	orf19.2887	1252.86	-1.06364	0.0764231	-13.9178	4.94e-44	2.19e-42
C4_01010C	DAG7	1101.46	-1.40635	0.0833413	-16.8746	6.92e-64	4.28e-62
C3_01890C	orf19.1658	1578.86	0.0878708	0.0719945	1.22052	0.222267	0.41031
C1_08390C	orf19.384	1763.28	0.0557662	0.0725729	0.768416	0.44224	0.644333
C3_05150W	orf19.5989	950.494	-0.326701	0.0891529	-3.66451	0.000247817	0.00132402
C5_04060C	MEC1	1631.08	-0.064907	0.0755322	-0.859328	0.39016	0.596402
C6_04580W	HXK1	1623.4	0.136765	0.0722043	1.89414	0.0582068	0.146548
C2_06830C	FHL1	1650.49	-0.359022	0.0702241	-5.11252	3.18e-07	2.66e-06
C2_03920C	GPI13	1765.54	0.128551	0.0669915	1.91891	0.0549958	0.139659
C5_00560W	orf19.933	1633.46	-0.433736	0.071646	-6.05387	1.41e-09	1.51e-08
C1_11480W	PHO84	2607.52	6.19618	0.117962	52.527	0	0
C3_03340C	orf19.332.1	1555.69	0.0135531	0.0701987	0.193067	0.846906	0.932325
C1_02260C	AGE3	1576.7	-0.0448951	0.0720425	-0.623175	0.53317	0.72342
CR_07210W	ARC15	1687.99	-0.0133361	0.072834	-0.183103	0.854717	0.935463
C1_08750W	YMC2	1505.28	-0.665726	0.0792995	-8.39509	4.66e-17	8.48e-16
CR_02560C	ASG1	1685.53	-0.1826	0.0710886	-2.56863	0.0102101	0.0349417
C1_09980C	orf19.4864	1312.6	-0.286075	0.0875269	-3.26842	0.0010815	0.0049431
C1_05380C	orf19.427	1437.87	-0.178571	0.0763148	-2.33993	0.0192874	0.0592621
C5_01320W	SNF1	1790.45	-0.0793602	0.0724506	-1.09537	0.273354	0.473768
CR_02430C	orf19.3722	1694	-0.0151912	0.0690807	-0.219905	0.825945	0.919146
C6_02290C	orf19.3470	1810.1	-0.0763987	0.0658519	-1.16016	0.245984	0.439925
C3_03590W	orf19.357	1770.7	0.164182	0.0846745	1.93898	0.0525033	0.134384
C6_01390W	HOC1	1618.54	0.398686	0.086689	4.59904	4.24e-06	3.05e-05
C2_04680W	TIM17	1525.86	0.103181	0.0816643	1.26347	0.206419	0.388176
C1_06760C	orf19.6234	1689.02	-0.10787	0.0682028	-1.58161	0.113738	0.251237
C1_06590C	orf19.6252	1761.03	0.0371959	0.0753128	0.493885	0.621387	0.791916
C3_01830C	MNT2	1809.01	0.126092	0.0736761	1.71143	0.0870009	0.203963
CR_06000W	SOK1	1715.81	0.0876846	0.0803995	1.09061	0.275444	0.475908
C1_03020C	RPL13	839.404	0.110789	0.107423	1.03133	0.302385	0.509187
C2_01980C	SRD1	1557.21	-0.426205	0.07157	-5.95507	2.6e-09	2.74e-08
C1_03300C	MAS1	1739.02	0.00481763	0.069658	0.0691612	0.944861	0.972974
C6_01650C	FMP27	1678.04	0.342755	0.0724786	4.72906	2.26e-06	1.68e-05
CR_03650W	SGD1	1543.55	-0.0376885	0.0709036	-0.531546	0.595041	0.772108
C6_02490C	orf19.5518	1495.48	-1.09586	0.0715715	-15.3114	6.41e-53	3.27e-51
C4_06170C	orf19.2920	1673.86	-0.201675	0.0726805	-2.77482	0.00552328	0.0207892
C2_01160W	orf19.2008	1389.24	-0.0774993	0.0746723	-1.03786	0.299336	0.505601
C4_04830W	DCR1	1721.23	-0.243299	0.0766686	-3.17338	0.00150673	0.00661208
C1_04230W	orf19.1058	1646.39	-0.199867	0.0789813	-2.53056	0.0113882	0.0382595
CR_03280W	IFR2	1733.09	0.790095	0.0690633	11.4402	2.63e-30	8.38e-29
C1_05950C	orf19.2452	1874.61	0.00838893	0.0675445	0.124199	0.901158	0.957613
C4_00420C	orf19.5671	1683.19	-0.287131	0.0720919	-3.98285	6.81e-05	0.000408641
C3_04290C	SNF5	1538.2	-0.0761812	0.0766082	-0.994426	0.320016	0.526621
C5_01410C	orf19.4131	1567.43	0.0750221	0.0707452	1.06045	0.288938	0.493031
C5_01840C	TAC1	1659.69	0.246811	0.0706561	3.49314	0.000477378	0.00239472
C1_04520C	PHO85	1566.83	-0.278618	0.072895	-3.82219	0.000132274	0.000738989
C3_01670W	orf19.1677	1593.71	-0.0786129	0.0748821	-1.04982	0.293799	0.499005
C6_03340C	GLC3	1468.99	0.461808	0.0865456	5.33601	9.5e-08	8.43e-07
CR_04560C	orf19.547	1519.88	-0.408034	0.0773089	-5.27798	1.31e-07	1.14e-06
C6_02840C	RBF1	1614.48	-0.527043	0.0717077	-7.34988	1.98e-13	2.84e-12
C7_03630C	TIM9	859.883	-0.0683536	1.62308	-0.0421136	0.966408	0.984295
C1_05060W	REI1	1802.3	-0.177343	0.0716377	-2.47555	0.0133029	0.043601
C7_02340C	orf19.6477	1578.57	-0.0568539	0.0834404	-0.681371	0.495637	0.693841
CR_08030C	FGR32	1568.81	-0.0307768	0.0744636	-0.413313	0.679377	0.830474
C1_10440W	orf19.985	1581.66	-0.0835817	0.0736855	-1.1343	0.256667	0.453577
C4_01690C	HRT2	1490.58	-0.0873579	0.0887092	-0.984767	0.324738	0.531788
C1_10640C	PEA2	1607.57	-0.266098	0.0746237	-3.56586	0.000362667	0.00187395
C1_10990C	RTG3	1739.73	-0.219242	0.0797913	-2.7477	0.00600158	0.0222852
C1_06790C	MRPL19	1625.04	0.0647303	0.0992007	0.652518	0.514067	0.709356
C2_01740C	orf19.1485	1724.71	-0.182051	0.072628	-2.50662	0.0121891	0.0404563
C2_03760C	orf19.846	1658.61	-0.068473	0.0756035	-0.905686	0.365102	0.573553
C4_05460C	OFD1	1587.88	-0.249275	0.0877671	-2.84019	0.00450871	0.0174606
C6_01670W	MAE1	1348.41	-0.460001	0.0719594	-6.3925	1.63e-10	1.89e-09
C1_02770W	orf19.2965.1	1647.73	-0.162973	0.0710328	-2.29434	0.0217712	0.0657558
C1_07590C	orf19.2786	1592.5	0.0969719	0.0797397	1.21611	0.223945	0.412301
C1_09190C	DAK2	1313.49	0.212525	0.0921513	2.30627	0.0210958	0.0639616
C4_04240C	orf19.1426	1653.65	-0.0992835	0.0723997	-1.37132	0.170274	0.337056
C4_06600W	TOP2	1544.31	-0.74837	0.0691364	-10.8245	2.63e-27	7.47e-26
C6_02460C	orf19.5515	1586.02	-0.12311	0.069792	-1.76395	0.0777399	0.18592
C4_05970W	orf19.4407	1621.77	-0.196943	0.0710129	-2.77334	0.0055484	0.0208415
C5_03930C	orf19.3219	1835.04	2.23396	0.0843403	26.4875	1.35e-154	2.32e-152
C7_03220C	ZCF29	1610.63	-0.354719	0.0754984	-4.69836	2.62e-06	1.93e-05
CR_01750C	SEC4	1549.19	0.0974033	0.0697364	1.39674	0.162493	0.326504
C5_01700W	MPRL36	1555.83	0.0825181	0.0742626	1.11117	0.266497	0.464828
C1_05360C	orf19.429	1641.89	0.0172988	0.0676496	0.255711	0.798174	0.905079
C5_03160W	MED14	1597.78	0.0720004	0.0821824	0.876106	0.380973	0.587911
C2_06080C	orf19.4112	1574.46	0.165493	0.0736246	2.24779	0.0245896	0.07279
C2_08850C	orf19.225	1437.78	-0.0824729	0.071078	-1.16032	0.24592	0.439925
C2_02510W	PRS1	1719.97	-0.232097	0.0680433	-3.41101	0.000647224	0.00314081
C4_07030W	MET16	1481.82	-1.1136	0.0719913	-15.4686	5.65e-54	2.96e-52
C2_10050W	orf19.1777	1524.87	0.262981	0.0696034	3.77828	0.000157914	0.000874083
C2_03090C	ADE8	1772.22	-0.0135826	0.0733023	-0.185296	0.852997	0.935308
C3_02000W	RAD50	1564.83	0.20592	0.0812604	2.53408	0.0112743	0.0379696
CR_03680C	SMC1	1447.29	-0.292305	0.0705472	-4.14339	3.42e-05	0.000215956
C2_07000W	orf19.2256	1677.87	-0.08848	0.0819855	-1.07921	0.280492	0.482208
C4_05600W	GYP2	1512.16	0.144042	0.0715833	2.01223	0.0441955	0.116871
C6_00310W	orf19.1191	1574.31	-0.0310197	0.0705204	-0.439868	0.660033	0.81899
C2_06250C	CDC46	1457.17	-0.244241	0.077341	-3.15797	0.00158871	0.00693861
C6_04550C	orf19.2149	1537.43	0.705713	0.0699705	10.0859	6.38e-24	1.58e-22
C7_02890C	PMT1	1306.56	-0.258038	0.084832	-3.04176	0.00235202	0.00984271
C2_02170W	orf19.1533	1547.03	-0.0550061	0.0766978	-0.717179	0.473264	0.674254
C1_12510W	RAX2	1510.93	0.563378	0.0719513	7.82999	4.88e-15	7.93e-14
CR_03150W	SYS3	1535.87	0.0137848	0.0744228	0.185223	0.853054	0.935308
C7_02770W	CHS1	1584.1	0.106182	0.0723034	1.46856	0.141953	0.296797
CR_06470W	orf19.719	1320.08	0.122091	0.0860996	1.41802	0.156185	0.317505
C4_00780C	orf19.4163	1606.78	0.0867847	0.0768503	1.12927	0.258784	0.456293
C4_02270C	BFR1	1506.99	0.219965	0.0732763	3.00186	0.00268332	0.0110692
C2_07120W	RFA2	1510.46	-0.528776	0.0723787	-7.30569	2.76e-13	3.89e-12
C6_00290W	orf19.1189	1687.05	-0.413299	0.0699782	-5.90612	3.5e-09	3.64e-08
C5_04720C	orf19.3957	1557.52	-0.312632	0.0889466	-3.51483	0.000440036	0.00222976
C1_10490W	LKH1	1586.24	-0.112144	0.078213	-1.43383	0.15162	0.31091
C3_04110C	MBP1	1528.71	-0.46111	0.0839391	-5.49338	3.94e-08	3.63e-07
C1_10350C	orf19.4906	1362.24	0.0526247	0.0751546	0.700219	0.483791	0.683167
C2_00710W	NPL6	1679.45	-0.21104	0.0709355	-2.97509	0.00292901	0.0119661
C5_03810C	orf19.1113	1444.23	-0.58841	0.0830297	-7.08674	1.37e-12	1.86e-11
C6_02860W	STE23	1521.58	-0.119027	0.0808431	-1.47232	0.140933	0.295337
C3_02350W	orf19.1609	1540.96	-0.194789	0.0754213	-2.58267	0.00980378	0.0337189
C1_13250W	orf19.4952	1355.73	-0.460547	0.0737658	-6.24338	4.28e-10	4.78e-09
C1_10820C	orf19.2335	1415.06	-0.259508	0.0747791	-3.47032	0.000519832	0.00257483
CR_06040W	orf19.3854	1684.29	0.373168	0.0675305	5.52591	3.28e-08	3.05e-07
C4_05110C	HAP41	1699.9	0.504636	0.070827	7.12491	1.04e-12	1.42e-11
C2_09600C	orf19.1394	1441.04	-0.0860652	0.0871438	-0.987622	0.323338	0.530351
CR_02390W	orf19.3728	1675.24	0.537812	0.0793754	6.77555	1.24e-11	1.56e-10
C2_05800C	orf19.6893	1575.25	-0.20241	0.0739723	-2.73629	0.00621361	0.0229486
CR_06170W	orf19.3872	1350.34	0.505843	0.0893004	5.66451	1.47e-08	1.44e-07
C4_03450C	JAB1	1442.1	-0.0577151	0.0695934	-0.829319	0.406924	0.613066
C6_01100W	SEC9	1419.36	0.193374	0.0790933	2.44489	0.0144898	0.0465754
C5_01180W	PUS4	1626.27	0.0434353	0.0689316	0.630123	0.528614	0.719684
CR_01270C	FTH2	1486.82	0.27545	0.0833402	3.30513	0.000949321	0.00441226
C7_02790C	POL3	1461.25	-0.475458	0.0754977	-6.29765	3.02e-10	3.4e-09
C6_02810C	orf19.5555	1592.45	-0.340009	0.0827711	-4.10783	3.99e-05	0.000249087
C1_03380W	TPS2	1410.87	0.413988	0.0852068	4.85863	1.18e-06	9.19e-06
C2_04710C	URE2	1442.16	-0.0619268	0.0726816	-0.852029	0.394198	0.600241
C3_01160W	MSS4	1566.27	0.232079	0.0826442	2.80818	0.00498231	0.0190533
C5_04670W	SRP101	1612.35	-0.0394069	0.0771375	-0.510865	0.609445	0.782281
C1_08220W	CCR4	1596.99	-0.179285	0.0762237	-2.3521	0.018668	0.0576163
C7_02030W	HSP90	742.993	0.0662861	0.102392	0.647375	0.51739	0.711777
C2_04760W	KIC1	1456.64	0.0211637	0.0801428	0.264075	0.791722	0.902226
C2_07830W	FLC3	1582.88	0.366688	0.0752355	4.87387	1.09e-06	8.55e-06
C2_07660W	PDS5	1467.84	-0.226548	0.0805452	-2.81269	0.00491297	0.0188143
C1_05560W	RIB4	1410.43	-0.18246	0.0756178	-2.41292	0.0158252	0.0501071
C5_02580W	orf19.4271	1380.66	-0.14917	0.0823016	-1.81248	0.0699119	0.170685
CR_06720W	NMD3	1721.92	-0.0266617	0.0687094	-0.388035	0.69799	0.842887
C4_00380W	orf19.5665	1537.12	-0.024512	0.0710757	-0.344872	0.730191	0.862202
C6_02770W	MRT4	1561.59	-0.256648	0.0741775	-3.45991	0.000540346	0.00266684
C5_02150C	ORC4	1531.92	-0.201716	0.0708871	-2.8456	0.00443279	0.0172271
C6_01980C	orf19.688	1611.01	-0.140033	0.0731487	-1.91436	0.0555746	0.140804
C1_09170W	CTA8	1708.92	-0.101416	0.074924	-1.35359	0.175868	0.345768
C6_01950C	orf19.686	1541.55	-0.11288	0.0712541	-1.58419	0.113152	0.250472
C5_04330W	orf19.3919.1	1411.49	-0.202505	0.0739069	-2.74	0.00614396	0.0227178
C5_01290C	orf19.1940	1447.46	0.381164	0.0718877	5.30222	1.14e-07	1e-06
C2_03830W	orf19.839	1494.42	-0.252369	0.0748154	-3.37323	0.000742923	0.00354273
C1_00930C	SIN3	1497.94	-0.0646559	0.0850783	-0.759957	0.44728	0.6492
C5_01340W	HST3	1524.65	0.0934013	0.069907	1.33608	0.181523	0.353726
CR_07450C	MNL1	1552.01	0.0502454	0.0708747	0.708932	0.478366	0.678641
C6_00340C	orf19.1195	1554.3	0.188022	0.0756883	2.48417	0.0129855	0.0427131
C1_03550C	COQ6	1522.23	0.280761	0.0730798	3.84184	0.000122117	0.000689138
C1_11210C	HAP43	1822.32	0.283549	0.072182	3.92825	8.56e-05	0.000498804
C5_03820C	BUD7	1441	0.0416082	0.0701064	0.593501	0.552846	0.739682
C5_01100C	CLN3	1245.7	0.174032	0.0760115	2.28954	0.0220477	0.0663724
C1_03720C	orf19.1037	1545.63	0.774806	0.071955	10.7679	4.88e-27	1.36e-25
CR_06560C	orf19.916	1454.45	0.242985	0.0740867	3.27973	0.00103906	0.00477292
C5_02700W	CTA7	1330.46	-0.179075	0.0733946	-2.4399	0.0146914	0.0470678
C2_10310C	KIP2	1546.18	0.191948	0.0719406	2.66815	0.00762706	0.0274325
C5_04170W	orf19.3900	1402.2	0.126578	0.0758217	1.66941	0.0950353	0.217908
C5_04030W	orf19.1287	1527.11	-0.327182	0.0816737	-4.00597	6.18e-05	0.000372273
C6_01590W	orf19.3428	1481.54	-0.33504	0.0818709	-4.09229	4.27e-05	0.000265892
C6_03830W	SAL6	1465.13	-0.465984	0.0805253	-5.78681	7.17e-09	7.3e-08
C4_01300W	orf19.4657	1708.47	-1.215	0.0721781	-16.8334	1.39e-63	8.49e-62
C4_02340W	orf19.2769	1258.38	-0.0886394	0.0752776	-1.1775	0.238995	0.432325
C5_01810W	FCR3	1541.07	0.163602	0.0743663	2.19995	0.0278105	0.0806412
C4_00150C	PEX5	1459.18	-0.0642942	0.0805176	-0.798511	0.424574	0.626716
C4_03270W	RPF1	1297.6	-0.210268	0.0847253	-2.48176	0.0130734	0.0429766
C4_01410W	BEM1	1497.68	-0.0175587	0.0920745	-0.190701	0.84876	0.932839
C6_02240C	RPL10A	719.465	0.202233	0.120531	1.67785	0.0933757	0.215179
C2_07350W	MCM3	1345.87	-0.0949365	0.0803365	-1.18174	0.237311	0.429862
C1_12910W	orf19.4921.1	1011.12	-0.94973	0.422355	-2.24865	0.0245345	0.0727101
C2_04550C	NDH51	1621.04	0.0148218	0.0928847	0.159572	0.873218	0.944813
C6_00800C	orf19.3644	1486	0.623469	0.0773067	8.06487	7.33e-16	1.25e-14
C4_05060W	CDL1	1368.18	0.0421854	0.0756048	0.557973	0.576863	0.758537
C3_02450W	HRT1	1424.5	-0.097514	0.0712056	-1.36947	0.170852	0.337837
C1_01630W	orf19.3353	1526.33	0.386234	0.0810916	4.76294	1.91e-06	1.44e-05
CR_08200C	orf19.6382	1528.34	0.207986	0.0747666	2.7818	0.00540575	0.0204032
C2_03250W	AVT7	1232.63	-0.209078	0.0807445	-2.58937	0.00961514	0.0331372
C4_06650W	orf19.2867	1458.23	-0.237055	0.0947385	-2.50221	0.0123422	0.0408905
CR_05920C	MHP1	1560.93	0.834852	0.0766937	10.8855	1.35e-27	3.89e-26
CR_01280C	orf19.3226	1442.11	0.2972	0.0811682	3.66153	0.000250709	0.00133817
C4_03390W	CSH3	1237.8	0.366371	0.0807091	4.53941	5.64e-06	3.97e-05
C2_05780C	MKK2	1451.54	0.665648	0.0764531	8.70663	3.13e-18	6.15e-17
C2_07810W	orf19.2200	1373.39	0.180899	0.0768709	2.35329	0.0186081	0.0574636
C3_04830C	FAS2	810.788	-0.491146	0.10628	-4.62126	3.81e-06	2.75e-05
CR_02610C	orf19.2820	1433.66	-0.162052	0.0779268	-2.07953	0.0375683	0.102549
C3_02960C	KRE5	1463.4	0.104722	0.0745767	1.40422	0.160254	0.323309
C6_00480C	FET31	1582.13	-0.130399	0.197473	-0.660339	0.509036	0.704357
CR_02300C	orf19.3737	1301.01	-0.246869	0.0826047	-2.98855	0.002803	0.0115111
C1_02920W	CDC73	1489.44	-0.297941	0.0754251	-3.95015	7.81e-05	0.000459792
C1_02000W	orf19.4525	1360.22	0.0267162	0.0805955	0.331484	0.740279	0.866716
C2_03900C	orf19.835	1440.43	-0.0128329	0.0765885	-0.167556	0.866932	0.941612
C7_00700W	CYB5	798.162	0.0836762	0.129454	0.646375	0.518036	0.711976
C4_02290W	LAB5	1556.93	0.370502	0.0731118	5.06761	4.03e-07	3.32e-06
C4_03130W	orf19.2677	1438.78	-0.14776	0.0723866	-2.04126	0.0412249	0.110502
C6_03690W	ALS5	1182.73	0.108174	0.0761386	1.42075	0.15539	0.316685
C1_03280W	orf19.3022	1532.8	-0.0039218	0.0765222	-0.0512505	0.959126	0.979961
CR_07960C	TRK1	1464.79	0.177508	0.0725931	2.44525	0.0144753	0.046556
C2_07900W	GDH2	1468.08	1.41967	0.0773838	18.3459	3.56e-75	2.84e-73
C1_00640C	RPO41	1468.07	0.0219226	0.0851147	0.257566	0.796742	0.904515
C2_03780C	orf19.843	1491.07	0.310418	0.0704588	4.40567	1.05e-05	7.17e-05
CR_01580C	DOT6	1589.23	-0.099988	0.0757599	-1.3198	0.186901	0.360883
C2_01930C	orf19.1505	1491.4	1.232	0.082756	14.8871	4e-50	1.93e-48
C6_03890C	SKI8	1397.59	-0.0269249	0.0726837	-0.370439	0.711055	0.852153
C4_00520W	PAM18	1511.12	0.109579	0.0746819	1.46728	0.1423	0.297128
C3_01080W	MRPL33	1454.29	0.105121	0.0747061	1.40713	0.159389	0.322469
C4_05760W	CGT1	1335.83	-0.345503	0.0803001	-4.30265	1.69e-05	0.000111896
C2_06540C	SPF1	1417.1	0.141558	0.0856011	1.65369	0.0981906	0.222914
C4_05260W	orf19.2631	1367.08	-0.05904	0.0738328	-0.799645	0.423916	0.626258
C2_04930C	CRK1	1538.6	-0.250572	0.0820239	-3.05486	0.00225162	0.00946575
C1_05270C	orf19.439	1503.24	0.124049	0.0708246	1.7515	0.0798592	0.189916
C2_02040W	orf19.1519	1403.22	0.00537357	0.0773883	0.0694364	0.944642	0.972974
C3_04300C	POL1	1345.17	-0.638921	0.0714181	-8.9462	3.68e-19	7.39e-18
CR_05890C	orf19.6625	1415.21	0.0905467	0.0754729	1.19972	0.230247	0.420806
C1_04630C	orf19.783	1384.06	0.15405	0.075976	2.02761	0.0425999	0.113524
C1_02050C	PHO91	1398.81	0.0289615	0.0806336	0.359175	0.719465	0.856787
C5_01130W	CYC3	1561.8	0.218001	0.0767265	2.84127	0.00449347	0.0174258
C5_00930C	TFS1	1311.58	-0.123915	0.0728926	-1.69997	0.0891366	0.2082
C1_10210C	CLA4	1387.17	0.509744	0.0783908	6.5026	7.89e-11	9.36e-10
C2_06020W	CNT	1321.26	0.175843	0.077725	2.26237	0.0236745	0.0705745
C1_04590W	orf19.6852.1	1260.01	0.588244	0.0977255	6.01935	1.75e-09	1.85e-08
C3_02240C	GPA2	1395.47	0.427461	0.0828255	5.16099	2.46e-07	2.08e-06
C2_01380W	PLB4.5	1201.82	-2.72418	0.0960604	-28.359	6.48e-177	1.23e-174
C5_02970W	DAP2	1291.95	-0.0886937	0.0829484	-1.06926	0.284951	0.48777
C1_03360W	orf19.3035	1474.86	-0.0818851	0.0717925	-1.14058	0.254044	0.45097
C3_02590W	APL5	1360.87	-0.0112599	0.0771923	-0.145868	0.884026	0.950706
C2_01990C	FAB1	1175.32	0.229783	0.0782681	2.93584	0.00332644	0.0134007
C2_01300C	MNN24	1295.8	0.668383	0.0892358	7.49008	6.88e-14	1.04e-12
C1_06930W	PGA63	1307.86	0.104834	0.0858403	1.22127	0.221984	0.409926
C2_05910W	orf19.5213	1392.92	-0.00763652	0.0781127	-0.0977629	0.922121	0.966028
C3_00930W	ATO2	1569.85	1.01512	0.0739683	13.7237	7.32e-43	3.12e-41
C5_04070C	CKS1	1474.24	0.192248	0.0768596	2.50129	0.0123742	0.0409718
CR_03200C	orf19.2404	1422.8	-0.123724	0.0741404	-1.66878	0.0951605	0.218013
C2_04790C	orf19.185	1469.86	0.0877762	0.0785281	1.11777	0.263666	0.4615
C5_00900C	URA4	1258.57	-0.0272504	0.0787283	-0.346132	0.729244	0.861866
C1_08170C	BUL1	1259.05	-1.02052	0.0958132	-10.6511	1.72e-26	4.74e-25
C1_08920W	orf19.4751	1458.93	0.0478388	0.07362	0.649807	0.515817	0.710523
C1_08290C	DIP2	1461.08	-0.285851	0.0720694	-3.96632	7.3e-05	0.000433507
C1_09430W	orf19.4805	1446.11	0.790131	0.0791989	9.97654	1.93e-23	4.58e-22
C5_02020C	orf19.3169	1322.1	-0.306379	0.081658	-3.75198	0.000175441	0.000961605
C1_03690W	orf19.71	1376.71	-0.23515	0.0749743	-3.13641	0.00171031	0.0074109
C2_08490W	DSE1	1314.91	-0.98467	0.076614	-12.8524	8.34e-38	3.1e-36
C5_01220W	orf19.1948	1502.58	-0.177183	0.0741166	-2.3906	0.0168207	0.0526832
C4_06480C	CEK1	1147.74	0.309808	0.0820629	3.77526	0.000159844	0.000882266
C1_10860C	ADA2	1331.39	-0.392023	0.0751268	-5.21816	1.81e-07	1.55e-06
C2_06570C	orf19.33	698.72	-1.22495	0.0929561	-13.1778	1.18e-39	4.77e-38
C1_08730W	orf19.4731	1039.15	-0.0548544	0.0912489	-0.601151	0.547739	0.73533
C4_04160W	orf19.5293	1438.05	-0.13713	0.0766502	-1.78903	0.0736095	0.17782
CR_07350W	orf19.6134	1384.04	0.0266412	0.0864314	0.308236	0.757903	0.880274
C5_01890W	orf19.3183	1382.83	0.0248336	0.0721844	0.34403	0.730824	0.862521
C4_03050C	orf19.2686	1356.25	-0.270086	0.0773627	-3.49116	0.000480929	0.00241034
C4_03150W	orf19.2675	1390.68	-0.00319222	0.0808539	-0.0394813	0.968507	0.985501
C3_03880C	PEP8	1312.81	-0.149865	0.0791231	-1.89408	0.0582144	0.146548
C2_04650C	RPB4	1457.27	-0.23451	0.0802548	-2.92207	0.00347711	0.0139566
C2_04160W	orf19.805	1196.7	0.0122148	0.0767753	0.159098	0.873592	0.945032
C3_02120W	orf19.1634	1349.96	-0.252478	0.0784256	-3.21933	0.00128488	0.00577201
C5_02460C	ECM331	581.824	0.539606	0.121454	4.44287	8.88e-06	6.1e-05
C6_00190W	orf19.1177	1322.39	-0.444195	0.101099	-4.39367	1.11e-05	7.53e-05
C3_02260C	orf19.1619	1293.24	0.101329	0.0754318	1.34332	0.179168	0.350283
C1_11060C	RPL2	829.393	0.125312	0.117229	1.06895	0.285093	0.48777
C4_04410C	LYS4	1436.4	-0.48911	0.0799564	-6.1172	9.52e-10	1.04e-08
C4_07080C	orf19.3100	1294.51	-0.38392	0.0756611	-5.07421	3.89e-07	3.22e-06
CR_08050C	orf19.590	1222.01	-0.137125	0.0814379	-1.6838	0.0922205	0.212962
C4_07130W	orf19.3091	1374.96	0.0326345	0.0876246	0.372436	0.709569	0.851823
C6_04330W	NOP8	1485.38	-0.0105118	0.0727142	-0.144563	0.885056	0.950706
C1_03650C	MRPL27	1240.74	0.00821488	0.0803836	0.102196	0.918601	0.965792
C2_09170W	SLP2	1427.9	-0.245604	0.0812704	-3.02206	0.00251061	0.0104508
C6_00720C	COX15	1269.06	0.139353	0.0776003	1.79578	0.0725292	0.175518
C2_09150W	MIT1	1336.04	-0.242482	0.0777097	-3.12036	0.00180633	0.00779626
C4_06190C	MPH1	1158.82	-0.337797	0.0764866	-4.41642	1e-05	6.83e-05
C3_01030W	ARP9	1324.8	-0.494328	0.0813116	-6.07943	1.21e-09	1.3e-08
CR_03350C	orf19.2387	1428.35	0.141438	0.0732524	1.93083	0.0535038	0.136564
C2_02240C	HEX3	1338.99	0.233216	0.0730374	3.1931	0.00140755	0.0062516
C4_05650W	orf19.1250	1393.34	0.0480136	0.0766966	0.62602	0.531302	0.721892
C6_00880W	PEX7	1387.55	-0.495741	0.0733899	-6.75489	1.43e-11	1.79e-10
C1_01570C	RPB7	1337.75	-0.310109	0.0782656	-3.96227	7.42e-05	0.00043977
C1_01460W	orf19.3332	1306.44	0.804848	0.0746712	10.7786	4.35e-27	1.22e-25
C1_05070C	GPI7	1264.06	0.147179	0.0789607	1.86396	0.0623278	0.15541
C4_02800W	RPC53	1409.84	-0.119496	0.0774768	-1.54235	0.122988	0.266668
C1_04640W	orf19.782	1220.36	-0.0267188	0.0776919	-0.343907	0.730917	0.862521
C1_05140W	BRG1	1382.42	6.36691	0.16177	39.3578	0	0
C3_01210C	orf19.1730	1197.64	-0.0746106	0.0816459	-0.913832	0.360805	0.570713
C3_03170W	SEC13	1278.23	0.146133	0.0845971	1.7274	0.0840963	0.198193
C1_03710C	MSB1	1356.25	-0.0317989	0.0873285	-0.36413	0.715761	0.854581
C4_00390W	orf19.5666	1287.82	-0.145235	0.0763221	-1.90292	0.0570509	0.143948
CR_02970C	orf19.2857	1368.2	0.0194468	0.0801329	0.242681	0.808252	0.911286
C4_03590C	OSH3	1240.27	0.156128	0.0793951	1.96648	0.0492437	0.127464
C1_09220W	orf19.4780	1084.52	0.462307	0.0880202	5.25228	1.5e-07	1.3e-06
C2_09670C	orf19.1387	1264.97	-0.169522	0.0756642	-2.24045	0.0250619	0.0739097
C6_02190C	orf19.3459	1337.87	-0.203364	0.078029	-2.60626	0.00915358	0.0317805
C1_05770C	PRC3	1250.45	0.137696	0.0793701	1.73486	0.0827661	0.195561
C1_03480C	AGE1	1420.24	-0.0395712	0.0831833	-0.475711	0.63428	0.800195
C2_06810C	RPL11	667.426	0.0305784	0.0984429	0.31062	0.756089	0.87891
C3_02150C	ERG6	1420.27	0.405535	0.0878771	4.6148	3.93e-06	2.83e-05
C6_02350C	orf19.3477	1249.28	-0.146015	0.0742016	-1.96781	0.04909	0.127344
C1_12790C	FEN1	1200.85	-0.100647	0.0857229	-1.1741	0.240355	0.433601
CR_04500C	orf19.541	1235.41	-1.42513	0.0983536	-14.4898	1.4e-47	6.44e-46
CR_01650W	URA5	1213.06	-0.0342119	0.0783428	-0.436694	0.662333	0.82062
C2_02280W	orf19.1546	1366.38	-0.0931348	0.0743666	-1.25238	0.210433	0.393882
CR_02150W	MDL1	1343.23	-0.104441	0.084324	-1.23857	0.215503	0.401597
C2_08310W	TIM22	1410.24	-0.0575493	0.0811037	-0.709576	0.477967	0.678424
C3_02680C	SLD1	1238.59	0.0148236	0.0793853	0.186729	0.851873	0.93485
C1_11310C	PSP1	1336.22	0.186882	0.0713099	2.6207	0.00877499	0.030718
C5_02780W	orf19.4301	1246.59	-0.520181	0.0813392	-6.3952	1.6e-10	1.86e-09
C6_01970C	RPL25	844.866	-0.0980981	0.0844205	-1.16202	0.245228	0.439039
C1_08230C	PLB5	1421.38	1.56539	0.0763107	20.5133	1.64e-93	1.61e-91
C1_14090W	orf19.7215.3	843.187	2.33159	1.11365	2.09365	NA	NA
CR_01350C	orf19.2518	1273.22	0.13674	0.0764018	1.78975	0.0734939	0.177618
C4_02900C	CRH11	1299.48	1.8142	0.0785668	23.0912	5.68e-118	8.22e-116
C6_00760W	orf19.3649	1321.72	-0.0380803	0.0775566	-0.491	0.623426	0.792572
C2_04130W	orf19.808	1371.21	0.0615809	0.0769987	0.799766	0.423847	0.626258
C2_06910W	YPT72	1320.68	-0.0481656	0.0782644	-0.615422	0.538276	0.727504
C2_04820W	orf19.182	1332.84	-0.208225	0.0773834	-2.69083	0.00712754	0.0258897
C5_05340W	orf19.4029	1392.37	-0.234126	0.071567	-3.27143	0.00107007	0.0048949
C2_04150C	VMA7	1230.46	-0.193382	0.0754429	-2.5633	0.0103684	0.0354392
C4_05910C	VPS11	1277.33	0.192138	0.0789166	2.4347	0.014904	0.0476867
CR_05200C	orf19.556	1173.84	0.345285	0.0825493	4.18277	2.88e-05	0.000184271
C2_02320C	CPR3	1259.67	-0.100471	0.098451	-1.02051	0.307485	0.51447
C1_12240C	orf19.5239	1257.17	-0.0746922	0.0806623	-0.925987	0.354453	0.563906
C3_02230C	YCG1	1206.86	-0.57645	0.0780382	-7.38676	1.5e-13	2.2e-12
C2_07160W	SMF12	1009.72	0.534377	0.0901616	5.92688	3.09e-09	3.22e-08
C3_00830C	orf19.6155	1202.37	-0.766908	0.0835631	-9.1776	4.41e-20	9.12e-19
C1_12050W	RPN2	1321.68	-0.239918	0.0733358	-3.2715	0.00106977	0.0048949
C5_04350C	orf19.3921	1303.55	-0.0818059	0.0784053	-1.04337	0.296776	0.50282
C2_05090W	MAK5	1312.83	-0.0840204	0.0729258	-1.15213	0.249266	0.444782
C5_05120W	CCT3	1300.78	0.0580871	0.0737952	0.78714	0.4312	0.633278
C7_02060W	LIG1	1390.9	-0.139918	0.0745214	-1.87755	0.0604428	0.151741
C5_02560C	orf19.4269	1087.15	-0.0101243	0.0785077	-0.128959	0.89739	0.956671
C1_07490C	orf19.2796	1109.48	-0.678397	0.0904949	-7.49652	6.55e-14	9.91e-13
C2_05460W	CDC19	551.873	-0.00743704	0.106434	-0.069875	0.944293	0.972974
C1_10270C	SFH5	1228.39	-0.122521	0.0820218	-1.49376	0.135238	0.286237
CR_05950C	ADP1	1334.54	0.0422425	0.0753459	0.560648	0.575038	0.75686
C2_08860W	orf19.223	1167.88	-0.11256	0.0866033	-1.29972	0.193697	0.37114
C2_09580W	AGE2	1355.83	-0.326508	0.077594	-4.2079	2.58e-05	0.000166826
C5_02070C	orf19.3161	1409.62	0.0649354	0.0734963	0.88352	0.376956	0.584334
C3_05370C	YST1	672.237	-0.286661	0.1197	-2.39482	0.0166283	0.0522292
CR_02710W	RRP9	1353.01	-0.053994	0.0807952	-0.668282	0.503954	0.701058
C7_02510W	orf19.6458.1	1382.27	-0.183777	0.0790048	-2.32614	0.0200109	0.0609409
CR_03880W	IFF9	811.558	0.631443	0.0952381	6.63015	3.35e-11	4.08e-10
CR_05330W	orf19.5288.1	1127.08	0.0495516	0.200785	0.246789	0.805071	0.91033
C1_06020W	RGD1	1182.01	-0.116686	0.0793827	-1.46992	0.141584	0.296342
C5_05160C	CNB1	1226.7	-0.00951931	0.0797056	-0.119431	0.904934	0.958955
C2_01890W	CTF1	1234.51	0.0768116	0.0761631	1.00851	0.313207	0.521306
C1_06850W	PCL7	1181.19	-0.0942614	0.0779258	-1.20963	0.226421	0.415747
C2_09070C	orf19.4066	1444.2	-0.55916	0.0714056	-7.83075	4.85e-15	7.93e-14
C1_11090C	orf19.2307	1328.37	-0.0470709	0.07789	-0.604325	0.545627	0.73377
C4_04720W	orf19.3810	1267.47	-0.397351	0.0830516	-4.78438	1.72e-06	1.31e-05
C1_02980W	GOR1	1234.9	-1.57747	0.120161	-13.1279	2.28e-39	9.02e-38
C2_08480W	RRP8	1313.02	-0.016139	0.0800044	-0.201727	0.84013	0.928361
CR_01540W	SAS3	1167.15	-0.354528	0.0820112	-4.32293	1.54e-05	0.00010258
CR_03020C	orf19.2426	1222.6	-0.0195636	0.0738157	-0.265033	0.790984	0.901758
C1_06010W	CHS7	1000.21	0.154992	0.0836957	1.85186	0.0640464	0.158559
C1_10220C	TPK1	1213.22	-0.214274	0.0756208	-2.83353	0.00460376	0.0177614
C1_08120W	BUD6	1335.78	0.0721511	0.0770913	0.935917	0.349316	0.558317
C2_03130W	orf19.5783	1273.49	0.0284637	0.0759522	0.374758	0.707841	0.850305
C5_01190W	orf19.1953	1191.91	0.234318	0.0747478	3.13478	0.00171981	0.00744619
C2_02090W	orf19.1525	1294.39	-0.0675557	0.0743684	-0.908393	0.36367	0.57294
C4_00880W	orf19.4705	1096.99	-0.118435	0.08468	-1.39862	0.161927	0.325927
C3_01480C	RKI1	1318.57	-0.159074	0.0882521	-1.80249	0.0714684	0.173792
C2_02450C	UTP22	1393.87	-0.0634995	0.080775	-0.786128	0.431793	0.633979
C1_03670C	DAO1	1277.15	0.132017	0.0814905	1.62003	0.105226	0.235295
C2_10220C	PHO23	1257.01	0.234681	0.0765216	3.06686	0.00216322	0.00915706
C4_07230C	VID21	1283.61	-0.00805641	0.079923	-0.100802	0.919707	0.965868
C1_03860C	BNI4	1301.35	-0.0648719	0.0858121	-0.755976	0.449664	0.652214
C1_01400C	orf19.3329	1063.43	0.100041	0.0927988	1.07805	0.281013	0.482952
C1_08080C	orf19.5079.1	1219.19	-0.153065	0.0756312	-2.02383	0.0429874	0.114501
C5_03400C	orf19.2639.1	1293.25	-0.571123	0.0851624	-6.70627	2e-11	2.47e-10
C5_01600C	SPB4	1269.79	-0.0328623	0.0785891	-0.418153	0.675835	0.829235
C2_06860W	LTE1	1231.67	-0.0860923	0.0843152	-1.02108	0.307218	0.514336
C1_10000C	CPP1	1209.95	0.187792	0.0911835	2.0595	0.0394464	0.106723
C2_02720W	orf19.5834	1274.03	-0.178722	0.0764998	-2.33625	0.0194785	0.059619
CR_07200W	orf19.6152	1115.85	0.000390153	0.0829404	0.00470401	0.996247	0.998928
CR_06840W	orf19.1849	1283.93	-0.250918	0.0765315	-3.27863	0.00104313	0.00478761
C1_01050C	orf19.3293	1226.35	0.411471	0.0962111	4.27675	1.9e-05	0.000125131
C1_03340C	SEC62	1341.49	0.211408	0.0730192	2.89523	0.00378876	0.0150105
C6_00830C	CAN3	1037.57	0.11118	0.0827047	1.3443	0.178852	0.350109
C6_02090C	orf19.3501	1268.01	1.0947	0.0854165	12.816	1.33e-37	4.93e-36
C1_06660W	orf19.6245	1324.17	0.441572	0.0930854	4.74373	2.1e-06	1.57e-05
C2_02490C	orf19.1573	1058.68	0.0751855	0.0782971	0.960259	0.336925	0.545002
C1_03770W	SKO1	1387.55	-0.30314	0.0815404	-3.71766	0.000201074	0.00108909
C1_02750C	orf19.2964	1281.04	-0.367179	0.0730565	-5.02596	5.01e-07	4.08e-06
C2_03360W	orf19.891	1290.07	0.363554	0.0829155	4.38464	1.16e-05	7.83e-05
C1_01470W	orf19.3333	1318.51	-0.115044	0.0793639	-1.44957	0.147178	0.304481
C1_12290C	RBD1	1206.87	-0.0660939	0.0753123	-0.877598	0.380162	0.58699
CR_07370W	orf19.6132	1142.83	-0.0976614	0.0873467	-1.11809	0.263529	0.4615
C1_10400C	FGR41	1071.04	-0.961701	0.088076	-10.919	9.35e-28	2.71e-26
C2_07390C	orf19.1893	1328.89	0.38068	0.0734103	5.18564	2.15e-07	1.84e-06
C1_02810W	RAD16	1204.27	0.0124624	0.0750139	0.166135	0.868051	0.942183
C2_10010C	orf19.1782	950.889	-0.0612458	0.0812529	-0.753767	0.450989	0.65343
C1_05120W	orf19.4059	1258.35	0.127024	0.0752071	1.68899	0.0912212	0.211445
C4_01290W	orf19.4658	1342.63	-0.428529	0.0812708	-5.27285	1.34e-07	1.17e-06
C5_03250W	RMS1	1294.28	0.244181	0.0784995	3.11061	0.00186702	0.0080393
CR_02090C	CET1	1228.85	-0.0123076	0.0744016	-0.165421	0.868613	0.942225
C2_03770C	STE11	1247.3	0.173888	0.0811312	2.14329	0.0320897	0.0904196
CR_08000C	orf19.597	1255.4	-0.570227	0.102028	-5.58893	2.28e-08	2.18e-07
C4_00430W	MEP2	794.534	-1.16448	0.119077	-9.77919	1.38e-22	3.21e-21
CR_01780W	orf19.2575	1160.62	-0.361819	0.077196	-4.68701	2.77e-06	2.03e-05
C5_02260C	PTH1	1299.29	0.137126	0.081414	1.6843	0.0921227	0.212881
C6_03270C	AYR2	1126.59	0.360132	0.0873624	4.12227	3.75e-05	0.000235136
C1_08860C	orf19.4744	1245.05	-0.039221	0.0838287	-0.467871	0.639877	0.803753
C1_12600C	CHR1	1259.61	-0.186929	0.0742407	-2.51788	0.0118065	0.0394098
C4_01450W	PWP1	1340.7	0.0338471	0.078784	0.429619	0.667473	0.824305
C6_02180W	orf19.3458	1065.57	0.208686	0.0766526	2.72249	0.00647926	0.0238497
CR_10490W	EIF4E	820.949	-0.279119	1.24159	-0.224807	NA	NA
C4_05300W	XKS1	1042.71	-0.124002	0.100929	-1.22861	0.219219	0.40673
CR_05970C	orf19.458	1187.41	-0.0173617	0.0795084	-0.218363	0.827146	0.920241
C1_10360C	orf19.4907	1291.94	-0.107741	0.0745472	-1.44527	0.148381	0.305935
C1_00900W	RRS1	1309.62	0.0177682	0.0923173	0.192469	0.847375	0.932325
C2_03040W	PLC2	852.428	-0.437556	0.0852863	-5.13043	2.89e-07	2.43e-06
C1_07880C	GCS1	1158.09	-0.590228	0.0865039	-6.82314	8.91e-12	1.13e-10
CR_03550W	NCS2	1259.6	0.112321	0.0862493	1.30228	0.192819	0.369716
CR_02140W	RSR1	1357.24	0.825918	0.0849539	9.72196	2.43e-22	5.57e-21
C5_03080C	orf19.4337	851.085	-0.641475	0.0831582	-7.7139	1.22e-14	1.94e-13
C1_03830C	orf19.1026	1298.07	-0.235806	0.0806726	-2.923	0.00346682	0.0139255
C6_03650C	POP2	1257.23	-0.146967	0.0768077	-1.91345	0.0556908	0.141034
C1_07840W	orf19.5054	1198.62	0.0445057	0.0861686	0.516496	0.605508	0.779441
CR_01930C	BIO2	1218.73	0.0607746	0.087603	0.69375	0.487839	0.686769
C4_05660C	BRN1	1166.09	-0.313624	0.0751626	-4.1726	3.01e-05	0.000192472
C4_00300C	SWI1	1270.15	-0.146186	0.0779483	-1.87543	0.0607339	0.152333
C5_03090W	VPS4	1248.47	-0.178594	0.0796052	-2.2435	0.0248644	0.0734061
CR_03270W	orf19.2397	1032.73	-0.073933	0.119251	-0.619977	0.535273	0.724627
C1_13120C	MON2	1015.89	-0.0115047	0.0862291	-0.13342	0.893861	0.95429
C3_05700W	CHS4	720.773	0.441627	0.0889262	4.96622	6.83e-07	5.5e-06
C4_04920W	orf19.3787	1207.74	-0.374093	0.0796819	-4.69483	2.67e-06	1.96e-05
C5_00670C	HMS1	1086.36	0.453964	0.0992044	4.57605	4.74e-06	3.37e-05
C1_07190W	SOG2	1249.78	0.358036	0.0762684	4.69442	2.67e-06	1.96e-05
C2_07490W	HEM15	1224.3	-0.206592	0.0838344	-2.46428	0.0137287	0.04473
C2_05200C	SGO1	1064.43	-0.403526	0.0863043	-4.67562	2.93e-06	2.14e-05
C4_00910C	orf19.4703	1081.33	-0.584776	0.0839578	-6.96512	3.28e-12	4.31e-11
CR_01700C	orf19.2563	1220	-0.0374257	0.0756525	-0.494706	0.620808	0.791604
C4_05430C	GAP5	1183.7	-0.951785	0.0914183	-10.4113	2.2e-25	5.88e-24
C5_02140C	orf19.4220	1088.22	0.0378635	0.0917175	0.412828	0.679733	0.830474
CR_01950W	orf19.2594	1214.92	-0.0621294	0.0773385	-0.803343	0.421776	0.625422
C4_00600C	MUC1	1105.06	0.0453224	0.0788607	0.574714	0.565485	0.749846
C1_08460C	UPC2	1184.3	0.109737	0.0788385	1.39191	0.163948	0.327718
C5_01490C	orf19.4144	1143	0.235902	0.0847933	2.78208	0.00540114	0.0203998
C5_02730C	orf19.4293	1182.73	-0.0991875	0.0778008	-1.27489	0.202348	0.383443
C6_01900C	DOG1	1110.84	0.0403334	0.0783194	0.514986	0.606563	0.779887
CR_02990C	RIB1	1122.29	-0.194384	0.0873936	-2.22423	0.0261328	0.0764528
C1_08560W	TCP1	1225.46	0.0683006	0.0902516	0.756779	0.449182	0.651687
C2_05110W	LEM3	1192.23	-0.00819795	0.0815361	-0.100544	0.919913	0.965899
C4_03550W	RAD2	1101.44	-0.208568	0.0952487	-2.18972	0.0285445	0.082198
C1_07090C	orf19.6195	1166.04	-0.175196	0.0836062	-2.09549	0.036127	0.0995528
C3_01710C	PPT1	1224.25	0.173671	0.0764331	2.27219	0.0230749	0.0689366
C6_03470W	orf19.5711	1205.02	-0.569341	0.0767708	-7.41611	1.21e-13	1.77e-12
CR_07310W	orf19.6137	1165.54	-0.036903	0.0812865	-0.453987	0.649838	0.810898
C2_09510C	orf19.1403	1175.63	0.286054	0.0786241	3.63826	0.000274491	0.00145663
C2_05260W	BUD14	1160.05	0.469917	0.0844351	5.56542	2.62e-08	2.48e-07
CR_06440C	BCR1	1333.31	0.87526	0.0809006	10.8189	2.8e-27	7.9e-26
C1_08270C	MED15	1234.75	0.343186	0.078648	4.36358	1.28e-05	8.58e-05
C1_05460W	KOG1	1168.52	0.172657	0.0803881	2.1478	0.03173	0.0896357
C2_03330C	HOG1	1142.41	0.138865	0.088534	1.5685	0.116766	0.256409
C4_04810C	orf19.3798	901.557	-0.237412	0.0835648	-2.84105	0.00449656	0.0174258
CR_03860C	orf19.4357	1114.36	0.107294	0.0816778	1.31362	0.188973	0.363989
C5_01720C	RCY1	1163.6	-0.13455	0.0883311	-1.52324	0.127698	0.273966
C4_06250C	SEC3	1164.49	-0.0938989	0.0741017	-1.26716	0.205097	0.386518
C1_12830C	orf19.4913	1106.19	0.169828	0.0772045	2.19972	0.0278267	0.0806412
C1_07510W	orf19.2794	1057.22	0.0457964	0.0800076	0.572401	0.56705	0.750299
CR_05660W	SDA1	1265.74	0.157322	0.0780977	2.01443	0.0439649	0.116485
C2_00840W	orf19.2040	1191.87	-0.0790479	0.077148	-1.02463	0.305539	0.512616
C5_03000C	orf19.4325	1114.38	0.0432535	0.0830569	0.520769	0.602528	0.777423
CR_06520C	orf19.714	1151.6	-0.099795	0.0850413	-1.17349	0.2406	0.433648
C5_00750C	orf19.577	1134.9	-0.0660238	0.0796944	-0.828463	0.407408	0.61323
C1_05300C	PRD1	1194.11	0.629666	0.0806221	7.81009	5.71e-15	9.25e-14
CR_04780W	RPB8	1100.15	0.0138159	0.0862243	0.160232	0.872698	0.944622
C2_03240C	ROM2	1183.25	0.032628	0.0893811	0.365044	0.715079	0.853967
C1_01670C	ESP1	1095.77	-0.0186343	0.081599	-0.228365	0.819363	0.915307
C5_02750C	orf19.4295	1105.62	-0.00569684	0.0821567	-0.0693411	0.944718	0.972974
CR_05730C	orf19.6639	1216.08	0.145847	0.0880749	1.65594	0.0977346	0.222436
C5_04550W	orf19.3939	1084.11	-0.318154	0.0786941	-4.04292	5.28e-05	0.000322243
C4_03090W	orf19.2682	1133.41	-0.144385	0.0753926	-1.91511	0.0554791	0.140692
C1_00760W	orf19.6030	1070.36	-0.118615	0.0781555	-1.51768	0.129095	0.27618
C4_06790W	orf19.3130	1269.52	-0.432973	0.0812288	-5.33029	9.81e-08	8.68e-07
C1_01320W	MRS7	1118.28	-0.161516	0.076017	-2.12473	0.0336088	0.0938941
C1_06230C	MDM34	1082.83	0.159601	0.0792098	2.01492	0.0439133	0.116404
C1_00780C	HGC1	1322.28	6.47157	0.170562	37.9427	0	0
C1_10700C	NIT3	1211.5	-1.11522	0.0814288	-13.6957	1.08e-42	4.56e-41
C6_03540W	orf19.5720	1228.15	-0.8124	0.119323	-6.80839	9.87e-12	1.24e-10
CR_08060C	VPS21	1135.8	0.401142	0.0880527	4.55571	5.22e-06	3.69e-05
CR_07780W	orf19.3706	1035.43	-0.0535813	0.0847843	-0.631972	0.527405	0.719105
C3_04430W	RIP1	624.037	0.0339771	0.0950532	0.357453	0.720753	0.857764
C2_03410W	orf19.880	1184.85	-0.108465	0.0760959	-1.42537	0.154051	0.314562
C4_07200C	orf19.3083	1107.49	-0.397847	0.0821949	-4.84029	1.3e-06	1e-05
C3_03370C	orf19.334	1290.65	-0.591499	0.085688	-6.90294	5.09e-12	6.53e-11
C1_04810W	TCO89	1171.34	-0.0888332	0.0826274	-1.07511	0.282327	0.484757
C7_02970W	ECM39	1135.35	0.118786	0.0854383	1.39031	0.164435	0.328096
C4_00310C	MNN10	1234.67	0.105973	0.0770307	1.37572	0.168909	0.334957
CR_07790C	YHB1	784.125	-0.730301	0.108468	-6.73284	1.66e-11	2.07e-10
C1_07000W	MEF2	1153.19	0.116353	0.0763121	1.5247	0.127335	0.2734
CR_02420W	orf19.3724	1158.34	-0.426223	0.0788252	-5.4072	6.4e-08	5.82e-07
C1_06050C	orf19.2439.1	1102.46	0.289432	0.254027	1.13938	0.254546	0.450991
C1_09840C	orf19.4849	1143.49	0.0719406	0.0994365	0.723483	0.469383	0.669975
CR_01380W	orf19.2521	1129.44	0.241068	0.0789951	3.05169	0.0022756	0.00955196
C1_09130W	orf19.4771	940.235	-0.282903	0.0859316	-3.29219	0.000994122	0.00458563
C4_05630W	orf19.1248	1160.45	-0.135421	0.0811454	-1.66886	0.0951443	0.218013
C2_08100W	orf19.2175	996.639	0.842433	0.0811855	10.3766	3.17e-25	8.38e-24
CR_03940W	orf19.475	1122.26	-0.58657	0.0829536	-7.07106	1.54e-12	2.07e-11
C4_07220C	orf19.3080	1083.23	0.176536	0.0898461	1.96487	0.049429	0.127763
C4_06100W	CWH41	1091.58	0.00290493	0.0844222	0.0344096	0.972551	0.987262
C2_00850W	MSF1	1191.99	0.0327668	0.0919689	0.356281	0.72163	0.858299
C4_03440C	DOT4	614.67	-0.367029	0.0973427	-3.77049	0.00016293	0.0008975
C7_02450W	orf19.6464	877.95	-0.0182439	0.0864694	-0.210987	0.832898	0.924096
C6_01890C	orf19.3393	1215.07	-0.130638	0.0805496	-1.62184	0.104838	0.234713
C2_10420W	FGR6-4	768.616	-0.286166	0.0921907	-3.10407	0.00190878	0.00818561
C1_13700W	ACT1	572.445	0.242219	0.241024	1.00496	0.314918	0.5223
C1_00730C	CMP1	1082.81	-0.172357	0.0775195	-2.2234	0.026189	0.0765364
C1_09970C	PDC2	1019.9	-0.170057	0.0805386	-2.1115	0.0347291	0.0964737
C4_06340W	AGO1	1091.29	0.85364	0.103691	8.23254	1.83e-16	3.25e-15
C1_01890C	orf19.4534	1187.52	0.0920883	0.0777273	1.18476	0.236112	0.428113
C1_10460W	orf19.988	1059.78	-0.299575	0.0878388	-3.41051	0.00064841	0.00314379
C6_03350C	ARP4	1139.14	-0.0459933	0.0781196	-0.588755	0.556026	0.742132
C5_01110W	orf19.1959	1124.01	-0.0804518	0.0806702	-0.997292	0.318623	0.525279
C4_05780C	CFL2	1727.68	3.68384	0.225634	16.3266	6.39e-60	3.66e-58
C5_01530C	orf19.4148	1122.11	0.00502814	0.0796471	0.0631302	0.949663	0.975181
C7_03320C	MED16	1130.53	0.0567487	0.077611	0.731194	0.46466	0.665868
C2_10090C	orf19.1772	1222.68	0.0983944	0.0766776	1.28322	0.199415	0.379453
C6_00970C	HAL21	755.055	-0.417065	0.0948109	-4.39891	1.09e-05	7.37e-05
C7_02330W	YCF1	1109.34	-0.204843	0.0769817	-2.66093	0.0077925	0.0278999
C2_02460W	ERG7	1098.09	-0.191478	0.0815029	-2.34934	0.0188068	0.0579147
C1_08770W	orf19.4735	1037.13	-0.137111	0.0828685	-1.65456	0.0980144	0.222697
CR_06090W	orf19.3862	1094.66	-0.130744	0.0778896	-1.67858	0.0932337	0.214941
C2_02270C	orf19.1545	1174.37	-0.0546265	0.077156	-0.708001	0.478945	0.679018
C1_10420C	orf19.4912	1042.84	0.0504828	0.089212	0.565875	0.571479	0.753618
C6_03290W	orf19.5617	1111.19	-0.210796	0.0772261	-2.72959	0.00634125	0.023373
C2_01010W	HGT8	1199.54	-1.06414	0.108732	-9.78683	1.28e-22	2.99e-21
CR_05800C	orf19.6630	1162.43	-0.348272	0.0753335	-4.62308	3.78e-06	2.73e-05
C6_04540C	HAT2	1018.14	-0.363135	0.0828561	-4.38272	1.17e-05	7.89e-05
C4_00230W	orf19.5648	1074.46	0.430515	0.219362	1.96258	0.0496954	0.128271
C2_03140C	orf19.5782	1012.43	0.238101	0.0859128	2.77142	0.00558117	0.0209503
C4_04510W	orf19.3833	1117.92	-0.313393	0.0777741	-4.02953	5.59e-05	0.000339363
C5_03980W	orf19.3213	1357.53	1.83072	0.0841322	21.7601	5.55e-105	6.5e-103
C5_02320C	orf19.4240	1098.52	-0.12302	0.0798236	-1.54114	0.123282	0.267095
C2_04180C	orf19.804	1095.01	0.802111	0.0790875	10.1421	3.59e-24	8.99e-23
C1_05750C	orf19.2476	1053.64	0.24126	0.086989	2.77345	0.0055465	0.0208415
C2_00220C	orf19.2111	1109.8	0.0186831	0.0765839	0.243956	0.807265	0.911218
C3_03400C	VTI1	1128.37	-0.0426898	0.0762548	-0.559831	0.575595	0.757232
C1_08580C	VCX1	1258.32	0.853226	0.0831772	10.2579	1.09e-24	2.82e-23
C7_02390W	AHP2	1051.38	0.160349	0.0865416	1.85285	0.0639036	0.158478
C6_00350W	PKH3	1132.75	0.271756	0.0831715	3.26742	0.00108531	0.00495231
C2_04190C	UGA1	940.801	0.283575	0.0873854	3.24511	0.00117404	0.00532186
C1_07780W	orf19.4713	1058.95	-0.002856	0.0851727	-0.0335319	0.97325	0.987608
C2_03930C	orf19.831	1108.04	-0.17291	0.0817665	-2.11468	0.0344572	0.0958151
C5_00190C	FAS1	597.956	-0.488098	0.124554	-3.91876	8.9e-05	0.000516657
CR_04230W	orf19.511	1212.38	0.451488	0.0795097	5.6784	1.36e-08	1.33e-07
C5_02120C	RIX7	1205.33	0.00778168	0.0764623	0.101771	0.918938	0.965792
C3_03410C	orf19.338	1127.21	1.01378	0.0815871	12.4258	1.89e-35	6.6e-34
C1_12360C	RIB3	982.686	-0.529874	0.0835471	-6.34222	2.26e-10	2.58e-09
CR_05180C	SDH2	577.002	0.10245	0.124516	0.822786	0.41063	0.616316
C2_02120W	orf19.1528	1136.94	-0.142925	0.0779858	-1.8327	0.0668466	0.164442
C5_04050W	orf19.1285	1077.29	0.326889	0.0847499	3.85709	0.000114743	0.000650959
C1_13370W	orf19.4963	1097.08	0.121369	0.099194	1.22355	0.221122	0.409021
C6_00320C	DNA2	1004.8	-0.0989865	0.0844	-1.17283	0.240865	0.433829
C1_05390C	orf19.426	1048.61	-0.15433	0.0844036	-1.82848	0.0674783	0.165689
C4_06230C	orf19.2915	1141.23	0.033083	0.0853943	0.387415	0.698449	0.843257
CR_04070W	NAT5	941.339	0.0950903	0.0867222	1.09649	0.272863	0.473381
C2_09660W	orf19.1388	1174.97	-0.0787047	0.0787969	-0.99883	0.317877	0.524678
C4_06540W	MNN4	1263.01	0.494006	0.0784276	6.29888	3e-10	3.38e-09
C1_06080C	ARC35	983.098	-0.296099	0.0874664	-3.38529	0.000711033	0.00339949
C2_02150C	orf19.1531	1118.92	0.0341396	0.0895446	0.381258	0.703012	0.846722
C6_00420W	DPM2	1112.25	-0.0451561	0.108926	-0.414558	0.678466	0.830426
C1_04990C	orf19.53	1101.59	-0.142564	0.0838811	-1.6996	0.0892068	0.208275
C4_02860W	orf19.2710	1075.11	0.0377956	0.0888083	0.425586	0.67041	0.826078
C5_03950W	orf19.3216	976.27	-0.188963	0.0806115	-2.34412	0.019072	0.0586658
C1_12310C	CSI2	1082.09	-0.209785	0.0803191	-2.6119	0.00900411	0.0314401
C2_03870W	GNA1	1015.08	-0.137456	0.0982118	-1.39959	0.161637	0.325462
C6_03200W	orf19.5607	977.148	-0.00414877	0.0835069	-0.0496817	0.960376	0.980874
C1_01030W	HMT1	1076.35	-0.142548	0.0792895	-1.79782	0.0722053	0.174965
C4_00030C	orf19.366	993.949	-0.524975	0.0959531	-5.47116	4.47e-08	4.11e-07
C3_03190C	orf19.318	1137.47	0.00329021	0.0825918	0.0398371	0.968223	0.985501
CR_03700C	orf19.4369	1115.28	0.029524	0.0830543	0.355478	0.722232	0.858411
C2_06610C	orf19.35.1	618.121	0.270927	0.11144	2.43114	0.0150512	0.0480434
C3_04500C	RPL19A	599.098	-0.670402	0.427243	-1.56914	0.116616	0.256183
C2_01090C	ERG28	926.259	0.373387	0.0804023	4.64398	3.42e-06	2.48e-05
C1_04490W	orf19.6843	997.01	-0.286151	0.0833866	-3.43162	0.000599986	0.00292447
CR_02640W	RFG1	1130.53	0.243873	0.081721	2.98421	0.00284309	0.0116324
C6_02900C	orf19.5566	1113.44	0.0246725	0.089312	0.27625	0.782356	0.897224
C1_09260C	PTC1	1121.42	0.104808	0.0756863	1.38477	0.166122	0.330503
CR_07640C	orf19.6286	1134.35	-0.156639	0.0782693	-2.00128	0.0453623	0.119497
C5_01830C	HAL9	943.71	0.323972	0.0868829	3.72884	0.000192365	0.00104604
C4_04320W	FRE10	1281.02	-1.63158	0.0892072	-18.2898	9.97e-75	7.62e-73
C4_03800C	NUP84	1140.23	0.124644	0.0759316	1.64154	0.100686	0.22736
C7_03060C	CHS6	1021.07	0.0915104	0.0821215	1.11433	0.265138	0.463192
C1_11080W	orf19.2308	1024.94	-0.891754	0.104374	-8.54385	1.3e-17	2.42e-16
C1_09520C	orf19.4816	1029.21	0.167377	0.0827723	2.02214	0.0431624	0.114745
C1_02610W	IML1	1078.81	0.0708131	0.0845323	0.837705	0.402197	0.608883
C6_01150W	CDC20	1106.42	0.136756	0.0813159	1.68179	0.0926095	0.213771
CR_07180W	EMP46	1066.55	-0.345458	0.0921128	-3.75038	0.000176567	0.000965855
C1_08540C	orf19.399	942.656	0.156838	0.0794614	1.97377	0.0484083	0.126013
C6_02670C	WSC2	835.557	0.184872	0.0885742	2.0872	0.0368698	0.101043
C1_11190W	ARL3	996.423	0.00927389	0.082519	0.112385	0.910518	0.962419
C3_02830W	TFC4	1063.34	0.0455524	0.0895249	0.508824	0.610876	0.783153
C7_01100C	orf19.6896	580.978	-0.508675	0.0959415	-5.30193	1.15e-07	1e-06
C1_12430W	orf19.5221	1044.58	0.0699405	0.0843424	0.829245	0.406966	0.613066
C4_07100C	orf19.3098	1028.82	-0.068309	0.0861223	-0.793164	0.427683	0.629793
C5_00200C	BDF1	1115.78	-0.175715	0.0841377	-2.08843	0.0367595	0.100891
C3_06010W	CAM1	432.714	0.945983	0.602112	1.57111	0.116158	0.255278
C1_02320C	orf19.3689	970.783	-0.0437018	0.0895965	-0.487762	0.625718	0.794675
CR_06230W	orf19.3874	986.774	-0.284643	0.0839364	-3.39117	0.000695944	0.00334479
C4_01510W	orf19.4633	893.45	0.022383	0.0814738	0.274727	0.783526	0.897532
C2_09990C	YOR1	814.424	-0.0439077	0.0889607	-0.493563	0.621615	0.792023
C5_05250C	orf19.4018	1082.43	0.0546036	0.0801371	0.681377	0.495633	0.693841
C1_03450C	orf19.3047	1004.93	0.203122	0.0837456	2.42547	0.0152888	0.0486606
C5_03540C	RPS25B	546.012	0.0547449	0.100082	0.547	0.584379	0.763195
C7_03300C	LIP8	1176.67	0.243897	0.07507	3.24893	0.0011584	0.00526397
C6_03250W	BMT4	605.329	-2.25638	0.111416	-20.2519	3.42e-91	3.24e-89
CR_07920W	orf19.606	1116.76	0.431276	0.0851574	5.06446	4.1e-07	3.36e-06
C1_02450C	orf19.2934	1088.96	-0.288234	0.0847968	-3.39912	0.000676029	0.00326046
C2_08240W	ORF298	1035.68	-0.142167	0.0871611	-1.63109	0.102872	0.231251
C6_03430C	orf19.5702	998.967	0.355832	0.0873967	4.07145	4.67e-05	0.000289207
C5_04000W	RCF3	906.206	-0.289932	0.0898049	-3.22847	0.00124456	0.00561379
C1_11870W	MUP1	1074.83	0.421153	0.0917704	4.5892	4.45e-06	3.18e-05
C1_01650W	ISN1	1046.44	0.00474943	0.0912182	0.0520667	0.958476	0.979495
C2_08790W	JEM1	967.292	-0.236318	0.0934691	-2.5283	0.0114615	0.0384823
C4_02510W	orf19.2751	816.186	0.171222	0.0883781	1.93738	0.0526988	0.134822
C1_08680C	orf19.4726	1089.47	0.280128	0.0813033	3.44547	0.00057006	0.00279843
C1_12820C	orf19.6340	795.348	-0.188112	0.0958167	-1.96325	0.0496177	0.128131
CR_02740W	INN1	991.753	-0.043584	0.0907042	-0.480507	0.630867	0.798266
C6_01370W	orf19.3447	924.222	-0.220916	0.0907789	-2.43357	0.0149509	0.0478063
C7_03160W	orf19.5139	925.436	0.256024	0.087948	2.91108	0.00360182	0.0143965
C5_01500C	ZCF20	656.128	0.544665	0.106408	5.11864	3.08e-07	2.58e-06
CR_03180W	orf19.2406	1001.32	-0.183478	0.0802069	-2.28756	0.0221632	0.0666107
C2_07980W	orf19.2184	899.874	0.0467401	0.0844383	0.553542	0.579893	0.76109
C4_04560C	orf19.3826	935.411	-0.0852725	0.0903992	-0.943289	0.345533	0.555336
C1_00020C	orf19.6114	532.248	0.569131	0.269935	2.1084	0.0349963	0.0969085
C1_11930W	orf19.5274	1042.76	-0.338159	0.0831062	-4.069	4.72e-05	0.000291614
C1_02400C	MNN11	958.201	0.114622	0.082984	1.38126	0.1672	0.332166
CR_04180C	orf19.504	985.257	0.19978	0.0810398	2.46521	0.0136934	0.0446414
C2_00490W	orf19.2078	990.922	-0.0093483	0.0847328	-0.110327	0.91215	0.963159
C4_02600C	orf19.2739	951.45	-0.268799	0.0911182	-2.95	0.00317772	0.0128392
C3_01490W	RPS7A	525.759	0.00583762	0.110514	0.0528224	0.957873	0.979488
C4_01460C	orf19.4639	995.779	0.115084	0.0870225	1.32247	0.186013	0.3598
C6_03180C	orf19.5605	983.769	-0.332852	0.0794034	-4.19191	2.77e-05	0.00017762
CR_07660C	orf19.6284	1073.63	0.403499	0.0829196	4.86615	1.14e-06	8.86e-06
C6_01000C	orf19.102	916.798	0.056718	0.0913419	0.620942	0.534638	0.724052
C5_03120W	orf19.4341	1001.93	0.201873	0.0894217	2.25754	0.0239742	0.0712364
C4_05590W	orf19.1240	920.743	-0.406308	0.0836334	-4.85821	1.18e-06	9.19e-06
C1_07680W	HAP2	1008.28	0.543798	0.0977068	5.56561	2.61e-08	2.48e-07
C2_06890C	orf19.2244	664.481	-2.18078	0.100652	-21.6666	4.24e-104	4.86e-102
C2_02960C	orf19.5808	976.925	-0.411162	0.0838141	-4.90564	9.31e-07	7.38e-06
C3_02100W	STE50	1109.91	0.0511362	0.0783516	0.65265	0.513982	0.709356
C2_08560W	SMC2	920.667	-0.324077	0.0991709	-3.26787	0.00108362	0.00494866
C2_00730C	orf19.2051	1111.39	-0.0200172	0.0804788	-0.248726	0.803573	0.909328
C3_01170W	orf19.3154	1047.06	-0.224633	0.0847667	-2.65002	0.00804869	0.0286309
C6_04130C	ALS4	937.943	-0.0905452	0.098844	-0.916041	0.359645	0.570025
C1_05910W	SIP5	1048.49	0.184439	0.0843012	2.18786	0.0286798	0.0824646
C2_04960C	orf19.3528	960.622	-0.149335	0.0959919	-1.55571	0.119778	0.260736
C4_06510C	CSO99	961.721	-0.619203	0.0884197	-7.003	2.51e-12	3.31e-11
C2_00430C	DPB4	949.734	-0.485459	0.108992	-4.45408	8.43e-06	5.8e-05
C1_06580W	RPS23A	558.833	0.00988148	0.121769	0.0811494	0.935323	0.96942
CR_07380C	KSR1	1016.42	-0.145977	0.0799264	-1.82639	0.0677916	0.166247
C1_11160C	orf19.2299	1024.79	-0.205863	0.0903462	-2.2786	0.0226908	0.0678998
C6_00270W	orf19.1186	969.645	0.384902	0.0907561	4.24106	2.22e-05	0.000145397
C1_09250W	CRP1	929.444	1.0177	0.10197	9.98041	1.86e-23	4.42e-22
C4_04100C	ECM1	1034.77	-0.195507	0.0993594	-1.96768	0.0491048	0.127344
C4_02760C	CGR1	964.09	0.185093	0.0831826	2.22514	0.026072	0.0763159
C2_10080W	RAP1	1070.77	-0.15867	0.0812628	-1.95255	0.0508732	0.130759
C2_09560C	orf19.1400	1002.04	0.0623462	0.0811672	0.76812	0.442416	0.644419
C1_02210W	orf19.3678	1029.76	0.0504348	0.0809377	0.623131	0.533199	0.72342
C3_02700W	SMC3	846.153	-0.33552	0.0873195	-3.84244	0.000121816	0.000688249
C3_01450C	MET18	913.367	-0.0900671	0.102501	-0.878698	0.379565	0.586716
C1_06540C	orf19.6259	1055.62	-0.27763	0.0775247	-3.58118	0.00034205	0.00176908
C1_13860C	GND1	487.834	-0.189187	0.118699	-1.59384	0.110971	0.24614
C4_06710W	orf19.3139	995.708	-1.18806	0.0858522	-13.8385	1.49e-43	6.47e-42
C2_10620W	RPS4A	536.389	0.360153	0.289986	1.24197	0.214249	0.399801
C1_04670W	HAT1	983.448	-0.148878	0.0809789	-1.83848	0.0659918	0.162776
C1_06970C	orf19.6211	919.751	-0.28191	0.0842622	-3.34563	0.000820951	0.00387785
C1_09800C	TVP18	949.237	0.0450028	0.0899534	0.50029	0.616871	0.788517
CR_02720C	RPC31	959.468	-0.152187	0.100586	-1.513	0.130278	0.277985
C1_01250W	orf19.3312	1006.26	-0.244954	0.0800425	-3.0603	0.00221115	0.00931697
C4_05370W	PUF3	1064.87	0.209238	0.0871108	2.40197	0.0163069	0.051337
C2_02410W	orf19.1564	1008.74	0.145116	0.0828299	1.75198	0.0797772	0.189833
CR_02910W	orf19.2848	879.352	0.284097	0.0894354	3.17656	0.00149032	0.00656622
C1_00750C	VPS27	992.236	0.0119687	0.0851049	0.140635	0.888159	0.952401
C2_09400C	ERG24	940.7	-0.0286793	0.0846017	-0.338993	0.734615	0.864897
C4_00160C	CAR2	979.098	-0.108275	0.0849481	-1.2746	0.202452	0.383509
C4_00050W	orf19.371	990.813	-0.463549	0.0870301	-5.32631	1e-07	8.85e-07
C3_03660W	IRS4	967.826	0.0408298	0.0854842	0.47763	0.632914	0.799386
C5_02900W	orf19.4312	999.561	-0.20077	0.0834734	-2.40519	0.0161639	0.0509743
C6_00550W	orf19.4204	1022.75	0.168842	0.0808437	2.0885	0.0367526	0.100891
CR_02550C	orf19.168	944.598	-0.206887	0.0906952	-2.28112	0.0225414	0.067526
CR_02060W	orf19.2607	914.618	-1.38356	0.0869192	-15.9178	4.77e-57	2.57e-55
C2_10200W	orf19.1761	969.284	-0.117701	0.0835848	-1.40816	0.159084	0.322208
C1_08900W	orf19.4749	816.503	1.80714	0.098719	18.3059	7.42e-75	5.84e-73
C1_01350C	TIF	572.757	-0.0141315	0.116364	-0.121442	0.903341	0.958252
C1_01830C	UBC8	975.248	0.199079	0.0890837	2.23474	0.0254345	0.0747282
C3_00890C	orf19.6166	977.523	0.0831666	0.0877536	0.947728	0.343268	0.552987
C2_02870W	orf19.5817	946.741	0.00316751	0.0907937	0.0348869	0.97217	0.98724
C4_04770C	MNN22	679.848	-1.72908	0.114976	-15.0387	4.1e-51	2.01e-49
C1_09280W	orf19.4787	1013.55	0.0498267	0.0792632	0.628623	0.529596	0.720664
C1_06420C	orf19.6268	1018.52	-0.0893236	0.0832183	-1.07336	0.283108	0.485946
C2_03910C	orf19.834	930.261	-0.199168	0.0855911	-2.32697	0.019967	0.0608562
C2_00950C	RFC5	791.289	-0.393613	0.0925873	-4.25126	2.13e-05	0.00013926
C2_01320W	orf19.1993	986.135	0.0394927	0.097809	0.403773	0.686379	0.835162
C3_02210C	orf19.1624	908.675	0.062369	0.0983635	0.634067	0.526037	0.718121
C6_01220C	orf19.132	709.169	-0.185531	0.090255	-2.05563	0.0398185	0.107623
C4_04570W	RCE1	879.423	0.362335	0.0832013	4.35492	1.33e-05	8.9e-05
CR_03100W	SMC5	952.811	-0.384565	0.0795196	-4.8361	1.32e-06	1.02e-05
C5_05020C	orf19.3994	904.282	0.0304726	0.086788	0.351116	0.725501	0.859512
C2_01600C	CDC55	921.591	0.2708	0.0856876	3.16032	0.00157599	0.00688852
C1_10020W	SFU1	767.871	-0.341507	0.0947672	-3.60364	0.000313794	0.00164458
CR_04920W	orf19.1804	853.279	0.0725748	0.0897465	0.808665	0.418708	0.62308
C1_05610W	orf19.2494	974.754	-0.0661115	0.0820194	-0.806048	0.420215	0.624142
C1_08930C	orf19.4751.1	992.746	-0.275581	0.103749	-2.65623	0.00790208	0.0282005
C1_03120W	orf19.3004	972.765	0.232843	0.0861966	2.7013	0.00690694	0.0251881
C2_07210C	TPK2	999.059	-0.0715508	0.0808476	-0.885008	0.376153	0.583647
C1_05010C	orf19.55	920.478	-0.00417919	0.103444	-0.0404007	0.967774	0.985501
C3_01090W	orf19.2511.2	1000.06	0.0388464	0.0804941	0.482599	0.62938	0.797302
C2_08450W	orf19.3635	1025.54	0.464715	0.0837424	5.54934	2.87e-08	2.69e-07
C1_06200W	orf19.2663	802.827	-0.0355011	0.0886344	-0.400534	0.688763	0.836703
C3_02410C	orf19.229	678.553	-0.0406481	0.0932199	-0.436046	0.662804	0.820749
C6_02720C	orf19.5543	686.285	9.52e-05	0.0946068	0.00100674	0.999197	0.999945
C2_04810W	HIS3	940.359	-0.657986	0.10276	-6.40315	1.52e-10	1.77e-09
C2_06200C	orf19.5483	1006.49	0.201022	0.08621	2.33178	0.0197124	0.0602318
C1_06690W	CYK3	752.437	-0.326407	0.109259	-2.98747	0.002813	0.0115436
C2_06730W	LSP1	476.373	0.776596	0.127526	6.08972	1.13e-09	1.23e-08
C5_04610W	orf19.3945	927.786	0.0183489	0.0967505	0.189652	0.849582	0.933255
C1_06680W	VPS34	959.195	0.243179	0.0796518	3.05302	0.00226549	0.0095168
C2_03520C	ADAEC	824.037	0.0694131	0.0875786	0.79258	0.428022	0.630125
C6_00510C	RAD52	945.371	-0.214412	0.0853478	-2.51221	0.0119976	0.0399654
C3_03150W	orf19.314	936.588	0.210999	0.0835244	2.52619	0.0115306	0.0386673
C1_04980C	orf19.52	1000.52	-0.0217563	0.081463	-0.26707	0.789415	0.900944
C3_01980C	TOM6	937.253	0.00793363	0.090731	0.0874412	0.930321	0.968329
C1_09040C	orf19.4760	928.577	0.120206	0.087043	1.38099	0.167281	0.332207
C4_06090C	orf19.4420	956.153	-0.0357833	0.0835439	-0.428318	0.66842	0.824877
C1_13530W	orf19.4984	905.786	0.643407	0.0862876	7.45654	8.88e-14	1.32e-12
C1_04760C	SYG1	914.124	-0.364139	0.0822096	-4.42939	9.45e-06	6.47e-05
C3_04090W	SBP1	478.658	0.302029	0.113592	2.65889	0.00783994	0.0280151
C5_02390C	orf19.4247	887.474	-0.0840254	0.088768	-0.946574	0.343856	0.55361
C2_07930C	VRP1	828.762	-0.124593	0.0966366	-1.2893	0.197295	0.3762
C1_02900C	orf19.2980	897.88	-0.0763898	0.0860357	-0.887885	0.374603	0.58267
C2_07940C	ALG7	962.696	0.0805093	0.088796	0.906677	0.364578	0.573381
C2_01310W	orf19.1994	902.076	0.0397005	0.0877171	0.452597	0.650839	0.811595
C3_04220C	URK1	987.094	0.00543884	0.0899514	0.0604642	0.951786	0.976267
C2_08550C	MSU1	961.977	0.0581201	0.081395	0.714051	0.475196	0.676145
C1_08880W	HEM14	887.285	-0.0579754	0.0819332	-0.707594	0.479197	0.679018
C2_09980W	orf19.1785	968.656	-0.0342147	0.0878205	-0.389598	0.696834	0.84212
C2_03820C	RPS9B	562.285	0.0391016	0.112309	0.348159	0.72772	0.860712
C1_06500W	orf19.6264	904.872	0.113517	0.088155	1.28769	0.197853	0.376872
C7_01250W	ASC1	489.954	0.0443105	0.112674	0.393264	0.694124	0.840639
C6_03440W	orf19.5704	1030.12	0.0227034	0.0867173	0.26181	0.793468	0.903341
C3_03250W	orf19.323	931.473	-0.339671	0.084956	-3.9982	6.38e-05	0.000384195
CR_02760C	RPD3	937.753	-0.000106857	0.0815078	-0.001311	0.998954	0.999945
C6_03930W	OPT8	856.543	-0.461101	0.0832118	-5.5413	3e-08	2.8e-07
C7_02350C	orf19.6476	974.31	0.22407	0.0838345	2.67276	0.00752291	0.0271466
C1_06910C	orf19.6220	993.385	-0.104582	0.0801545	-1.30476	0.191976	0.368484
C1_04480C	TUS1	963.503	0.431477	0.0882573	4.88885	1.01e-06	7.98e-06
C5_00550C	orf19.934	949.579	-0.0994006	0.0892704	-1.11348	0.265503	0.463536
C5_01680C	CCN1	831.547	-1.00573	0.0884561	-11.3698	5.91e-30	1.87e-28
C1_09960W	PET100	860.172	0.0312035	0.0936893	0.333053	0.739095	0.866291
C2_05730C	GWT1	949.909	0.0489677	0.0806603	0.607086	0.543794	0.732278
C4_04260C	FZO1	962.701	-0.0257517	0.0899221	-0.286378	0.774589	0.892309
C1_06320W	orf19.177	876.387	-0.124317	0.0905997	-1.37216	0.170015	0.336665
CR_02350C	GEF2	806.74	0.333267	0.0979807	3.40135	0.000670542	0.00323683
CR_05990C	SFL1	904.208	-0.137365	0.0868394	-1.58183	0.113688	0.251237
CR_02580W	PAN6	948.224	-0.409669	0.082866	-4.94375	7.66e-07	6.13e-06
C4_06940C	orf19.3115	989.212	-0.629818	0.083265	-7.56402	3.91e-14	6.01e-13
C7_01790C	RPL5	496.593	-0.161718	0.11918	-1.35692	0.174806	0.344293
C6_00780W	SEC8	911.536	0.203606	0.0859744	2.36822	0.0178741	0.0555086
C6_01690W	ACF2	786.692	-0.207802	0.0851128	-2.4415	0.0146266	0.0469535
C1_13620W	ROB1	925.028	0.211341	0.0839431	2.51767	0.0118133	0.0394098
C1_10960W	orf19.2318.1	950.849	0.101349	0.090766	1.1166	0.264167	0.462229
CR_02510W	orf19.173	889.321	-0.310279	0.085778	-3.61723	0.000297772	0.00157258
C2_07960C	NSA1	1005.07	-0.203617	0.0964577	-2.11094	0.0347772	0.0965585
C2_02250C	OPI1	958.992	-0.131033	0.0830759	-1.57726	0.114735	0.252757
C2_07910C	orf19.2191.1	936.236	-0.166129	0.0834693	-1.9903	0.0465578	0.121946
C5_05140W	orf19.4006	905.084	-0.2703	0.0845105	-3.19842	0.00138184	0.00616227
C1_03160C	COQ4	914.814	-0.353369	0.0841337	-4.20009	2.67e-05	0.000171729
C4_04550C	OMA1	747.927	-0.147739	0.094609	-1.56157	0.118389	0.258724
C3_04260W	orf19.5869	920.086	-0.00120982	0.079842	-0.0151527	0.98791	0.996603
C2_03940C	SCH9	977.481	0.143542	0.087582	1.63894	0.101225	0.22839
C5_04920C	orf19.3980	938.803	0.00452609	0.0834562	0.0542331	0.956749	0.979351
C2_10340W	HEM4	897.165	-0.143508	0.0870754	-1.64809	0.099334	0.225138
C1_05020C	ARG2	926.152	-0.570781	0.10093	-5.65521	1.56e-08	1.51e-07
C1_11750W	AVT4	943.435	0.22339	0.0848535	2.63266	0.00847191	0.0298661
C2_03120W	AMO1	724.097	-1.48651	0.111144	-13.3747	8.51e-41	3.49e-39
CR_03660C	orf19.4365	938.2	-0.232309	0.080057	-2.9018	0.00371027	0.014742
C5_02040W	orf19.3167	933.411	0.164853	0.0933475	1.76602	0.0773925	0.185331
C1_00850W	IHD2	623.278	0.554168	0.102081	5.42869	5.68e-08	5.18e-07
C2_00150W	LEU5	995.742	0.138214	0.079913	1.72955	0.08371	0.197452
C4_01020C	orf19.4686	777.536	-0.205568	0.0899879	-2.2844	0.0223481	0.0670564
C1_02840W	PDE2	816.82	-0.338719	0.0923774	-3.66669	0.000245711	0.00131404
C6_00410C	SRO77	922.089	0.0739842	0.0870795	0.849617	0.395538	0.601616
C1_08970W	snR128	806.904	-0.183531	0.102836	-1.78469	0.0743112	0.178947
C1_12220W	CDC6	788.711	-0.693453	0.0934602	-7.41976	1.17e-13	1.73e-12
C5_00270W	PGA14	507.024	0.0498948	0.102861	0.485069	0.627627	0.796181
CR_00640W	ACC1	500.346	-0.463195	0.1167	-3.96913	7.21e-05	0.000430028
C1_07370C	CPH1	966.343	1.14335	0.0818533	13.9683	2.44e-44	1.09e-42
C1_09070W	orf19.4764	899.657	-0.126343	0.0953849	-1.32456	0.185318	0.358708
C3_02530W	orf19.242.2	875.754	-0.35089	0.0864568	-4.05856	4.94e-05	0.000304269
C5_02190C	orf19.4225.1	835.804	0.645088	0.10163	6.34743	2.19e-10	2.49e-09
C2_05230C	RPF2	951.234	0.0395659	0.0889546	0.444788	0.656473	0.816585
C1_03630W	orf19.3062	942.477	0.246847	0.0859633	2.87154	0.00408482	0.0159991
C4_01780C	orf19.4615	924.31	0.0428688	0.0802153	0.534422	0.59305	0.770796
CR_06620W	orf19.697	811.085	-0.126364	0.099845	-1.2656	0.205657	0.387181
C5_02930C	GRE3	715.093	0.0412858	0.0999534	0.413051	0.679569	0.830474
CR_06120W	RPL7	920.563	-0.0680738	0.0924555	-0.736287	0.461556	0.66369
CR_03070W	orf19.2419	889.595	-0.245113	0.0852468	-2.87534	0.00403596	0.0158303
C1_08310W	OPY2	881.384	0.192082	0.0976326	1.9674	0.0491369	0.127367
C1_10690W	orf19.2352	894.801	-0.12676	0.0908635	-1.39506	0.162997	0.326884
C6_03820C	orf19.5757	861.331	-0.260829	0.104162	-2.50407	0.0122773	0.0407
C4_05980C	orf19.4409	918.867	0.194028	0.0810795	2.39306	0.0167086	0.0524216
C6_03770C	ORM1	940.622	-0.017611	0.0887133	-0.198516	0.842641	0.930388
CR_07690W	orf19.3487	776.663	-0.00097086	0.100411	-0.00966889	0.992285	0.998272
C2_08530C	orf19.3626	911.576	-0.0432193	0.105566	-0.409404	0.682243	0.83172
CR_09880W	DEF1	580.723	2.51753	0.111299	22.6196	2.78e-113	3.73e-111
C1_01780C	HOL4	953.278	1.25853	0.0900025	13.9833	1.97e-44	8.89e-43
C1_12710C	orf19.6351	901.144	0.226275	0.0834026	2.71305	0.00666672	0.024458
C2_09690C	orf19.1383	907.665	0.142324	0.0819153	1.73746	0.0823062	0.194558
C1_02960C	orf19.2987	936.445	-0.0615733	0.0846052	-0.727772	0.466753	0.667674
CR_05520W	NOC2	965.079	-0.00599649	0.0995384	-0.060243	0.951962	0.976267
CR_03240C	orf19.2399	862.303	-0.122515	0.091876	-1.33348	0.182375	0.354922
C1_03060C	TSR2	891.884	-0.264301	0.106712	-2.47678	0.0132575	0.0434778
CR_04050C	MEX67	993.332	-0.331446	0.0795952	-4.16415	3.13e-05	0.000199277
C5_03150W	orf19.4347	839.876	-0.7668	0.0905618	-8.46714	2.51e-17	4.61e-16
C1_05180C	orf19.446.2	622.151	-0.302839	0.109776	-2.7587	0.00580323	0.0216109
C1_05430W	SPT20	908.626	0.0703447	0.0836592	0.840849	0.400432	0.607488
C7_03000C	orf19.5161	909.262	-0.145882	0.0954182	-1.52887	0.126296	0.272089
C5_00640C	SAM51	790.139	-0.182687	0.111804	-1.634	0.102259	0.23025
CR_08370W	GSH2	938.179	-0.00772666	0.0827754	-0.0933449	0.92563	0.966443
C6_04120C	orf19.4557	807.989	-0.0614964	0.088024	-0.698632	0.484782	0.68404
C6_03620C	orf19.5730	852.596	0.129111	0.0873349	1.47834	0.139317	0.292953
C1_10480W	DJP1	960.006	0.0700112	0.0913317	0.76656	0.443343	0.645599
C4_01840C	orf19.4609	920.148	-0.696357	0.0943847	-7.37786	1.61e-13	2.34e-12
C4_03320W	orf19.1440	879.953	-0.265998	0.0911562	-2.91805	0.00352225	0.0141172
C1_09010W	NAR1	863.306	-0.114664	0.0899061	-1.27537	0.202178	0.383253
C6_02310W	orf19.3473	770.486	-0.192627	0.093763	-2.0544	0.039937	0.107689
C2_06950C	orf19.2249	892.285	-0.0253083	0.0830772	-0.304636	0.760643	0.882898
C1_09370W	CEF1	879.48	-0.325111	0.0922068	-3.52589	0.000422067	0.00214661
C2_01840C	RAD7	794.376	-0.305041	0.0866974	-3.51846	0.000434062	0.00220558
C2_02380W	POB3	830.321	-0.266328	0.094912	-2.80606	0.00501519	0.0191544
C4_03380C	DAO2	970.531	-0.541406	0.0840725	-6.43975	1.2e-10	1.4e-09
C6_00560W	orf19.4203	888.121	0.0595934	0.0890633	0.669114	0.503423	0.700819
C4_05010W	orf19.3778	938.511	-0.26454	0.0839862	-3.1498	0.0016338	0.00712427
C2_01680C	orf19.1479	991.93	0.130712	0.0887254	1.47322	0.14069	0.295053
C5_04680W	PSD2	928.978	0.793328	0.0826148	9.60274	7.78e-22	1.76e-20
C3_02110W	RPL12	583.876	0.301011	0.106348	2.83043	0.00464852	0.0179012
C1_05160C	orf19.449	889.663	0.303776	0.0917586	3.3106	0.00093097	0.00433063
CR_04750W	orf19.6316.4	908.959	-0.165295	0.0863204	-1.9149	0.0555054	0.140694
C1_12280C	orf19.5235	963.411	-0.0162667	0.115701	-0.140592	0.888192	0.952401
C2_08040C	RPS10	462.831	-0.116985	0.115169	-1.01577	0.309739	0.517454
C4_00650W	HIS5	978.768	-0.913488	0.080976	-11.281	1.63e-29	5.09e-28
CR_04650W	orf19.1738.1	863.824	0.0482833	0.0975351	0.495035	0.620576	0.791604
CR_03810W	PRP13	443.741	0.114231	0.111064	1.02851	0.303708	0.510322
C2_07640W	orf19.1861	860.685	0.127036	0.0961551	1.32116	0.186448	0.360386
C1_08690W	orf19.4727	924.923	0.203642	0.093063	2.18822	0.0286538	0.0824646
CR_04840C	MSS11	835.138	-0.110882	0.0923649	-1.20048	0.229954	0.420411
C4_03580W	orf19.1318	859.737	-0.28086	0.0899234	-3.12333	0.00178819	0.0077301
C6_01620W	orf19.3425	1031.72	1.07899	0.0824239	13.0908	3.72e-39	1.45e-37
C6_04610C	NAG3	924.052	-0.549327	0.0899641	-6.10607	1.02e-09	1.11e-08
C2_03440W	PGA33	820.805	-0.119074	0.0834911	-1.42619	0.153813	0.314191
CR_02160W	UGT51C1	873.689	0.0738388	0.0831898	0.887594	0.374759	0.58267
C1_02040C	orf19.3661	842.597	0.0857004	0.086197	0.994239	0.320107	0.526621
CR_02860W	RHO1	480.174	0.604666	0.114514	5.2803	1.29e-07	1.12e-06
C2_03960W	RPL39	533.816	0.129747	0.140063	0.926343	0.354268	0.563775
C6_04110W	orf19.1210	937.512	0.838915	0.0810335	10.3527	4.07e-25	1.07e-23
C6_04410C	orf19.2124	826.593	0.873469	0.0943215	9.26056	2.03e-20	4.26e-19
C1_13100W	orf19.4936.1	1083.53	7.71469	0.270437	28.5267	5.46e-179	1.07e-176
C5_02370C	orf19.4245	914.674	0.483071	0.0838239	5.76293	8.27e-09	8.32e-08
C4_00660W	orf19.4176	928.569	0.103017	0.0864242	1.19199	0.233266	0.424352
C1_02830W	orf19.2971	851.567	0.0588382	0.103963	0.565954	0.571425	0.753618
C1_14560C	orf19.7274	686.851	0.252122	0.0913493	2.75998	0.0057805	0.0215662
C2_03420C	orf19.879	923.761	0.138645	0.0890254	1.55737	0.119383	0.260288
C6_00670W	CDC14	913.645	-0.532606	0.0951558	-5.5972	2.18e-08	2.09e-07
C1_09920W	VPS41	848.58	0.400658	0.0871386	4.59794	4.27e-06	3.05e-05
C6_02980C	orf19.5576	849.407	-0.08755	0.104326	-0.839194	0.40136	0.607951
C2_00330C	HIR1	630.968	0.342272	0.09952	3.43923	0.000583368	0.00285358
C1_08800W	orf19.4738	865.096	-0.106375	0.0890839	-1.1941	0.232439	0.423608
C1_04900W	MNN15	540.47	-0.533399	0.101252	-5.26805	1.38e-07	1.19e-06
C1_02850W	orf19.2973	936.346	-0.0182904	0.0851359	-0.214838	0.829894	0.922078
CR_00250W	ATP17	423.165	0.680457	0.323761	2.10173	0.0355772	0.0982345
C4_05790W	orf19.1265	841.578	0.0955936	0.0850776	1.1236	0.261181	0.458754
C2_03790C	ASR3	778.754	0.391168	0.108242	3.61383	0.000301708	0.00159033
C6_01850W	orf19.3399	906.892	0.07901	0.0806123	0.980124	0.327025	0.533782
C6_00400C	orf19.1202	738.18	0.17797	0.0922143	1.92996	0.0536116	0.136712
C2_01700C	HAP42	915.395	-0.219381	0.0877639	-2.49967	0.0124309	0.04111
C2_05320W	CDC7	803.12	-0.273658	0.088276	-3.10002	0.00193506	0.00827109
C2_09610W	orf19.1393	923.577	0.118485	0.0849831	1.39422	0.16325	0.326916
C7_03240W	orf19.5131	802.925	-0.000500949	0.0911106	-0.00549825	0.995613	0.998928
C4_03280W	MSN5	795.654	-0.187024	0.0920125	-2.0326	0.0420934	0.112501
C3_00670C	FKH2	872.884	-0.133406	0.0859502	-1.55213	0.120631	0.262281
CR_07190W	orf19.730	817.292	-0.0347709	0.0941436	-0.369339	0.711875	0.852175
C4_00090W	PHR3	883.472	0.335049	0.0819495	4.08848	4.34e-05	0.000269999
C4_03120C	BUB1	862.058	-0.465452	0.0912719	-5.09962	3.4e-07	2.83e-06
C2_06000W	LAS1	903.302	-0.157833	0.0906045	-1.742	0.0815076	0.193002
C4_01280C	orf19.4659	961.199	-0.563647	0.0865381	-6.51327	7.35e-11	8.74e-10
CR_03110W	orf19.2415	876.434	0.0920272	0.0818404	1.12447	0.260813	0.45841
C4_01760W	orf19.4617	768.185	-0.28863	0.0941593	-3.06534	0.00217425	0.00918962
C1_06440C	orf19.6266	854.737	-0.245792	0.0921989	-2.6659	0.00767836	0.0275819
C5_05390C	PGA4	788.026	0.440852	0.097549	4.51929	6.2e-06	4.34e-05
C2_06010W	SPO72	792.394	0.490875	0.0933546	5.25818	1.45e-07	1.26e-06
C2_04300C	orf19.1592	872.982	0.126098	0.0863523	1.46027	0.144215	0.299818
C4_01420W	orf19.4643	783.411	-0.0235315	0.0900079	-0.261438	0.793755	0.903341
C4_02590C	orf19.2740	759.942	-0.399868	0.092369	-4.32902	1.5e-05	9.99e-05
C1_05810W	GIM5	880.822	0.0591092	0.0922309	0.640883	0.521599	0.714633
C3_01190C	orf19.3158	865.29	0.0218946	0.0889145	0.246243	0.805494	0.910565
C1_08430W	CAF16	705.598	0.156284	0.0913574	1.71069	0.087139	0.20414
C6_02800W	orf19.5553	820.477	-0.208256	0.0865038	-2.40747	0.0160633	0.0507442
C3_02080W	orf19.1638	875.567	0.30295	0.100437	3.01633	0.00255856	0.0106182
C1_11110C	orf19.2305	847.788	0.0263813	0.0906731	0.29095	0.77109	0.889955
C1_06250W	orf19.1825	778.351	-0.24636	0.0936308	-2.63119	0.00850863	0.0299571
C1_11520C	ZCF3	759.554	-0.0631648	0.0905784	-0.69735	0.485584	0.68482
C6_01190C	VPS15	797.619	0.362539	0.100141	3.62027	0.000294297	0.00155573
C1_11370C	orf19.666	813.383	0.13305	0.0860843	1.54558	0.122206	0.265286
C6_02780C	MIF2	818.459	-0.726197	0.0946684	-7.67095	1.71e-14	2.68e-13
C2_03500W	orf19.871	882.781	-0.329299	0.106718	-3.08569	0.00203077	0.00864965
C1_13010W	orf19.4929	890.253	0.0629068	0.0881912	0.7133	0.47566	0.676193
C7_02950C	DBF4	872.207	-0.0882357	0.098879	-0.89236	0.3722	0.580315
C1_05670W	orf19.2484	831.888	-0.0282665	0.093136	-0.303497	0.761511	0.883532
C1_11070W	PET127	911.989	-0.215665	0.0849693	-2.53815	0.0111439	0.0376227
C4_04090C	orf19.5300	711.762	0.153273	0.0951006	1.61169	0.10703	0.238691
C3_00950C	orf19.2499	849.655	0.00205461	0.0891226	0.0230538	0.981607	0.992793
C5_04710W	orf19.3956	847.008	-0.458965	0.0850246	-5.39802	6.74e-08	6.09e-07
C4_05420C	TSC2	772.972	0.29184	0.0948592	3.07655	0.00209408	0.00887805
C6_01300W	orf19.137	814.464	-0.909919	0.0859244	-10.5898	3.32e-26	9.01e-25
C1_01710W	orf19.3360	839.97	0.172745	0.0864907	1.99727	0.045796	0.120294
C2_07340W	NOC4	890.032	-0.0622235	0.0910413	-0.683465	0.494313	0.692517
C1_10450W	GLY1	685.055	0.819796	0.112474	7.28874	3.13e-13	4.38e-12
C2_08200W	orf19.2165	887.167	-0.09389	0.0960548	-0.977462	0.32834	0.535048
C5_01785W	C5_01785W	434.271	0.0470168	0.114202	0.411698	0.680561	0.831065
C4_04120C	orf19.5297	857.938	0.0833078	0.0850434	0.979592	0.327288	0.533965
C1_06450C	RPS14B	583.561	-0.358607	0.130148	-2.75539	0.00586225	0.0217973
C4_00460C	orf19.5675	864.995	0.0488727	0.0898172	0.544136	0.586348	0.76509
C6_03150C	orf19.5601	717.361	-0.052302	0.108823	-0.480614	0.630791	0.798266
C7_02810W	PRX1	372.738	-0.485398	0.124472	-3.89965	9.63e-05	0.00055394
C1_02700C	orf19.2959.1	504.66	2.21224	0.416692	5.30906	1.1e-07	9.69e-07
C3_03010C	DTD2	840.435	-0.260297	0.0931095	-2.79561	0.00518025	0.0197018
C5_01430C	orf19.4133	791.12	-0.131861	0.0856999	-1.53864	0.123892	0.267889
CR_04950W	MED5	847.137	0.243529	0.0865472	2.81383	0.00489551	0.0187735
CR_02520W	RPC19	920.181	-0.243878	0.0901328	-2.70576	0.00681479	0.0248851
C1_05260C	SDH1	885.701	0.100198	0.0888683	1.12749	0.259537	0.457135
C7_02560W	orf19.6453	774.467	0.204546	0.0959334	2.13216	0.0329934	0.0924591
C5_01460W	YBL053	782.68	-0.412012	0.0958235	-4.2997	1.71e-05	0.000113164
C2_02990C	HYU1	779.994	-0.2899	0.0866355	-3.3462	0.000819278	0.00387327
C4_01680W	TOA2	654.149	-0.0667261	0.0930501	-0.717098	0.473313	0.674254
C1_04000C	KTR4	682.417	-0.34253	0.0975205	-3.51239	0.000444101	0.00224622
C4_05640C	orf19.1249	799.752	-0.314826	0.0883807	-3.56216	0.000367815	0.00189344
CR_02410W	orf19.3726	825.276	-0.00497994	0.104389	-0.0477054	0.961951	0.982034
C6_02220W	SAR1	660.517	-0.142363	0.101387	-1.40415	0.160274	0.323309
C2_06360C	MAK16	852.863	-0.058218	0.0937375	-0.621075	0.534551	0.724052
C3_05240C	RPL8B	431.032	0.0934515	0.113209	0.825481	0.409099	0.614765
C6_02940C	orf19.5572	747.993	-0.13757	0.0935507	-1.47054	0.141415	0.296122
C1_04030W	orf19.4478	726.467	0.0153452	0.0953277	0.160973	0.872115	0.944548
C4_03560W	orf19.1323	774.222	0.121766	0.0867069	1.40434	0.160218	0.323309
C6_02270C	ALG11	711.692	0.18976	0.096076	1.97511	0.0482561	0.125676
C4_04760C	orf19.3804	872.364	0.219138	0.0886819	2.47106	0.0134715	0.0440142
C6_02410W	orf19.3482	677.409	-0.136504	0.0954962	-1.42942	0.152883	0.312756
C7_02990W	BCK1	874.007	0.225043	0.0881622	2.55261	0.010692	0.0363648
C1_05410C	TRP99	786.161	0.13703	0.0889508	1.54052	0.123435	0.267215
C1_06090C	orf19.2436	868.898	0.0949819	0.0875344	1.08508	0.277886	0.479075
C1_07420C	PEX3	822.756	0.0567829	0.0942754	0.602309	0.546969	0.735212
C2_00740C	orf19.2050	712.988	-0.0813366	0.0896695	-0.907071	0.364369	0.57322
CR_01430W	orf19.2529	721.276	-0.518974	0.094154	-5.51197	3.55e-08	3.29e-07
CR_05630W	DBP8	845.801	-0.173284	0.0848268	-2.0428	0.041072	0.110253
C2_04980C	CKA2	846.082	0.0457226	0.0857297	0.533334	0.593802	0.77141
CR_01480W	PRS	841.725	0.143584	0.0947227	1.51584	0.12956	0.276881
C2_08380C	orf19.1434	826.203	-0.413784	0.0905155	-4.57141	4.84e-06	3.44e-05
C1_04910C	orf19.752	854.939	-0.48399	0.0869942	-5.56348	2.64e-08	2.5e-07
C1_09140C	SSU81	786.875	0.0918496	0.0907098	1.01257	0.311268	0.519325
C1_13540W	GUP1	821.949	0.281052	0.084831	3.31308	0.000922732	0.00430321
C4_01230C	orf19.4666	785.488	0.938511	0.0933823	10.0502	9.17e-24	2.22e-22
C1_10750C	orf19.2343.1	832.305	0.172168	0.099625	1.72816	0.08396	0.197957
C2_09130C	IFF6	804.459	0.0904398	0.0909204	0.994714	0.319875	0.526555
C5_04900C	orf19.3977	824.283	-0.0390784	0.097174	-0.402149	0.687574	0.835997
C6_00680C	orf19.4192.1	681.705	-0.175224	0.0951743	-1.84108	0.0656095	0.161978
C4_01080W	RAT1	861.179	-0.0143302	0.0853626	-0.167874	0.866682	0.941612
C6_04590C	NAG1	831.861	0.212841	0.0931139	2.28582	0.0222649	0.0668432
C6_02140W	orf19.3453	783.807	-0.103118	0.0955386	-1.07933	0.280439	0.482208
C1_03050W	orf19.2996	803.859	0.181849	0.0858743	2.11762	0.0342069	0.0952481
C2_09520C	CCT2	786.676	0.0937107	0.0893341	1.04899	0.294182	0.499501
C3_03330C	orf19.332	859.12	-0.117911	0.0884988	-1.33234	0.182748	0.355357
CR_02500W	orf19.175	716.174	-0.309691	0.106737	-2.90144	0.00371451	0.0147482
C2_00200W	orf19.2112	839.71	-0.0177672	0.0850656	-0.208864	0.834554	0.92482
C1_06520C	BPH1	739.467	0.0972293	0.0938609	1.03589	0.300255	0.506509
C1_02410C	orf19.2928	696.11	0.120088	0.0890409	1.34869	0.177438	0.348231
C6_02280W	orf19.3469	825.004	-0.259039	0.0973603	-2.66062	0.00779961	0.0279072
C4_07110C	PDA1	414.353	0.305037	0.10914	2.79492	0.00519131	0.0197291
C6_03330C	orf19.5621	685.173	-0.072501	0.0917229	-0.790435	0.429274	0.63146
C3_04670C	RPS15	418.079	-0.202817	0.119584	-1.69603	0.0898799	0.209403
C7_02490W	PEX1	795.959	-0.208658	0.0902737	-2.3114	0.020811	0.0631677
C2_05170W	orf19.3548	687.21	0.022956	0.123748	0.185507	0.852832	0.935308
CR_03690W	orf19.4368	755.305	0.365975	0.0882557	4.14676	3.37e-05	0.000213789
C2_00410C	orf19.2090	847.343	0.0502265	0.0882213	0.569324	0.569136	0.752513
C5_01980C	orf19.3173	803.585	0.00393867	0.0923005	0.0426723	0.965963	0.984098
C1_08330C	ADH2	553.431	2.41947	0.117134	20.6557	8.68e-95	8.85e-93
C1_10910C	orf19.2326	812.084	-0.418418	0.0859476	-4.8683	1.13e-06	8.77e-06
C2_10160W	orf19.1765	595.253	0.254383	0.100781	2.52412	0.0115987	0.0388246
C6_00170C	orf19.6319	629.667	0.0541514	0.116555	0.464601	0.642217	0.805222
C2_03340W	orf19.894	715.148	-0.140566	0.0990388	-1.41931	0.15581	0.317146
[truncated: 4,474 more rows]

## Sheet: SD pH7 vs SD+Hemin
		baseMean	log2FoldChange	lfcSE	stat	pvalue	padj
C7_00110W	SOD3	77.5859	-5.98174	0.60024	-9.96559	2.16e-23	6.29e-22
C6_00470C	FET99	1439.9	-5.5555	0.273536	-20.31	1.05e-91	1.54e-89
C1_13590W	orf19.4995	3.20212	-5.07296	1.55478	-3.26281	0.00110313	NA
C1_00220W	PHR2	238.073	-4.83009	0.273385	-17.6677	7.44e-70	8.73e-68
CR_08310C	orf19.6398	320.255	-4.71884	0.37994	-12.42	2.04e-35	9.28e-34
C6_03510C	orf19.5717	2.42681	-4.67075	1.65545	-2.82143	0.004781	NA
CR_07540C	orf19.2624	1.82943	-4.25597	1.80276	-2.36081	0.018235	NA
CR_07060C	CRZ2	1287.6	-4.20185	0.131166	-32.0346	3.6e-225	1.36e-222
CR_09680C	RTA4	1.51884	-4.00873	2.02045	-1.98408	0.0472468	NA
C7_00430W	orf19.7077	102.47	-3.95399	0.315798	-12.5206	5.76e-36	2.69e-34
C1_13090W	orf19.4936	2.88873	-3.87488	1.60313	-2.41708	0.0156457	NA
C2_03690C	orf19.851	287.872	-3.85508	0.449517	-8.57605	9.82e-18	2.14e-16
C1_11260C	orf19.675.1	2.82108	-3.83066	1.668	-2.29656	0.0216437	NA
C1_00350C	HMX1	67.3583	-3.69661	0.349795	-10.5679	4.2e-26	1.38e-24
C3_05600W	ATO6	1.22015	-3.6936	2.03796	-1.8124	0.0699245	NA
C6_04420W	orf19.2125	463.552	-3.63091	0.147893	-24.5509	4.23e-133	1.12e-130
C5_02630C	MNN1	294.084	-3.50638	0.405002	-8.6577	4.81e-18	1.08e-16
C3_05540C	orf19.6989	1.98633	-3.3077	1.7575	-1.88205	0.0598297	NA
C1_04650W	DUR3	208.264	-3.22084	0.23409	-13.759	4.5e-43	2.58e-41
C3_05820W	snR44d	7.07839	-3.21211	0.978313	-3.28331	0.00102595	NA
C1_04450C	FMA1	993.925	-3.18889	0.0972834	-32.7794	1.16e-235	4.7e-233
C1_00290W	POL93	1681.44	-3.17929	0.404519	-7.85943	3.86e-15	7.18e-14
C3_07860C	MRR2	3.3571	-3.14398	1.44184	-2.18054	0.0292177	NA
C5_01670W	DAL52	11.8855	-3.1427	0.7472	-4.20597	2.6e-05	0.000176791
CR_00970W	ATO9	0.841641	-3.13431	2.48158	-1.26303	0.206577	NA
C1_00270W	orf19.6079	1386.6	-3.12778	0.431908	-7.24178	4.43e-13	7.18e-12
CR_06130C	orf19.3868	0.803639	-3.07873	2.51562	-1.22385	0.221011	NA
C4_04040W	orf19.5306	0.77842	-3.03871	2.50995	-1.21067	0.226023	NA
C1_06870C	orf19.6222.1	0.76892	-3.02553	2.37103	-1.27604	0.201942	NA
C2_06340W	EFH1	0.76892	-3.02553	2.37103	-1.27604	0.201942	NA
C5_04210C	MRV4	0.759419	-3.0095	2.52903	-1.18998	0.234054	NA
C2_03710W	MNN41	98.5023	-2.9614	0.517828	-5.7189	1.07e-08	1.21e-07
C2_05660W	PNG2	3684.21	-2.9194	0.361357	-8.07899	6.53e-16	1.28e-14
C1_13440C	OFI1	8.81746	-2.91401	0.83013	-3.51031	0.000447591	NA
C1_01080W	orf19.3296	2.89157	-2.88838	1.46668	-1.96932	0.0489159	NA
CR_00270C	orf19.7507	1.53193	-2.86051	1.96612	-1.4549	0.145697	NA
C2_08590W	YWP1	7161.47	-2.85694	0.154439	-18.4988	2.11e-76	2.72e-74
C1_06620C	orf19.6248	63.3742	-2.84023	0.324846	-8.74331	2.26e-18	5.2e-17
C1_06610C	HAK1	424.998	-2.81962	0.165237	-17.0641	2.75e-65	2.96e-63
C7_00180W	FAR1	0.666991	-2.80043	2.68081	-1.04462	0.296199	NA
C4_01330W	orf19.4654	2.73978	-2.79764	1.49718	-1.86861	0.0616775	NA
C6_03870C	tA(UGC)2	0.6606	-2.79128	2.91837	-0.956452	0.338844	NA
C1_06260W	PGA50	0.638489	-2.74831	2.71815	-1.0111	0.311971	NA
C1_14120C	RBE1	3.97397	-2.74577	1.22418	-2.24295	0.0248999	NA
C2_05450C	MDJ2	1.39288	-2.73409	1.91388	-1.42856	0.153132	NA
C6_03250W	BMT4	828.732	-2.72924	0.127841	-21.3488	4e-101	6.4e-99
C2_00760C	orf19.2048	2.61892	-2.71774	1.4972	-1.81522	0.0694899	NA
C1_12000C	orf19.5266	0.616379	-2.70535	2.72857	-0.99149	0.321446	NA
C1_11270W	orf19.675	10903.7	-2.67553	0.309382	-8.64799	5.24e-18	1.16e-16
C5_04040C	orf19.1286	0.594269	-2.66079	2.78309	-0.956055	0.339044	NA
C2_06450C	orf19.22.1	1.35417	-2.65744	1.96706	-1.35097	0.176706	NA
C4_04030W	JEN2	62.7353	-2.6206	0.312493	-8.38611	5.02e-17	1.05e-15
CR_08520C	orf19.6419.1	82.5244	-2.59496	1.32049	-1.96514	NA	NA
CR_04220C	orf19.510	28.5754	-2.56027	0.482264	-5.30886	1.1e-07	1.08e-06
C2_06590C	GIT1	98.8882	-2.50587	0.248208	-10.0959	5.76e-24	1.74e-22
CR_05280W	orf19.1009	4.52662	-2.47733	1.14292	-2.16754	0.0301935	NA
C2_03630W	orf19.855	2.26377	-2.47598	1.54148	-1.60624	0.108221	NA
C6_03790C	HGT10	197.801	-2.46601	0.197204	-12.5049	7.02e-36	3.25e-34
C3_05580C	GAP2	41.4635	-2.45875	0.387282	-6.34871	2.17e-10	2.91e-09
C3_01540W	orf19.1691	358.246	-2.45851	0.532772	-4.61457	3.94e-06	3.13e-05
C3_07340W	GCY1	13.3765	-2.45263	0.631172	-3.88584	0.000101976	0.000606801
C3_05840W	orf19.7364	0.523951	-2.44509	3.18076	-0.768711	0.442065	NA
CR_03920C	TPO4	5448.36	-2.43251	0.0676123	-35.9773	1.89e-283	1.43e-280
C7_01050W	orf19.7009	1.17871	-2.42758	2.03371	-1.19367	0.232607	NA
C3_06130W	orf19.7395	1.12891	-2.36947	2.02538	-1.16989	0.242046	NA
C4_01800W	orf19.4612	0.48284	-2.34233	2.80348	-0.835509	0.403431	NA
C7_00770W	orf19.7042	2.08229	-2.33798	1.64822	-1.41849	0.156048	NA
C4_01030W	orf19.4685	1.0973	-2.33048	2.14926	-1.08432	0.278222	NA
C2_06890C	orf19.2244	742.193	-2.31179	0.101275	-22.8269	2.48e-115	5.46e-113
C3_05630W	GTT1	0.46073	-2.28555	3.06046	-0.7468	0.455184	NA
CR_04700C	tS(GCU)1	0.46073	-2.28555	3.06046	-0.7468	0.455184	NA
C7_00530C	PSF3	4.02103	-2.2758	1.19261	-1.90826	0.0563577	NA
C1_13140C	TYE7	298.434	-2.24449	0.15014	-14.9493	1.57e-50	1.21e-48
C4_06560W	PGA15	1.96508	-2.2278	1.70728	-1.30488	0.191932	NA
CR_02280W	PGA23	853.591	-2.20674	0.49254	-4.48032	7.45e-06	5.63e-05
C3_05080W	orf19.5978	0.429119	-2.19626	3.42476	-0.641289	0.521335	NA
CR_04430W	orf19.533	0.429119	-2.19626	3.42476	-0.641289	0.521335	NA
C2_08870C	PIR1	2111.26	-2.19287	0.304782	-7.19489	6.25e-13	1e-11
C5_00870C	GIT4	93.2701	-2.17627	0.256514	-8.48402	2.18e-17	4.65e-16
CR_05210W	orf19.557	296.756	-2.17582	0.154076	-14.1218	2.79e-45	1.78e-43
C1_05000W	RHD1	377.594	-2.1702	0.146794	-14.784	1.86e-49	1.35e-47
C7_01300C	PSF1	3.71075	-2.13359	1.14692	-1.86028	0.062846	NA
C7_01540W	ALK6	0.982762	-2.12432	2.23391	-0.95094	0.341635	NA
C7_03550C	orf19.6687	5.53583	-2.12011	0.972339	-2.18043	0.0292259	NA
C3_00990C	orf19.2503	1.79709	-2.09888	1.86969	-1.12258	0.261616	NA
C6_04620C	NAG4	0.953444	-2.08432	2.2511	-0.925912	0.354492	NA
C7_01380W	orf19.6919	0.931334	-2.05128	2.26459	-0.905806	0.365039	NA
C1_04750W	IFE1	153.039	-2.0359	0.213841	-9.52064	1.72e-21	4.5e-20
C5_02460C	ECM331	1814.5	-2.02859	0.181077	-11.2029	3.95e-29	1.41e-27
C3_07330W	orf19.6758	5.25969	-2.02491	0.9859	-2.05387	0.0399883	NA
CR_02480W	orf19.3719	0.909598	-2.01685	2.30693	-0.874256	0.381979	NA
C1_09210C	orf19.4779	2497.82	-2.00113	0.0889754	-22.4908	5.1e-112	9.99e-110
C6_01990W	PLB1	16.3843	-1.99288	0.615005	-3.24043	0.00119349	0.00547432
C4_00430W	MEP2	1265.13	-1.99281	0.197741	-10.0779	6.92e-24	2.08e-22
C1_02540C	tR(UCU)4	7.56528	-1.95827	0.827497	-2.36649	0.0179574	NA
C6_04200C	orf19.1075.1	131.401	-1.93474	0.199177	-9.71365	2.64e-22	7.26e-21
C7_00760C	orf19.7043	1.65918	-1.92268	1.68321	-1.14227	0.25334	NA
C3_05090C	orf19.5980	4.96063	-1.91656	0.982362	-1.95097	0.0510606	NA
C4_06520W	snR10b	1.63752	-1.90316	1.70246	-1.11789	0.263615	NA
C4_05880W	GAT1	505.561	-1.8849	0.110935	-16.991	9.58e-65	1.01e-62
C2_09220W	DDR48	2498.53	-1.884	0.364598	-5.16734	2.37e-07	2.24e-06
C1_09080C	PGA6	15729.1	-1.88109	0.15563	-12.0869	1.24e-33	5.36e-32
CR_05470C	snR35c	0.349301	-1.8594	3.73016	-0.498476	0.618149	NA
CM_00230W	CaalfMp08.2	0.851889	-1.85765	2.34387	-0.792556	0.428037	NA
CR_08190W	orf19.6379	2.37202	-1.85515	1.42544	-1.30145	0.193103	NA
C6_01180C	EBP1	92.6645	-1.84688	0.239935	-7.69744	1.39e-14	2.49e-13
CR_10260W	orf19.7601	2.35391	-1.84251	1.44958	-1.27106	0.203706	NA
CM_00050W	NAD6	0.842832	-1.84219	2.37065	-0.77708	0.437111	NA
C4_00440C	OPT7	394.932	-1.84181	0.125091	-14.7237	4.54e-49	3.24e-47
C6_00790C	CTR1	220.334	-1.83958	0.211367	-8.70325	3.23e-18	7.38e-17
CR_01860W	OPT9	3.90958	-1.83634	1.15629	-1.58813	0.112257	NA
CM_00380W	NAD5	0.832888	-1.82754	2.54813	-0.717208	0.473246	NA
C1_05970W	orf19.2449	0.3398	-1.82322	3.46325	-0.526448	0.598577	NA
C2_02530W	orf19.1577	0.3398	-1.82322	3.46325	-0.526448	0.598577	NA
C2_01380W	PLB4.5	738.606	-1.81177	0.115835	-15.6409	3.83e-55	3.38e-53
C1_04900W	MNN15	1022.68	-1.79457	0.301624	-5.94971	2.69e-09	3.28e-08
CM_00060W	NAD1	0.3303	-1.79086	3.81249	-0.469735	0.638544	NA
C1_01660C	tS(UGA)1	0.3303	-1.79086	3.81249	-0.469735	0.638544	NA
C3_01920C	tY(GUA)2	0.3303	-1.79086	3.81249	-0.469735	0.638544	NA
C6_00060W	tL(CAA)5	0.3303	-1.79086	3.81249	-0.469735	0.638544	NA
C7_01530W	orf19.6575	0.3303	-1.79086	3.81249	-0.469735	0.638544	NA
C7_03560W	orf19.6688	0.3303	-1.79086	3.81249	-0.469735	0.638544	NA
CR_01160W	orf19.3238	0.3303	-1.79086	3.81249	-0.469735	0.638544	NA
CR_02290W	PGA22	3.81596	-1.78719	1.12952	-1.58225	0.113592	NA
C7_04320W	orf19.7130	0.811221	-1.78678	2.39463	-0.746162	0.455569	NA
C1_04470C	orf19.6840	203.093	-1.7846	0.18778	-9.50367	2.03e-21	5.25e-20
C1_09770W	orf19.4842	3.85264	-1.78374	1.12192	-1.5899	0.111858	NA
C3_06880W	orf19.6813	3.85028	-1.78216	1.13929	-1.56427	0.117755	NA
C3_02360C	orf19.1608	184.559	-1.76034	0.170392	-10.3311	5.1e-25	1.58e-23
C4_00450C	PGA10	62.0444	-1.7594	0.319897	-5.4999	3.8e-08	3.94e-07
C1_04460C	orf19.6838	3.76173	-1.74859	1.10369	-1.58431	0.113124	NA
C2_01450C	orf19.1449	0.31769	-1.74125	3.55179	-0.490246	0.62396	NA
CR_00300W	CDA2	0.31769	-1.74125	3.55179	-0.490246	0.62396	NA
C3_03970W	orf19.6922	0.31769	-1.74125	3.55179	-0.490246	0.62396	NA
C4_06570C	PDC11	991.83	-1.73015	0.10125	-17.088	1.82e-65	2.01e-63
C7_04230W	NRG1	10.2836	-1.71643	0.703968	-2.43822	0.01476	0.0463297
C2_06350C	orf19.5499	0.30819	-1.70577	3.59285	-0.474767	0.634953	NA
CR_10200W	orf19.7596	0.30819	-1.70577	3.59285	-0.474767	0.634953	NA
CR_07550C	orf19.2625	0.30819	-1.70577	3.59285	-0.474767	0.634953	NA
C7_04290W	orf19.7139	7.32004	-1.69959	0.778605	-2.18287	0.0290454	NA
CR_00420W	orf19.7490	5.13402	-1.69663	0.962908	-1.76199	0.0780715	NA
C2_02910W	orf19.5814.1	8.75758	-1.69537	0.750485	-2.25903	0.0238815	NA
C1_11990W	orf19.5267	5.8395	-1.69475	0.929269	-1.82374	0.0681908	NA
C4_04050C	RHD3	2.92098	-1.69335	1.33718	-1.26636	0.205384	NA
C2_07570W	RNR22	350.824	-1.68554	0.145325	-11.5985	4.2e-31	1.65e-29
CR_06140W	orf19.3869	1075.19	-1.68335	0.0941164	-17.8858	1.52e-71	1.83e-69
CR_02180W	PHO113	339.395	-1.68218	0.144124	-11.6718	1.78e-31	7.17e-30
C4_04770C	MNN22	678.624	-1.65946	0.114908	-14.4417	2.83e-47	1.89e-45
C1_12330W	orf19.5231	5.74072	-1.65748	0.922441	-1.79684	0.0723613	NA
C3_04200W	AFP99	25.0564	-1.65735	0.426212	-3.88857	0.000100836	0.000600697
C4_02230C	orf19.4567	2.14137	-1.64398	1.5187	-1.08249	0.279035	NA
C4_04840C	AGP3	540.328	-1.64382	0.114528	-14.353	1.02e-46	6.66e-45
C7_02610C	orf19.2371	1854.37	-1.64381	0.0856462	-19.1931	4.23e-82	5.59e-80
C1_00150C	RIM8	16.2306	-1.63141	0.529541	-3.0808	0.00206444	0.00882564
CR_09830W	orf19.7554	8.44304	-1.62554	0.724845	-2.2426	0.0249223	NA
C4_05730W	orf19.1258	59.1272	-1.62009	0.330314	-4.9047	9.36e-07	8.2e-06
C3_04190W	orf19.5861.1	120.706	-1.61914	0.202945	-7.97819	1.48e-15	2.84e-14
C5_00470C	KRE62	0.28608	-1.61212	4.03801	-0.399235	0.68972	NA
C5_04460C	orf19.3931.2	0.28608	-1.61212	4.03801	-0.399235	0.68972	NA
CR_00790C	orf19.3277	0.28608	-1.61212	4.03801	-0.399235	0.68972	NA
C4_03960W	orf19.787.1	3049	-1.6027	0.0750671	-21.3502	3.88e-101	6.4e-99
C2_03120W	AMO1	792.204	-1.59244	0.113728	-14.0022	1.51e-44	9.28e-43
C2_04340C	orf19.4520	4.11184	-1.58771	1.07026	-1.48348	0.137948	NA
CR_09100C	orf19.7306	4.80764	-1.58602	1.00098	-1.58446	0.113088	NA
CR_04440C	RBR1	187.835	-1.58108	0.495258	-3.19244	0.00141078	0.00632814
C1_03460C	orf19.3048	523.12	-1.57072	0.114817	-13.6802	1.33e-42	7.49e-41
C4_01340W	orf19.4653	12.2676	-1.56062	0.610729	-2.55534	0.0106083	0.0351879
C4_01010C	DAG7	1230.11	-1.55345	0.220511	-7.04479	1.86e-12	2.85e-11
CR_10540C	MCD1	14.8335	-1.54702	0.555106	-2.78689	0.00532173	0.0198168
C1_00670C	UGA32	4.04152	-1.54496	1.038	-1.48841	0.136643	NA
C4_02190C	orf19.4571	4.06685	-1.53533	1.08805	-1.41108	0.15822	NA
CR_00210W	ALK2	11.4699	-1.53468	0.639332	-2.40045	0.0163749	0.0503048
C5_03310C	PCL1	618.815	-1.52257	0.128031	-11.8922	1.3e-32	5.41e-31
C1_07470C	orf19.2798	6.66286	-1.52052	0.823723	-1.84591	0.0649058	NA
CR_02400W	PHO112	15.2706	-1.51831	0.592977	-2.5605	0.0104523	0.0348454
C1_04020C	CSH1	2287.58	-1.51577	0.386334	-3.92347	8.73e-05	0.000527078
CR_04960C	CRG1	350.819	-1.50333	0.154968	-9.70092	2.99e-22	8.18e-21
C5_03530C	orf19.6662	2.63282	-1.49161	1.2808	-1.16459	0.244184	NA
C2_06260W	orf19.5488	3.2861	-1.48731	1.15276	-1.29021	0.196977	NA
C5_04110W	SCW11	3366.88	-1.48142	0.0997153	-14.8565	6.32e-50	4.64e-48
C1_07160C	orf19.4450.1	3.92059	-1.48106	1.04957	-1.41111	0.158213	NA
CR_07260C	orf19.6142	0.695866	-1.47591	2.70649	-0.545323	0.585531	NA
C1_12040W	orf19.5262	0.69624	-1.4759	2.70601	-0.545416	0.585468	NA
C2_08260W	orf19.2220	1.94297	-1.46768	1.50414	-0.975761	0.329183	NA
C7_00490C	orf19.7069	14.9471	-1.46701	0.545715	-2.68823	0.00718314	0.0253715
C2_03310C	VPS20	12.2896	-1.46387	0.615688	-2.37762	0.0174248	0.0530067
C3_01320C	SGA1	3.23282	-1.46228	1.21427	-1.20424	0.228497	NA
C2_10830W	orf19.5365.1	5.80762	-1.461	0.926221	-1.57737	0.11471	NA
C4_05580C	orf19.1239	1.29214	-1.46041	2.00615	-0.727966	0.466635	NA
C2_06470W	RTA2	21.9871	-1.45815	0.453467	-3.21556	0.00130192	0.00591516
C7_01570C	orf19.6569	2.55781	-1.44816	1.29148	-1.12132	0.26215	NA
C4_02990C	GST2	390.417	-1.44004	0.116426	-12.3687	3.86e-35	1.73e-33
C5_02570W	MNN13	478.369	-1.43795	0.120767	-11.9068	1.09e-32	4.57e-31
C4_06470W	orf19.2887	1557.39	-1.43626	0.0889631	-16.1445	1.24e-58	1.17e-56
CR_00180C	CHT1	7.64295	-1.43214	0.745379	-1.92136	0.054686	NA
C1_08240C	orf19.5103	185.997	-1.42442	0.183388	-7.76721	8.02e-15	1.46e-13
C2_07760W	orf19.2204	445.346	-1.41938	0.127356	-11.145	7.57e-29	2.69e-27
C3_03000W	orf19.296	0.667364	-1.41175	2.7422	-0.514826	0.606675	NA
CR_04420C	RBR2	125.919	-1.40526	0.207399	-6.77561	1.24e-11	1.81e-10
C3_04580C	STP1	9.42924	-1.40517	0.713953	-1.96816	0.0490502	0.125228
C5_00390C	orf19.951	8.79953	-1.40432	0.743578	-1.8886	0.0589449	NA
C1_04250C	orf19.1060	2.52771	-1.40144	1.38417	-1.01248	0.311309	NA
C5_03650C	orf19.6678	0.664255	-1.40121	2.56015	-0.547316	0.584162	NA
C2_02660W	orf19.5841	24.4294	-1.3988	0.423718	-3.30125	0.000962551	0.00453713
C7_01360C	orf19.6917	3.74764	-1.39182	1.11235	-1.25124	0.210846	NA
CR_05270W	orf19.1008	1.84851	-1.39123	1.5966	-0.871368	0.383553	NA
C5_04220W	MRV5	6.16108	-1.37925	0.894281	-1.54231	0.122999	NA
CR_05170C	FDH1	46.3527	-1.36984	0.378575	-3.6184	0.000296431	0.00158376
C7_00680W	orf19.7051	1.86397	-1.3626	1.57148	-0.867078	0.385899	NA
C1_05480C	orf19.416	0.645628	-1.35881	2.58183	-0.526297	0.598682	NA
C1_07280C	orf19.4439.1	0.645254	-1.35881	2.58229	-0.526202	0.598748	NA
C3_06860C	orf19.6816	7.94944	-1.35388	0.768408	-1.76193	0.0780814	NA
C3_04340W	ATF1	1251.08	-1.34721	0.079597	-16.9253	2.93e-64	2.97e-62
C1_11700C	MRF1	740.221	-1.34068	0.136214	-9.84252	7.38e-23	2.08e-21
C7_04250W	TPO2	1.83236	-1.33586	1.5464	-0.863854	0.387668	NA
C2_00100C	PGA52	5956.72	-1.33525	0.240199	-5.55891	2.71e-08	2.9e-07
C1_05940W	PHO87	1961.44	-1.3284	0.0811964	-16.3604	3.67e-60	3.59e-58
CR_07480W	orf19.6117	1384.54	-1.3278	0.102725	-12.9258	3.22e-38	1.64e-36
C3_07670W	orf19.6720	2.40052	-1.32334	1.37414	-0.963035	0.33553	NA
CR_00990W	orf19.3259	6.62243	-1.3231	0.836695	-1.58134	0.1138	NA
C1_07980C	orf19.5069	87.1848	-1.31418	0.236753	-5.55084	2.84e-08	3.02e-07
C5_00100C	orf19.5686	10.191	-1.3141	0.666995	-1.97018	0.0488179	0.124857
CR_01640C	orf19.2553	16.179	-1.31302	0.521145	-2.51949	0.0117525	0.0381919
C2_06970W	AAH1	198.181	-1.30599	0.157776	-8.27745	1.26e-16	2.58e-15
C5_03440W	orf19.2638.1	11.9764	-1.30456	0.627378	-2.07939	0.0375818	0.100243
C7_01750W	orf19.6550	4.76523	-1.29282	0.979146	-1.32035	0.186718	NA
C2_01560W	BMT5	24.336	-1.28941	0.420887	-3.06355	0.00218731	0.00926843
C2_02600C	FGR22	60.4534	-1.28789	0.283171	-4.54811	5.41e-06	4.21e-05
CR_00430C	orf19.7489.3	7.08472	-1.28549	0.780733	-1.64651	0.0996588	NA
C5_04020C	FGR42	14.817	-1.27812	0.628228	-2.03448	0.0419037	0.109535
C1_11530C	orf19.1167	63.6726	-1.27751	0.288089	-4.43443	9.23e-06	6.87e-05
C4_03160C	orf19.2674	47.7853	-1.27309	0.312767	-4.07042	4.69e-05	0.000300931
C3_00350W	TPT1	7.69716	-1.27233	0.769708	-1.653	0.0983299	NA
C2_03040W	PLC2	1280.78	-1.27086	0.0999513	-12.7148	4.89e-37	2.35e-35
C1_06160W	orf19.2429	2.93909	-1.27033	1.20574	-1.05357	0.29208	NA
C5_00880C	GIT3	3070.83	-1.26743	0.07551	-16.7849	3.15e-63	3.14e-61
C3_01280W	orf19.1723	10.5638	-1.26721	0.680607	-1.86188	0.0626204	0.152589
C7_01690W	orf19.6555	2.36219	-1.26538	1.4253	-0.887796	0.37465	NA
C3_01400W	END3	14.0351	-1.26504	0.568069	-2.22692	0.0259528	0.0736489
C3_02310W	MEP1	1494.61	-1.25912	0.0906049	-13.8969	6.62e-44	4.02e-42
C1_13150W	orf19.4942	9.96841	-1.25185	0.768567	-1.62882	0.103352	0.225015
C2_09340W	orf19.4095	3.46074	-1.25023	1.14487	-1.09202	0.274822	NA
CR_04900C	PGA39	11.6935	-1.24938	0.675234	-1.85029	0.0642712	0.155641
C7_01860W	orf19.6534	0.601851	-1.24529	2.83501	-0.439255	0.660477	NA
C2_10540W	orf19.5326	2.32234	-1.23504	1.33902	-0.922346	0.356348	NA
CR_03450W	HXT5	36.9992	-1.23282	0.347564	-3.54703	0.000389598	0.00202622
CR_09490W	orf19.7344	6.30703	-1.22469	0.829352	-1.47668	0.139762	NA
C2_06460W	RTA3	202.57	-1.22391	0.18944	-6.46069	1.04e-10	1.44e-09
CR_02810W	CIRT4B	286.905	-1.22266	0.149123	-8.19899	2.42e-16	4.91e-15
C7_02210W	orf19.6493	33.9052	-1.21757	0.375787	-3.24007	0.00119501	0.00547651
C1_06810W	CAT1	5563.49	-1.2095	0.0837456	-14.4426	2.79e-47	1.89e-45
C3_02790W	orf19.270	80.966	-1.20586	0.275006	-4.38487	1.16e-05	8.52e-05
C7_04060W	orf19.7173	5.09114	-1.20396	0.931933	-1.2919	0.196392	NA
C3_02810C	FAA21	1840.08	-1.20177	0.0749737	-16.0292	7.99e-58	7.16e-56
C7_03090C	SSP96	112.402	-1.19803	0.202811	-5.90714	3.48e-09	4.19e-08
CR_07790C	YHB1	1004.94	-1.19552	0.0911586	-13.1147	2.71e-39	1.4e-37
C3_05830W	KRE6	69.2755	-1.1954	0.285869	-4.18163	2.89e-05	0.000195218
C7_01630W	RNH35	4.50754	-1.19086	0.975538	-1.22072	0.222192	NA
C7_01830W	orf19.6537	2.84311	-1.18956	1.23047	-0.966752	0.333668	NA
C1_02980W	GOR1	1051.78	-1.18515	0.087845	-13.4914	1.76e-41	9.48e-40
C3_06200C	MMS21	11.8134	-1.18406	0.603563	-1.96179	0.0497871	0.126661
CR_09200C	UGA33	7.8573	-1.18405	0.764052	-1.5497	0.121215	NA
C7_01560C	NUP	3.94718	-1.18093	1.02231	-1.15515	0.248029	NA
C6_03480W	YMX6	580.282	-1.17741	0.112115	-10.5018	8.47e-26	2.75e-24
C3_03800W	PTR22	153.744	-1.17734	0.183223	-6.42571	1.31e-10	1.79e-09
C5_04690C	orf19.3954.1	10.0475	-1.17383	0.759441	-1.54565	0.12219	0.25621
C1_01100W	CCH1	408.392	-1.17017	0.139314	-8.39947	4.48e-17	9.4e-16
C7_02170C	orf19.6498	5.03387	-1.17005	0.917947	-1.27464	0.202438	NA
C5_00710W	IFF8	37.4657	-1.16662	0.349762	-3.33548	0.000851536	0.00408675
C7_01170C	orf19.6899	6.12281	-1.16586	0.833825	-1.39821	0.162051	NA
C2_10440C	RAD1	25.0588	-1.1606	0.411611	-2.81965	0.00480767	0.0181975
C7_02880C	LIP9	16.7604	-1.15862	0.534626	-2.16717	0.0302221	0.0838285
C4_02210W	orf19.4569	6.08214	-1.15513	0.846739	-1.36421	0.172501	NA
C2_02800W	orf19.5825.1	6.64914	-1.15216	0.794015	-1.45105	0.146766	NA
C5_01680C	CCN1	922.078	-1.14961	0.0852837	-13.4799	2.05e-41	1.1e-39
CR_06300C	FGR50	152.389	-1.14846	0.172467	-6.65897	2.76e-11	3.94e-10
C2_05130W	orf19.3544	1.66632	-1.14344	1.61662	-0.7073	0.47938	NA
C1_10370W	orf19.4908	7.19741	-1.13583	0.843284	-1.34692	0.178007	NA
C4_04190C	orf19.1430	9.93449	-1.1357	0.810727	-1.40084	0.161261	0.31501
C1_14030W	orf19.7210	7.72638	-1.13539	0.80359	-1.4129	0.157685	NA
C1_08070W	CDR4	785.199	-1.13459	0.101167	-11.2151	3.44e-29	1.24e-27
C3_07380W	orf19.6753	6.6278	-1.13458	0.80653	-1.40674	0.159504	NA
C2_02980C	DLD1	2148.64	-1.13205	0.0884019	-12.8057	1.52e-37	7.45e-36
CR_06430W	orf19.725	4.38566	-1.12995	1.02254	-1.10504	0.26914	NA
C1_06000W	orf19.2445	53.919	-1.12833	0.30691	-3.67642	0.00023653	0.00130055
C4_00990W	orf19.4690	137.849	-1.12759	0.217767	-5.17795	2.24e-07	2.12e-06
CR_06660W	SEO1	136.378	-1.1244	0.197674	-5.68817	1.28e-08	1.44e-07
C5_03910C	orf19.1105	21.3162	-1.12438	0.48974	-2.29587	0.0216836	0.0634419
C3_05710W	RCT1	350.191	-1.12136	0.412855	-2.71611	0.00660536	0.0236308
C7_00970C	YOX1	6.00662	-1.12113	0.845591	-1.32586	0.184887	NA
C3_06560W	orf19.7445	19.6515	-1.12061	0.470326	-2.38262	0.0171901	0.0524436
C2_02010C	CHT4	360.494	-1.11617	0.142362	-7.84034	4.49e-15	8.27e-14
C2_03220C	STP4	275.099	-1.11507	0.323859	-3.44306	0.000575163	0.00287799
CR_00540C	MDH1	25.0542	-1.11467	0.422069	-2.64097	0.00826683	0.0286064
C2_05700W	OSM1	27.227	-1.1124	0.407419	-2.73035	0.00632676	0.022804
CR_00090C	orf19.7531	4.84897	-1.11036	0.992504	-1.11874	0.26325	NA
C3_05070W	CEM1	7.02106	-1.10705	0.801891	-1.38055	0.167416	NA
C5_05130C	orf19.4005	5.43105	-1.10141	0.878221	-1.25414	0.209791	NA
C6_01510W	OYE23	42.0987	-1.09609	0.337912	-3.2437	0.00117986	0.00541651
C7_02430C	orf19.6465	33.4505	-1.09373	0.395447	-2.7658	0.00567836	0.0208654
C7_03980W	orf19.7183	3.22363	-1.09002	1.17069	-0.931097	0.351803	NA
C4_06150C	orf19.2922	11.8184	-1.08706	0.655054	-1.6595	0.0970157	0.214311
C1_06550W	GLT1	23907.4	-1.08554	0.0502595	-21.5988	1.85e-103	3.36e-101
C5_03370C	orf19.2642	1.60317	-1.08317	1.62802	-0.665327	0.505841	NA
C4_03610C	tQ(UUG)1	1.06066	-1.08186	2.31329	-0.46767	0.640021	NA
C3_03240C	orf19.322	2.65263	-1.08054	1.34612	-0.802704	0.422146	NA
C1_05830W	orf19.2468	81.3242	-1.07616	0.238725	-4.50796	6.55e-06	5e-05
C1_09670C	orf19.4830	6.92142	-1.07308	0.80883	-1.32671	0.184604	NA
C2_02940W	MET1	62.4277	-1.06913	0.284024	-3.76422	0.000167073	0.00094824
CM_00210W	COX1	2.13389	-1.06716	1.53678	-0.694409	0.487426	NA
C1_03390W	EHT1	3803.59	-1.06084	0.0706463	-15.0162	5.75e-51	4.47e-49
C5_01500C	ZCF20	1243.85	-1.05911	0.0899762	-11.7711	5.5e-32	2.25e-30
C2_06060C	orf19.4115	1.57149	-1.05162	1.66455	-0.631774	0.527534	NA
C7_01800C	PFK2	204.475	-1.04925	0.173507	-6.04732	1.47e-09	1.83e-08
C3_05750C	orf19.7356	6.32559	-1.04839	0.842029	-1.24508	0.213103	NA
C4_01970W	orf19.4595	8.40432	-1.04839	0.773659	-1.35511	0.175383	NA
C4_07030W	MET16	1486.8	-1.04545	0.0726131	-14.3975	5.36e-47	3.54e-45
CR_00340C	orf19.7499.1	3.13481	-1.04498	1.20092	-0.870149	0.384219	NA
C2_02640C	orf19.1589.1	253.23	-1.044	0.162021	-6.44361	1.17e-10	1.6e-09
C4_06120W	GDH3	15138.6	-1.04359	0.0614248	-16.9897	9.8e-65	1.02e-62
C3_06280W	orf19.7404	25.3002	-1.04297	0.416465	-2.50433	0.0122684	0.0395983
C5_00630C	EXO1	2017.94	-1.04246	0.0738692	-14.1122	3.2e-45	2.01e-43
C1_03320C	EHD3	9.51506	-1.03974	0.707543	-1.46951	0.141694	0.286642
C3_07550C	orf19.6736	8.39736	-1.03958	0.727985	-1.42802	0.153285	NA
C1_12910W	orf19.4921.1	1091.13	-1.03878	0.307333	-3.37999	0.000724895	0.00354006
C7_01670W	orf19.6557	5.26819	-1.03753	0.880444	-1.17841	0.238633	NA
C1_01330C	DUT1	2403.14	-1.03718	0.0761751	-13.6158	3.23e-42	1.79e-40
C1_04740W	LPG20	417.312	-1.03498	0.1285	-8.05437	7.99e-16	1.56e-14
C3_03920W	orf19.6923.1	11.0152	-1.02751	0.672217	-1.52853	0.12638	0.261367
C1_04660W	DUR1,2	616.524	-1.02733	0.111089	-9.24787	2.29e-20	5.76e-19
C5_00340W	orf19.955	12.5203	-1.02422	0.581593	-1.76106	0.0782275	0.181455
C2_00480C	PHHB	130.866	-1.02236	0.206347	-4.95456	7.25e-07	6.44e-06
C2_00870W	orf19.2037	6.76112	-1.02198	0.805762	-1.26834	0.204678	NA
C4_06180C	SNRNAU4	15.6489	-1.02099	0.536841	-1.90185	0.0571911	0.141943
C6_00850W	orf19.86	2480.14	-1.02006	0.077778	-13.115	2.7e-39	1.4e-37
CR_05750W	orf19.6637	782.523	-1.01663	0.243196	-4.1803	2.91e-05	0.000195966
C4_02080W	orf19.4583	15.1245	-1.01662	0.52243	-1.94595	0.0516609	0.130361
CR_04500C	orf19.541	1049.82	-1.01533	0.0817491	-12.42	2.04e-35	9.28e-34
C2_02880C	EBP7	506.344	-1.00101	0.102208	-9.79383	1.2e-22	3.31e-21
CR_00450C	snR35a	7.25496	-1.0008	0.767319	-1.30428	0.192137	NA
C1_10020W	SFU1	1052.83	-0.998626	0.109288	-9.13754	6.39e-20	1.57e-18
C1_03890W	orf19.4463	5.19179	-0.997626	0.929746	-1.07301	0.283267	NA
C1_05850W	POL32	302.372	-0.994461	0.136098	-7.30697	2.73e-13	4.52e-12
CR_01730W	IFU5	2235.96	-0.994098	0.205288	-4.84245	1.28e-06	1.1e-05
CR_02020C	OPT1	211.231	-0.986159	0.197455	-4.99434	5.9e-07	5.31e-06
C1_12160W	MSO1	7.67647	-0.979961	0.772203	-1.26905	0.204425	NA
C5_05050W	ADH1	70521.1	-0.977061	0.0790482	-12.3603	4.28e-35	1.9e-33
C1_08570C	PCL2	333.912	-0.976327	0.126388	-7.72484	1.12e-14	2.03e-13
CR_04730W	orf19.6318	7.09023	-0.965717	0.786399	-1.22802	0.219438	NA
C3_07820W	orf19.6177	3.03251	-0.964507	1.22318	-0.788527	0.430388	NA
C6_02490C	orf19.5518	1456.15	-0.96192	0.077927	-12.3438	5.26e-35	2.32e-33
CR_01100C	orf19.3244	5.08206	-0.961656	0.911345	-1.0552	0.291332	NA
CR_06990W	orf19.2366	4.05446	-0.960215	1.12378	-0.854453	0.392854	NA
C7_04110W	orf19.7164	10.6625	-0.959659	0.624	-1.53791	0.12407	0.25841
C2_10730W	orf19.5353	1.02462	-0.956451	2.06787	-0.46253	0.643701	NA
C2_07060W	orf19.2261	586.757	-0.954416	0.103215	-9.24687	2.31e-20	5.79e-19
C6_02760W	orf19.5549	37.0229	-0.953958	0.343122	-2.78023	0.00543201	0.0201423
C7_01390W	orf19.6920	41.3918	-0.946994	0.325236	-2.91172	0.0035945	0.0141847
C3_02610C	GLX3	5330.28	-0.946988	0.166729	-5.67982	1.35e-08	1.51e-07
C4_02610C	SUL2	4900.47	-0.946235	0.0619772	-15.2675	1.26e-52	1.02e-50
C7_03490W	GYP7	703.703	-0.944015	0.124842	-7.56171	3.98e-14	7.01e-13
C5_05200C	orf19.4013	9.58287	-0.94127	0.650724	-1.4465	0.148038	0.296413
C1_12220W	CDC6	910.569	-0.93855	0.0849012	-11.0546	2.08e-28	7.19e-27
CR_07290W	FRE7	3013.24	-0.938044	0.38763	-2.41995	0.0155227	0.0481634
C1_13870W	MET3	287.139	-0.937561	0.153285	-6.11648	9.57e-10	1.2e-08
C5_03490C	orf19.6658	7.52583	-0.93518	0.754241	-1.2399	0.215014	NA
C1_11490C	BTA1	6.51464	-0.934653	0.834308	-1.12027	0.262598	NA
C2_10160W	orf19.1765	973.726	-0.927784	0.214892	-4.31745	1.58e-05	0.000111951
CR_00740C	BMT3	19.4989	-0.927421	0.46683	-1.98664	0.0469628	0.120814
CR_01870C	orf19.2585	2.01415	-0.927344	1.43505	-0.64621	0.518143	NA
C4_03840C	RRP42	7.98213	-0.926506	0.7135	-1.29854	0.194103	NA
C1_08060W	OFR1	12.4945	-0.925726	0.605543	-1.52875	0.126325	0.261356
C7_00420C	orf19.7078	3.01584	-0.925461	1.17434	-0.78807	0.430656	NA
C3_06490W	orf19.7437	8.97633	-0.923854	0.669726	-1.37945	0.167756	NA
C5_00600C	orf19.929	18.041	-0.922772	0.510583	-1.80729	0.0707169	0.16779
C2_00560W	orf19.2071	1.00207	-0.921244	2.07927	-0.443061	0.657722	NA
C3_03770C	orf19.6939	9.95122	-0.918654	0.655237	-1.40202	0.16091	0.314557
C3_05950W	orf19.7376	9.43573	-0.917509	0.668992	-1.37148	0.170226	0.329356
C5_00430W	MET14	64.5741	-0.916997	0.281628	-3.25606	0.00112971	0.00520889
C4_03540C	ECM38	329.217	-0.914749	0.123935	-7.38086	1.57e-13	2.65e-12
C2_05060C	orf19.3537	1.49478	-0.914102	1.6951	-0.539261	0.589706	NA
CR_06800C	HHF22	77.3426	-0.913839	0.260746	-3.50471	0.000457103	0.00235413
C4_01770W	POL30	3183.46	-0.905064	0.0656653	-13.783	3.23e-43	1.89e-41
C3_00430W	EST3	4.94732	-0.900145	0.90015	-0.999995	0.317313	NA
C2_00320W	orf19.2101	7.4159	-0.898085	0.779511	-1.15211	0.249274	NA
CR_10700W	RFC4	12.2889	-0.897391	0.591172	-1.51799	0.129018	0.266093
C7_03350C	orf19.1340	500.766	-0.896269	0.109914	-8.1543	3.51e-16	7.06e-15
C1_11960C	orf19.5269.1	8.82204	-0.89381	0.796629	-1.12199	0.261867	NA
C4_02300W	HOS3	590.172	-0.893327	0.0996169	-8.96762	3.03e-19	7.18e-18
C5_04230W	MRV6	0.982319	-0.893008	2.21751	-0.402708	0.687163	NA
CR_01630C	orf19.2552	599.648	-0.892469	0.109563	-8.14575	3.77e-16	7.52e-15
C6_00810C	orf19.3643	17.6684	-0.891879	0.522935	-1.70552	0.0880968	0.198263
CR_02950C	orf19.2852	17.1426	-0.888709	0.512869	-1.73282	0.0831281	0.190069
C5_01040W	orf19.1968	1.96265	-0.88823	1.46626	-0.60578	0.544661	NA
CR_00750C	orf19.3281	4.41549	-0.887715	0.970081	-0.915094	0.360142	NA
C3_07280C	orf19.6770	33.3823	-0.886788	0.397701	-2.22979	0.0257615	0.0732637
C4_02440C	PGA38	3239.74	-0.885244	0.0816299	-10.8446	2.12e-27	7.12e-26
C4_04540C	orf19.3828	22.0602	-0.883611	0.506811	-1.74347	0.0812508	0.186665
C5_00300C	SMC4	29.8323	-0.881294	0.379381	-2.32298	0.0201804	0.0598727
CR_07680C	orf19.6282	118.824	-0.879478	0.204966	-4.29084	1.78e-05	0.000124246
C1_01190C	orf19.3307	12.7446	-0.877358	0.581793	-1.50803	0.131548	0.270677
C7_04160W	orf19.7158	1.95048	-0.877025	1.42949	-0.613523	0.539531	NA
C1_02170C	GAL102	1.46443	-0.876872	1.77198	-0.494855	0.620703	NA
CR_07280W	FRE30	1989.8	-0.876063	0.426478	-2.05418	0.0399582	0.105201
C5_02950C	orf19.4320	6.87659	-0.874935	0.816615	-1.07142	0.283982	NA
C1_03970W	orf19.4472	3.41218	-0.874287	1.15494	-0.757	0.44905	NA
C1_01750W	orf19.4550	462.115	-0.872742	0.110294	-7.9129	2.51e-15	4.75e-14
C1_11340W	PRM1	45.3294	-0.871998	0.315935	-2.76005	0.0057792	0.0211185
C2_08030W	orf19.2181	3.40118	-0.871054	1.14204	-0.76272	0.445631	NA
C3_05290C	orf19.6008	10.7336	-0.869265	0.622614	-1.39616	0.162668	0.317172
C5_04370C	PGA37	37.9071	-0.869256	0.443663	-1.95927	0.0500808	0.127102
CR_00880W	orf19.3266	4.36525	-0.869067	0.98472	-0.882552	0.377478	NA
C6_03260W	orf19.5614	2945.8	-0.86834	0.0830369	-10.4573	1.36e-25	4.35e-24
C3_05360C	orf19.6973	23.3745	-0.867452	0.434117	-1.9982	0.0456954	0.118013
CR_07160C	orf19.733	36.5307	-0.867327	0.343406	-2.52566	0.0115481	0.0377601
C1_12420C	orf19.5223	29.5891	-0.86234	0.372102	-2.31748	0.0204775	0.0605503
C1_11440C	GIN1	2069.23	-0.860963	0.0739665	-11.6399	2.58e-31	1.03e-29
C6_02990W	orf19.5578	733.14	-0.858405	0.122207	-7.02419	2.15e-12	3.29e-11
C3_04040W	orf19.2804	0.17465	-0.858332	4.08047	-0.210351	0.833394	NA
C3_06660C	orf19.7455	0.16515	-0.858332	4.08047	-0.210351	0.833394	NA
CM_00240W	CaalfMp08.3	0.17465	-0.858332	4.08047	-0.210351	0.833394	NA
CR_01840W	orf19.2583.1	0.16515	-0.858332	4.08047	-0.210351	0.833394	NA
C1_05130W	orf19.4057	0.17465	-0.858332	4.08047	-0.210351	0.833394	NA
C6_03570W	orf19.5724	0.17465	-0.858332	4.08047	-0.210351	0.833394	NA
CR_08530C	tL(CAA)4	0.16515	-0.858332	4.08047	-0.210351	0.833394	NA
C1_01970W	orf19.4528.1	0.16515	-0.858332	4.08047	-0.210351	0.833394	NA
C1_03420W	tN(GUU)3	0.14304	-0.858332	4.08047	-0.210351	0.833394	NA
C1_07320W	snR43a	0.14304	-0.858332	4.08047	-0.210351	0.833394	NA
C1_12500C	tW(CCA)1	0.17465	-0.858332	4.08047	-0.210351	0.833394	NA
C2_03480C	orf19.873	0.17465	-0.858332	4.08047	-0.210351	0.833394	NA
C2_03720W	PGA16	0.14304	-0.858332	4.08047	-0.210351	0.833394	NA
C2_04920W	tG(GCC)3	0.14304	-0.858332	4.08047	-0.210351	0.833394	NA
C2_07970W	tI(AAU)2	0.14304	-0.858332	4.08047	-0.210351	0.833394	NA
C2_07990W	tA(AGC)1	0.16515	-0.858332	4.08047	-0.210351	0.833394	NA
C2_09210W	orf19.4081	0.16515	-0.858332	4.08047	-0.210351	0.833394	NA
C2_09330C	orf19.4094	0.17465	-0.858332	4.08047	-0.210351	0.833394	NA
C3_02050C	tE(UUC)2	0.14304	-0.858332	4.08047	-0.210351	0.833394	NA
C3_02520W	tM(CAU)1	0.16515	-0.858332	4.08047	-0.210351	0.833394	NA
C3_03620C	orf19.6957	0.14304	-0.858332	4.08047	-0.210351	0.833394	NA
C3_05480C	tV(AAC)5	0.17465	-0.858332	4.08047	-0.210351	0.833394	NA
C4_00930W	tG(GCC)4	0.17465	-0.858332	4.08047	-0.210351	0.833394	NA
C4_01110W	tD(GUC)6	0.16515	-0.858332	4.08047	-0.210351	0.833394	NA
C4_03010W	tT(UGU)1	0.14304	-0.858332	4.08047	-0.210351	0.833394	NA
C4_06750C	orf19.3134	0.16515	-0.858332	4.08047	-0.210351	0.833394	NA
C4_06900W	GST1	0.17465	-0.858332	4.08047	-0.210351	0.833394	NA
C5_00530W	orf19.936	0.14304	-0.858332	4.08047	-0.210351	0.833394	NA
C5_04240C	orf19.3907	0.14304	-0.858332	4.08047	-0.210351	0.833394	NA
C6_00220C	LSU-G1431	0.14304	-0.858332	4.08047	-0.210351	0.833394	NA
C7_02250W	orf19.6488	0.14304	-0.858332	4.08047	-0.210351	0.833394	NA
CR_00530W	orf19.7482	0.16515	-0.858332	4.08047	-0.210351	0.833394	NA
CR_08390W	tI(AAU)5	0.14304	-0.858332	4.08047	-0.210351	0.833394	NA
CR_07130C	ALK8	6.74762	-0.85818	0.811665	-1.05731	0.290371	NA
CR_10830C	orf19.7675	10.61	-0.857937	0.646608	-1.32683	0.184566	0.349426
CR_01460C	orf19.2530	1.93319	-0.857603	1.5803	-0.542683	0.587348	NA
C3_06430W	APN1	24.1954	-0.857034	0.431381	-1.98672	0.0469533	0.120814
C2_06570C	orf19.33	609.31	-0.855289	0.095735	-8.93392	4.11e-19	9.66e-18
C3_06730W	orf19.6830	1.92926	-0.855026	1.58633	-0.538995	0.589891	NA
C7_01100C	orf19.6896	697.981	-0.854806	0.100341	-8.51905	1.61e-17	3.48e-16
CR_01250C	orf19.3229	0.512089	-0.853691	2.82484	-0.302208	0.762493	NA
CR_10310W	orf19.7606	0.512532	-0.853678	2.82408	-0.302286	0.762434	NA
C1_12940C	orf19.4923.1	0.512532	-0.853678	2.82408	-0.302286	0.762434	NA
C4_04600C	orf19.3821	7.75096	-0.853607	0.716846	-1.19078	0.233739	NA
C1_01220C	orf19.3310	2.87871	-0.852227	1.21246	-0.702888	0.482126	NA
CR_08620C	orf19.6436	9.66016	-0.851321	0.742661	-1.14631	0.251666	0.436224
C1_01210W	orf19.3309	14.4728	-0.851139	0.565182	-1.50595	0.132079	0.271558
CR_02940C	orf19.2851	334.665	-0.850084	0.133727	-6.35687	2.06e-10	2.77e-09
C3_02480C	CCP1	6327.42	-0.849811	0.0569692	-14.917	2.55e-50	1.93e-48
C3_06690C	orf19.7458	6.24584	-0.84908	0.89373	-0.950042	0.342091	NA
C1_00170W	LEU4	143.604	-0.848295	0.186684	-4.54401	5.52e-06	4.28e-05
C1_13910C	MODF	6.28734	-0.847675	0.798667	-1.06136	0.288525	NA
C3_06610W	orf19.7450	10.097	-0.845425	0.669256	-1.26323	0.206506	0.37793
CR_01430W	orf19.2529	858.358	-0.84318	0.0841008	-10.0258	1.17e-23	3.48e-22
C3_03720W	GTT11	32.2247	-0.842079	0.369246	-2.28054	0.0225759	0.0655989
C3_00480C	DOT5	52.9033	-0.841924	0.319896	-2.63187	0.00849175	0.0292506
C4_06200W	orf19.2917.1	37.0258	-0.84078	0.3521	-2.3879	0.0169448	0.051785
C7_01470C	PRE10	39.8314	-0.839322	0.327424	-2.56341	0.010365	0.0345761
C4_04330C	orf19.1414	129.8	-0.838101	0.193316	-4.33539	1.45e-05	0.000103754
C1_02670C	orf19.2957	1.42934	-0.838077	1.71033	-0.490008	0.624128	NA
C1_05030C	PSF2	399.46	-0.837943	0.124762	-6.71635	1.86e-11	2.69e-10
C4_03080W	orf19.2684	2410.11	-0.836823	0.0724337	-11.5529	7.13e-31	2.75e-29
C3_06870W	TDH3	3182.87	-0.836138	0.246398	-3.39344	0.000690202	0.00337688
CR_05390W	PST3	58.8444	-0.835175	0.292818	-2.8522	0.00434176	0.0166729
C3_01040C	PRM9	19.6469	-0.834922	0.476101	-1.75367	0.0794878	0.184055
C5_00060C	orf19.5692	14.8505	-0.834049	0.54169	-1.53971	0.12363	0.258308
C1_09130W	orf19.4771	1222.71	-0.83359	0.0840647	-9.91605	3.54e-23	1.01e-21
C7_04090C	orf19.7166	6.2233	-0.831842	0.796858	-1.0439	0.29653	NA
C1_10400C	FGR41	1045.76	-0.829609	0.0860114	-9.64534	5.14e-22	1.38e-20
C1_11920W	orf19.5275	13.8478	-0.829326	0.541356	-1.53194	0.125537	0.260336
CR_10180W	orf19.7594	3.84681	-0.82817	1.026	-0.807184	0.41956	NA
CR_03710C	orf19.4370	284.116	-0.827251	0.149275	-5.54179	2.99e-08	3.16e-07
C3_07880C	orf19.6184	1.41902	-0.826967	1.78481	-0.463336	0.643123	NA
C3_06080W	REV3	6.67477	-0.826633	0.81003	-1.0205	0.307492	NA
C6_04150W	orf19.77.1	2.3658	-0.826369	1.49237	-0.55373	0.579764	NA
CR_09010C	orf19.7297	100.259	-0.826324	0.219687	-3.76137	0.000168984	0.000957033
C4_01480C	orf19.4636	0.949233	-0.826049	2.23809	-0.369087	0.712063	NA
C1_01500W	orf19.3336	0.502214	-0.825541	3.04134	-0.27144	0.786053	NA
CR_00550W	orf19.7480	0.503031	-0.82553	3.03965	-0.271587	0.78594	NA
CR_09220C	LIP7	0.503031	-0.82553	3.03965	-0.271587	0.78594	NA
C6_00460C	FET3	489.98	-0.821402	0.114722	-7.15995	8.07e-13	1.27e-11
C1_14310W	orf19.7243	8.1247	-0.821026	0.725977	-1.13093	0.258086	NA
CR_02230W	orf19.3748	6.17827	-0.820329	0.81745	-1.00352	0.315609	NA
CR_05940W	CEK2	5.70824	-0.820134	0.897859	-0.913434	0.361015	NA
CR_10630W	orf19.7646	4.30066	-0.820015	1.13131	-0.724837	0.468552	NA
C5_01570C	SPO1	27.6674	-0.817017	0.450659	-1.81294	0.0698412	0.16601
CR_01180W	orf19.3235	10.9782	-0.816252	0.623333	-1.3095	0.190367	0.357344
C1_06720C	orf19.6238	618.581	-0.814211	0.101209	-8.04484	8.64e-16	1.68e-14
C1_09980C	orf19.4864	1688.4	-0.811141	0.0849875	-9.54425	1.37e-21	3.62e-20
C5_00510W	orf19.938	2.81749	-0.810787	1.30114	-0.623136	0.533195	NA
CR_00870C	orf19.3267	4.27394	-0.810703	0.982742	-0.824941	0.409405	NA
C1_08170C	BUL1	1186.16	-0.80977	0.0894262	-9.05518	1.36e-19	3.32e-18
C2_00960C	MXR1	3897.79	-0.809288	0.061643	-13.1286	2.26e-39	1.19e-37
C7_00560C	THG1	4.26762	-0.808758	1.00637	-0.803638	0.421606	NA
C5_02930C	GRE3	1032.64	-0.804876	0.0989853	-8.13126	4.25e-16	8.41e-15
C6_01670W	MAE1	1615.58	-0.80476	0.0701871	-11.4659	1.96e-30	7.33e-29
C4_02360W	AMS1	98.9171	-0.80431	0.215655	-3.72961	0.000191773	0.00107686
CR_00280C	orf19.7506	5.71563	-0.804253	0.893757	-0.899857	0.368197	NA
C3_01390C	GEA2	31.5749	-0.800243	0.373097	-2.14487	0.0319635	0.0876921
C1_07770W	FGR6-3	244.869	-0.797984	0.136484	-5.84671	5.01e-09	5.93e-08
C7_02810W	PRX1	440.268	-0.797511	0.121375	-6.57063	5.01e-11	7.04e-10
C3_07210W	MET8	5.16915	-0.797199	0.900469	-0.885315	0.375987	NA
C2_10600W	orf19.5339	2.84348	-0.79714	1.19608	-0.666461	0.505117	NA
C6_01520W	orf19.3432	96.7735	-0.797092	0.226593	-3.51773	0.000435254	0.00224817
C1_13170C	MSH6	2470.48	-0.796446	0.0845963	-9.41466	4.75e-21	1.21e-19
C7_04330C	SYS1	3.30229	-0.794031	1.08685	-0.730583	0.465034	NA
C3_05590C	BAT22	106.345	-0.793619	0.203966	-3.89095	9.99e-05	0.000596193
CR_00150C	POT1	11.2853	-0.792197	0.61829	-1.28127	0.200099	0.370211
C4_03970W	orf19.1207	2.37288	-0.791579	1.32017	-0.599604	0.54877	NA
C3_02090C	orf19.1637	626.997	-0.790824	0.108232	-7.30673	2.74e-13	4.52e-12
C4_06460C	orf19.2888	535.119	-0.79069	0.111806	-7.07195	1.53e-12	2.36e-11
C3_06300W	DOT1	272.527	-0.790506	0.139346	-5.67299	1.4e-08	1.56e-07
CR_09810W	orf19.7553	11.7097	-0.787038	0.593317	-1.32651	0.184672	0.349445
C3_04330C	orf19.5876	370.83	-0.786893	0.133368	-5.90016	3.63e-09	4.34e-08
C1_07330W	RME1	4.67961	-0.786376	1.01366	-0.77578	0.437879	NA
C1_03820W	PDR16	358.705	-0.785698	0.12239	-6.41963	1.37e-10	1.86e-09
C5_04810W	PFK1	298.994	-0.784329	0.138612	-5.65846	1.53e-08	1.69e-07
C6_02020C	orf19.692	3.28012	-0.783166	1.10637	-0.707872	0.479024	NA
C7_02370W	orf19.6474	7.01836	-0.782954	0.757179	-1.03404	0.301117	NA
CR_10270C	AHA1	33.7252	-0.782944	0.348231	-2.24835	0.0245541	0.0704363
CR_05960W	orf19.458.1	4.65891	-0.782114	0.956475	-0.817704	0.413526	NA
C1_09060C	orf19.4763	11.6783	-0.782087	0.612267	-1.27736	0.201474	0.371583
C2_02950W	orf19.5809	3035.62	-0.780214	0.0653943	-11.9309	8.17e-33	3.45e-31
C5_02800C	orf19.4305	0.489979	-0.780089	2.86603	-0.272184	0.78548	NA
CR_05300C	MNN21	29.5336	-0.780001	0.377753	-2.06485	0.0389376	0.103234
C1_12930C	orf19.4923	28.9207	-0.778015	0.386504	-2.01295	0.0441198	0.114447
C1_10110W	orf19.4880	229.244	-0.777372	0.146774	-5.2964	1.18e-07	1.15e-06
C3_06670C	orf19.7456	5.15559	-0.773578	0.890925	-0.868286	0.385238	NA
C5_00740W	CTF8	243.518	-0.771692	0.164885	-4.68019	2.87e-06	2.34e-05
C4_06710W	orf19.3139	851.299	-0.771024	0.0898603	-8.58024	9.47e-18	2.08e-16
CR_08830W	orf19.7279.1	5.14268	-0.769755	0.911504	-0.844489	0.398396	NA
C1_06380C	orf19.6273	6.50063	-0.768157	0.797559	-0.963135	0.33548	NA
C2_05510C	orf19.3581	10.6573	-0.766389	0.641989	-1.19377	0.232567	0.412793
CR_04890W	LYS5	2.79051	-0.765268	1.20658	-0.634245	0.525921	NA
C1_04320W	GPM2	5.57805	-0.763987	0.842688	-0.906608	0.364614	NA
C2_02060C	FMO1	91.59	-0.762177	0.21848	-3.48855	0.000485656	0.00248423
C1_10900C	tI(UAU)1	2.78873	-0.761637	1.24551	-0.611504	0.540866	NA
CR_08340W	CYS3	15728.8	-0.761458	0.0560686	-13.5808	5.2e-42	2.86e-40
C7_02600C	orf19.2372	3985.39	-0.760886	0.0673695	-11.2942	1.4e-29	5.11e-28
C3_01730C	UTR2	159.267	-0.760692	0.169513	-4.48751	7.21e-06	5.46e-05
C2_09990C	YOR1	1118.88	-0.759181	0.0952846	-7.96751	1.62e-15	3.09e-14
C2_00380C	RFA1	57.3767	-0.757165	0.285328	-2.65367	0.00796218	0.027668
C1_10010C	SWE1	2038.24	-0.756462	0.0784182	-9.64651	5.09e-22	1.37e-20
C1_02370C	orf19.3694	396.14	-0.756258	0.12344	-6.12654	8.98e-10	1.13e-08
C4_01150W	ASK1	24.989	-0.756227	0.411428	-1.83806	0.066054	0.159156
C7_00510W	MAC1	14.8363	-0.755479	0.535022	-1.41205	0.157935	0.310118
C2_05970C	TES1	169.901	-0.755086	0.180879	-4.17455	2.99e-05	0.000200216
C3_05170W	WOR2	11.5457	-0.754803	0.592847	-1.27318	0.202953	0.373059
C2_06370C	SCP1	366.382	-0.75475	0.121066	-6.23422	4.54e-10	5.85e-09
CR_06810W	HHT2	3959.32	-0.752074	0.191383	-3.92968	8.51e-05	0.000516023
C2_09290W	orf19.4090.1	5.07967	-0.751746	0.922352	-0.815032	0.415054	NA
C1_09730W	DAM1	7.34287	-0.749942	0.788598	-0.950982	0.341613	NA
C2_04000C	orf19.823	0.480921	-0.749194	2.88379	-0.259795	0.795022	NA
C2_08210C	MFA1	0.480104	-0.749178	2.88535	-0.259648	0.795135	NA
C7_00170W	VPS70	11.9468	-0.747153	0.599293	-1.24672	0.212499	0.386123
CR_07300W	orf19.6138	8.78834	-0.745451	0.714586	-1.04319	0.296859	NA
C1_04000C	KTR4	834.36	-0.745187	0.117015	-6.36828	1.91e-10	2.58e-09
C5_04450C	orf19.3931.1	7.39987	-0.744749	0.893905	-0.833142	0.404765	NA
C2_10460C	orf19.5321	34.6063	-0.744603	0.345379	-2.1559	0.0310914	0.0856999
C6_03590C	orf19.5727	308.25	-0.743366	0.134801	-5.51454	3.5e-08	3.65e-07
C3_02570W	orf19.246	486.737	-0.742142	0.147061	-5.0465	4.5e-07	4.11e-06
C5_02860C	GRP2	3188.22	-0.741028	0.0836898	-8.85447	8.41e-19	1.95e-17
CR_10040W	orf19.7580	4.60195	-0.739784	0.934864	-0.791328	0.428753	NA
CR_06690C	orf19.703	5.4962	-0.739775	0.859121	-0.861083	0.389192	NA
C3_05470W	TEA1	15.6457	-0.738643	0.508862	-1.45156	0.146625	0.293917
C1_06630W	orf19.6247	2062.57	-0.737942	0.0718615	-10.269	9.72e-25	2.95e-23
C1_07850C	orf19.5056	397.666	-0.737546	0.117019	-6.30281	2.92e-10	3.81e-09
C6_01160W	RCN1	413.264	-0.737442	0.115363	-6.39233	1.63e-10	2.21e-09
C1_06640C	orf19.6247.1	23.8646	-0.737082	0.417602	-1.76504	0.0775575	0.180455
C1_08750W	YMC2	1607.37	-0.736345	0.0779565	-9.44558	3.53e-21	9.07e-20
C1_00980W	orf19.6008.4	9.6285	-0.735132	0.661976	-1.11051	0.266778	0.455004
C1_01990W	HSP30	10.6107	-0.734589	0.68659	-1.06991	0.28466	0.476297
C2_05290C	orf19.3558	27.5092	-0.732739	0.406557	-1.8023	0.0714979	0.168809
CR_02880W	orf19.2846	114.672	-0.732637	0.221147	-3.3129	0.000923352	0.00438364
C1_00080C	RCA1	6.41955	-0.732261	0.808581	-0.905613	0.365141	NA
C3_07660W	orf19.6722	7.31796	-0.731684	0.755884	-0.967985	0.333052	NA
C3_07260C	ECM29	33.9403	-0.731051	0.365486	-2.00022	0.0454765	0.117563
C2_00660C	SOD4	4.12971	-0.7306	0.97592	-0.748627	0.454082	NA
C1_00970W	orf19.6008.3	4.13053	-0.730174	0.975913	-0.748195	0.454343	NA
C2_01400C	ESC4	116.352	-0.730082	0.202032	-3.6137	0.000301857	0.00160755
C1_12130C	ZCF30	14.6747	-0.729281	0.536313	-1.35981	0.173891	0.334129
CR_00060C	orf19.7538	37.0817	-0.729083	0.333912	-2.18346	0.029002	0.0810828
C6_02510C	ASG7	2.73286	-0.728364	1.37273	-0.530594	0.5957	NA
C6_03930W	OPT8	991.787	-0.726819	0.085036	-8.54719	1.26e-17	2.74e-16
C3_06650C	TAF60	16.4795	-0.726425	0.49492	-1.46776	0.142169	0.287431
C1_08440C	orf19.389	56.7054	-0.725944	0.300816	-2.41325	0.0158109	0.0488281
C5_03080C	orf19.4337	913.913	-0.724748	0.0835209	-8.67744	4.05e-18	9.18e-17
C2_05670C	orf19.6879	3.67223	-0.724216	1.05991	-0.683283	0.494428	NA
C4_03250C	RHD2	2.27812	-0.72417	1.35463	-0.534588	0.592935	NA
C1_09610W	orf19.4824	580.316	-0.723073	0.105565	-6.84953	7.41e-12	1.1e-10
C6_00970C	HAL21	888.056	-0.722649	0.0867893	-8.32647	8.33e-17	1.73e-15
CR_10780C	IAH1	7.27603	-0.722412	0.765482	-0.943735	0.345305	NA
C1_02160W	orf19.3673	4.54786	-0.720661	0.937812	-0.768449	0.44222	NA
C3_03450C	BMT7	106.461	-0.720264	0.231153	-3.11596	0.00183346	0.00793447
C3_03740W	orf19.6943	1.82874	-0.719386	1.4961	-0.480841	0.63063	NA
CM_00340W	CaalfMp11.1	1.82911	-0.719141	1.51304	-0.475296	0.634576	NA
C4_02040W	orf19.4589	6.37474	-0.718747	0.790945	-0.90872	0.363498	NA
C3_02250C	orf19.1620	30.5118	-0.718459	0.444401	-1.61669	0.105945	0.229149
CR_02700W	orf19.2829	70.744	-0.71834	0.274782	-2.61422	0.00894326	0.0305865
CR_10770W	orf19.7666	1.83044	-0.717513	1.51276	-0.474306	0.635282	NA
C1_12560C	DLH1	5.48115	-0.717485	0.869673	-0.825005	0.409369	NA
C3_02390W	orf19.1606	301.963	-0.716122	0.126434	-5.66398	1.48e-08	1.64e-07
C6_03190C	orf19.5606	1.38031	-0.713754	1.84288	-0.387303	0.698532	NA
CR_10230W	orf19.7598	9.9934	-0.713102	0.635969	-1.12128	0.262167	0.448895
C5_03560W	orf19.6667	5.41682	-0.712972	0.924107	-0.771525	0.440396	NA
C1_11350C	TOS4	2346.21	-0.712364	0.0724483	-9.83273	8.14e-23	2.28e-21
C1_14000C	DOA4	11.3775	-0.711964	0.604909	-1.17698	0.239205	0.420352
C7_03780C	orf19.7204	8.65866	-0.711349	0.719143	-0.989162	0.322584	NA
C4_02110W	orf19.4580	29.9979	-0.710023	0.373154	-1.90276	0.0570719	0.141781
C3_06810W	orf19.6821	8.21387	-0.709094	0.756085	-0.93785	0.348321	NA
CR_09040W	orf19.7300	4.0849	-0.708949	1.07595	-0.658906	0.509956	NA
CR_09170C	SSU1	4.07725	-0.708543	0.98121	-0.722111	0.470226	NA
CR_03000C	orf19.2863	263.872	-0.705231	0.135024	-5.22301	1.76e-07	1.69e-06
C7_04240C	orf19.7149	28.4795	-0.704926	0.387593	-1.81873	0.0689529	0.164417
C3_02140C	orf19.1632	537.393	-0.704343	0.126357	-5.57421	2.49e-08	2.67e-07
C2_01240C	orf19.2000	184.357	-0.703868	0.154197	-4.56472	5e-06	3.9e-05
CR_07000C	POL2	2816.67	-0.703788	0.0615921	-11.4266	3.08e-30	1.14e-28
C2_09630C	orf19.1391	231.302	-0.702567	0.145898	-4.81545	1.47e-06	1.25e-05
CM_00140C	ATP9	1.37245	-0.701116	1.92648	-0.363936	0.715906	NA
C1_11330C	SMT3	58.2406	-0.700068	0.29476	-2.37504	0.017547	0.0533172
C2_08130W	ARA1	344.153	-0.698685	0.131882	-5.2978	1.17e-07	1.15e-06
CR_03800C	PPH3	338.415	-0.698656	0.122537	-5.7016	1.19e-08	1.34e-07
C2_09640W	PMI1	3644.79	-0.697307	0.0678706	-10.2741	9.22e-25	2.82e-23
CR_01070W	orf19.3248	10.8412	-0.69649	0.629174	-1.10699	0.268298	0.456582
CR_03340C	orf19.2389	113.359	-0.695231	0.216686	-3.20847	0.00133442	0.00605244
C3_06620W	FUN31	18.9171	-0.695089	0.469767	-1.47965	0.138968	0.281883
C2_07410W	orf19.1890	302.418	-0.694543	0.1298	-5.35085	8.75e-08	8.74e-07
C6_03160C	BMT6	2422.52	-0.693701	0.216492	-3.20429	0.00135398	0.00611491
C3_05430W	orf19.6981	7.1983	-0.690432	0.768563	-0.898341	0.369004	NA
C7_00310C	orf19.7091	1.7972	-0.690336	1.5178	-0.454826	0.649234	NA
C1_12150C	orf19.5249	3.59551	-0.689923	1.0369	-0.665369	0.505815	NA
C7_02020W	RAD14	7.1914	-0.689695	0.74366	-0.927433	0.353702	NA
C4_06600W	TOP2	1559.75	-0.689163	0.0748082	-9.2124	3.19e-20	7.95e-19
C3_01460C	FOX3	144.872	-0.688982	0.17478	-3.942	8.08e-05	0.000492463
C6_01300W	orf19.137	765.476	-0.687689	0.0959179	-7.16955	7.52e-13	1.19e-11
C3_04520C	ADE2	32.2507	-0.687403	0.398763	-1.72384	0.0847374	0.192902
C4_00200C	MET15	28719.2	-0.686586	0.05252	-13.0729	4.71e-39	2.41e-37
C2_02850W	UGA6	9.93443	-0.686376	0.807171	-0.850348	0.395132	0.592473
C6_00090W	orf19.6328	3.59373	-0.686183	1.16353	-0.589743	0.555363	NA
C6_01030W	HAL22	1555.19	-0.684257	0.0719908	-9.50477	2e-21	5.22e-20
C1_13940W	SIM1	105.941	-0.683501	0.213158	-3.20654	0.0013434	0.006079
C2_03160C	RNR1	2757.14	-0.683406	0.0710637	-9.61681	6.79e-22	1.81e-20
C5_03580C	CAC2	13.0366	-0.682924	0.568329	-1.20163	0.229506	0.408319
C1_12840W	orf19.4914	351.157	-0.681824	0.127769	-5.33637	9.48e-08	9.4e-07
C2_04420W	IFA4	99.3108	-0.681789	0.2227	-3.06147	0.00220256	0.00931813
C1_02420C	GSC1	8276.52	-0.679362	0.0703183	-9.66124	4.4e-22	1.2e-20
C4_00030C	orf19.366	1098.57	-0.678593	0.0823166	-8.2437	1.67e-16	3.39e-15
CR_10450C	SPT3	8.92612	-0.677764	0.678594	-0.998778	0.317902	NA
C1_10410W	orf19.4911	82.988	-0.677209	0.238577	-2.83853	0.00453217	0.0172785
C7_00720W	RTF1	45.2173	-0.675847	0.305891	-2.20944	0.0271441	0.0766203
C2_04010C	HSP21	280.158	-0.675716	0.396197	-1.7055	0.0881004	0.198263
C7_03570W	ARG4	46.53	-0.674769	0.297718	-2.26647	0.0234225	0.0677049
C1_02700C	orf19.2959.1	1115.91	-0.673451	0.259132	-2.59888	0.00935291	0.0317614
C4_00060W	orf19.372	667.709	-0.673254	0.107318	-6.27345	3.53e-10	4.57e-09
C2_05460W	CDC19	738.772	-0.671293	0.128043	-5.24272	1.58e-07	1.53e-06
C1_08500C	ENO1	26852.7	-0.671234	0.0674105	-9.95741	2.34e-23	6.8e-22
C4_02720C	orf19.2726	729.556	-0.671221	0.289405	-2.31931	0.0203781	0.0603534
CR_09850C	FGR46	1.34945	-0.669351	1.75011	-0.382461	0.702119	NA
C1_07860W	orf19.5057	275.867	-0.668855	0.138713	-4.82185	1.42e-06	1.21e-05
CR_09670C	orf19.6596	39.2417	-0.668789	0.339508	-1.96988	0.0488523	0.124882
C2_08420W	orf19.3639	450.58	-0.666998	0.114755	-5.81237	6.16e-09	7.2e-08
C2_08490W	DSE1	1183.04	-0.666185	0.0771325	-8.63689	5.78e-18	1.27e-16
C1_10810W	orf19.2336	0.458811	-0.665368	3.1402	-0.211887	0.832195	NA
C3_02890C	orf19.280	0.458368	-0.665342	3.14124	-0.211809	0.832256	NA
C2_03890W	orf19.836	345.398	-0.664541	0.11921	-5.57454	2.48e-08	2.67e-07
C2_05020W	orf19.3533	46.1819	-0.663669	0.316462	-2.09715	0.0359803	0.0967532
C1_03680W	ENG1	1773.41	-0.662189	0.0723592	-9.15141	5.62e-20	1.39e-18
C1_06780W	NPR1	1557.42	-0.662043	0.0765357	-8.65012	5.14e-18	1.15e-16
C1_05680C	RIM1	2328.42	-0.661057	0.0784916	-8.42201	3.7e-17	7.79e-16
CR_07850W	orf19.3714	238.941	-0.660961	0.149584	-4.41867	9.93e-06	7.34e-05
C4_01950W	orf19.4597	14.2032	-0.660909	0.536685	-1.23147	0.218149	0.393547
C5_01450W	PRC2	590.382	-0.660582	0.119376	-5.53362	3.14e-08	3.3e-07
C6_02130C	CTF5	246.59	-0.660353	0.153174	-4.31114	1.62e-05	0.00011458
C5_04540C	orf19.3940	207.692	-0.660232	0.158997	-4.15247	3.29e-05	0.000217245
C3_02700W	SMC3	1000.19	-0.659759	0.0865839	-7.61988	2.54e-14	4.5e-13
CR_06550C	orf19.711	706.285	-0.658777	0.133509	-4.93433	8.04e-07	7.11e-06
C7_00350C	orf19.7085	98.5111	-0.65781	0.221457	-2.97038	0.00297431	0.0120802
C2_08560W	SMC2	1090.59	-0.655502	0.0820278	-7.99122	1.34e-15	2.57e-14
C3_00610W	orf19.5397	6.67888	-0.653953	0.787231	-0.830701	0.406143	NA
C4_06390W	SOU1	445.849	-0.653865	0.141096	-4.63418	3.58e-06	2.88e-05
C3_07300W	NOP13	19.4774	-0.653618	0.480673	-1.3598	0.173894	0.334129
C2_02930C	orf19.5812	2514.66	-0.652447	0.0659402	-9.89452	4.4e-23	1.24e-21
C1_07490C	orf19.2796	1136.63	-0.652135	0.0854169	-7.63473	2.26e-14	4.03e-13
C5_02440C	orf19.4252	4.42426	-0.650253	0.94557	-0.687684	0.491652	NA
C1_12110C	orf19.5254	2.6661	-0.650109	1.22456	-0.53089	0.595495	NA
CR_04210C	QDR1	134.211	-0.649967	0.222002	-2.92776	0.00341416	0.0135745
C1_07230W	PHO15	16.7666	-0.648939	0.502007	-1.29269	0.196118	0.364762
C3_07360W	DLD2	20.2696	-0.647714	0.460958	-1.40515	0.159978	0.313314
C3_00320W	RHR2	6.64149	-0.643452	0.779815	-0.825134	0.409295	NA
C7_00230W	orf19.7100	10.1409	-0.643433	0.649511	-0.990642	0.32186	0.518351
C7_03030W	orf19.5158	374.6	-0.642297	0.137214	-4.68099	2.85e-06	2.34e-05
CR_10300W	PUP1	40.1054	-0.642066	0.345869	-1.85638	0.0633988	0.154306
C6_02780C	MIF2	818.301	-0.641702	0.103308	-6.21157	5.25e-10	6.74e-09
C5_01100C	CLN3	1750.97	-0.640098	0.0770254	-8.31021	9.55e-17	1.97e-15
C1_14200W	orf19.7228	7.04085	-0.639949	0.770773	-0.830268	0.406387	NA
C3_06600C	orf19.7449	3.97457	-0.639406	1.01176	-0.631976	0.527403	NA
CR_01020C	orf19.3254	18.1148	-0.638978	0.483469	-1.32165	0.186284	0.351796
C1_11080W	orf19.2308	950.629	-0.637567	0.0954278	-6.68115	2.37e-11	3.41e-10
C1_14360C	WSC4	9.25889	-0.637406	0.656581	-0.970795	0.33165	NA
C2_00950C	RFC5	905.537	-0.636744	0.0879653	-7.23858	4.53e-13	7.33e-12
C5_05190W	PCL5	360.509	-0.635778	0.146259	-4.34694	1.38e-05	9.92e-05
C4_01760W	orf19.4617	915.046	-0.635622	0.0900596	-7.05779	1.69e-12	2.61e-11
C6_00750C	PGK1	38714.1	-0.635521	0.0636507	-9.98452	1.78e-23	5.23e-22
C4_04210C	SOH1	5.70017	-0.634025	0.829548	-0.764302	0.444687	NA
C2_00270C	orf19.2106	4.37871	-0.633634	0.966436	-0.65564	0.512056	NA
C3_00830C	orf19.6155	1176.29	-0.632925	0.0777195	-8.14371	3.83e-16	7.61e-15
C1_06350W	orf19.6276	17.1493	-0.632424	0.485819	-1.30177	0.192996	0.360222
C3_06680C	orf19.7457	3.53825	-0.631653	1.07175	-0.589368	0.555614	NA
C2_05440W	PEX6	28.5275	-0.631057	0.398891	-1.58203	0.113643	0.242261
C3_02230C	YCG1	1279.24	-0.630754	0.0846619	-7.45027	9.31e-14	1.59e-12
C1_13480W	HSP70	23698.8	-0.628294	0.149377	-4.2061	2.6e-05	0.000176791
CR_03580C	orf19.4384.1	95.2891	-0.628234	0.235244	-2.67057	0.00757236	0.026551
C4_04620C	orf19.3820	7.47834	-0.627911	0.749829	-0.837405	0.402365	NA
C2_07200W	orf19.2276	12.2543	-0.627703	0.573127	-1.09523	0.273418	0.462909
C4_01000C	PGA57	132.104	-0.627166	0.195609	-3.20623	0.00134488	0.006079
C1_14490C	SAM35	2.6281	-0.62714	1.25613	-0.499263	0.617594	NA
C2_01260W	orf19.1998	532.462	-0.624842	0.105095	-5.94547	2.76e-09	3.36e-08
C2_00940W	orf19.2030	688.661	-0.624787	0.36489	-1.71226	0.0868485	0.196114
C4_01700C	NHP6A	175.347	-0.624361	0.18279	-3.41573	0.000636121	0.00315021
C1_12030W	SER33	173.2	-0.623887	0.171381	-3.64036	0.000272262	0.00146799
C1_07790C	orf19.5049	17.8808	-0.62265	0.484207	-1.28592	0.198473	0.368234
C1_09190C	DAK2	1854.74	-0.622327	0.0850862	-7.31407	2.59e-13	4.31e-12
C6_02480W	orf19.5517	2464.74	-0.621323	0.0687282	-9.04029	1.56e-19	3.79e-18
CR_10120C	orf19.7588	3.51576	-0.621227	1.07922	-0.575626	0.564868	NA
C3_04240C	orf19.5866	2.62276	-0.620713	1.31486	-0.472077	0.636872	NA
C4_07140W	orf19.3089	14.8785	-0.619784	0.526047	-1.17819	0.23872	0.420303
C4_03200C	orf19.2670	229.03	-0.61965	0.142076	-4.36141	1.29e-05	9.35e-05
C5_03620W	BTS1	6.54608	-0.619342	0.806098	-0.76832	0.442297	NA
C2_00770W	orf19.2047	4.33959	-0.618428	1.0242	-0.603813	0.545968	NA
C4_02400C	orf19.2763	13.9671	-0.618292	0.550306	-1.12354	0.261207	0.447494
C3_03910W	HTA1	3883.4	-0.618003	0.090891	-6.79939	1.05e-11	1.56e-10
C7_00250C	orf19.7097	15.2746	-0.617895	0.564925	-1.09376	0.274058	0.463548
C3_07440W	TPI1	232.923	-0.617687	0.150345	-4.10845	3.98e-05	0.000258882
C3_07830W	FBP1	3.91997	-0.616971	1.00396	-0.614537	0.53886	NA
C4_06270C	ERG26	16.5819	-0.616959	0.515915	-1.19585	0.231754	0.411626
C1_12360C	RIB3	1055.74	-0.616097	0.0988158	-6.23481	4.52e-10	5.84e-09
C1_13020C	SPC3	108.578	-0.615655	0.245397	-2.50882	0.0121136	0.0392208
C1_01040W	orf19.3292	572.57	-0.613811	0.0973404	-6.30583	2.87e-10	3.76e-09
C5_05270C	orf19.4021	14.8263	-0.613335	0.515593	-1.18957	0.234214	0.414603
C2_10430C	FGR29	13.5129	-0.612787	0.557012	-1.10013	0.271274	0.460374
C3_04300C	POL1	1378.76	-0.612779	0.0773584	-7.9213	2.35e-15	4.45e-14
C4_00710W	orf19.4171	1976.46	-0.611729	0.0725064	-8.4369	3.26e-17	6.92e-16
C2_09960W	orf19.1356	20.4919	-0.611371	0.448847	-1.36209	0.173169	0.333342
C5_03150W	orf19.4347	814.274	-0.610989	0.10488	-5.82561	5.69e-09	6.7e-08
C2_01660C	orf19.1477	131.166	-0.610587	0.198504	-3.07595	0.00209836	0.00895616
C3_07140C	orf19.6786	10.8923	-0.610504	0.635164	-0.961174	0.336464	0.536151
C3_06120C	GDA1	39.1305	-0.60992	0.331812	-1.83815	0.0660406	0.159156
C3_03710W	CCC1	4222.72	-0.609153	0.0586663	-10.3834	2.95e-25	9.34e-24
C2_10670W	orf19.5345	30.3535	-0.607935	0.464256	-1.30948	0.190372	0.357344
C5_04260W	orf19.3910	288.046	-0.607695	0.140824	-4.31527	1.59e-05	0.000112909
C6_00830C	CAN3	1409.23	-0.607634	0.0756206	-8.03529	9.34e-16	1.81e-14
C6_01730W	FGR37	1.29727	-0.60671	1.95423	-0.31046	0.756211	NA
C6_02420W	orf19.3483	141.239	-0.605987	0.184868	-3.27794	0.00104568	0.0048873
C5_03810C	orf19.1113	1507.16	-0.605886	0.0756594	-8.00807	1.17e-15	2.25e-14
CR_06910W	BUD5	1622.58	-0.605049	0.082877	-7.30057	2.87e-13	4.7e-12
C2_08690C	orf19.3607	9.07955	-0.60396	0.674591	-0.895299	0.370627	NA
CR_09960C	UGA3	20.7953	-0.601648	0.441528	-1.36265	0.172992	0.333245
C2_06170C	ECM17	441.498	-0.601465	0.126112	-4.7693	1.85e-06	1.56e-05
C4_00210W	orf19.5646	130.876	-0.601439	0.201255	-2.98844	0.00280407	0.0114592
C5_02780W	orf19.4301	1335.72	-0.6014	0.0802126	-7.49758	6.5e-14	1.12e-12
C1_02270C	orf19.3684	266.896	-0.601126	0.151739	-3.96158	7.45e-05	0.000456937
C1_11620W	orf19.1158	5.65545	-0.600964	0.847593	-0.709024	0.47831	NA
CR_06200C	snR55	1.29498	-0.60066	1.84234	-0.326031	0.744401	NA
C2_02370C	HOM2	2750.4	-0.600116	0.0629434	-9.53422	1.51e-21	3.97e-20
C6_03060W	PGA60	25.6582	-0.599953	0.420209	-1.42775	0.153364	0.303306
C2_01990C	FAB1	1653.02	-0.599461	0.0767684	-7.8087	5.78e-15	1.05e-13
C3_07040C	YSA1	18.1841	-0.599426	0.475436	-1.26079	0.207384	0.378941
CR_03160W	orf19.2408	9.99292	-0.597081	0.653272	-0.913985	0.360724	0.559456
C2_07270W	orf19.2284	1262.35	-0.596606	0.0840311	-7.09983	1.25e-12	1.94e-11
CR_00810W	orf19.3275	3.4659	-0.596451	1.0606	-0.562369	0.573865	NA
C1_11470C	DPP1	51.6064	-0.595677	0.290141	-2.05306	0.0400669	0.105435
C1_11790W	orf19.1137	497.024	-0.595509	0.118767	-5.01409	5.33e-07	4.84e-06
C1_06120C	orf19.2433	65.7904	-0.594057	0.263747	-2.25238	0.0242984	0.0697409
C5_03270W	TEF4	6.50632	-0.592893	0.803903	-0.737518	0.460807	NA
CR_09660W	orf19.6597	9.03006	-0.592551	0.719884	-0.82312	0.41044	NA
C2_10470C	orf19.5322	18.5703	-0.592439	0.464997	-1.27407	0.202638	0.372949
C4_05380C	orf19.1795.1	30.2511	-0.591805	0.431224	-1.37238	0.169944	0.328932
C3_04310C	orf19.5874	5.62309	-0.591722	0.846782	-0.698789	0.484684	NA
C4_04590W	SCS7	63.0451	-0.590745	0.258117	-2.28867	0.0220983	0.0645482
C4_00080C	orf19.376	401.361	-0.589675	0.11249	-5.24204	1.59e-07	1.53e-06
C1_14280C	NPL3	114.253	-0.588924	0.557984	-1.05545	0.29122	0.482991
CR_02200C	RAD51	1998.44	-0.588765	0.0697982	-8.43524	3.31e-17	6.99e-16
C5_02080C	HSP12	44.7763	-0.587475	0.372708	-1.57623	0.114972	0.244033
CR_08560C	orf19.6424	30.5622	-0.587423	0.375108	-1.56601	0.117346	0.247924
C1_13070C	FAD3	2814.37	-0.586645	0.0661096	-8.87383	7.07e-19	1.65e-17
C5_02520W	orf19.4264	183.501	-0.585115	0.165366	-3.5383	0.000402716	0.00208623
C1_05990C	orf19.2446	21.1168	-0.58449	0.433465	-1.34841	0.177525	0.339625
C1_11390W	orf19.664	11.1848	-0.583803	0.632812	-0.922553	0.35624	0.555751
C5_03030W	orf19.4330	158.033	-0.583375	0.175445	-3.32511	0.000883828	0.00422256
C4_06220C	orf19.2916	4.77508	-0.58313	0.988117	-0.590143	0.555095	NA
C3_07290W	orf19.6769	12.416	-0.582763	0.621753	-0.93729	0.348609	0.548393
C3_03930W	orf19.6923	587.987	-0.582665	0.100867	-5.77656	7.62e-09	8.74e-08
CR_08860W	PDK2	18.9377	-0.582552	0.461215	-1.26308	0.20656	0.37793
C7_00220W	orf19.7102	2.15408	-0.581	1.41242	-0.41135	0.680816	NA
C5_02560C	orf19.4269	1400.41	-0.580553	0.0739055	-7.85534	3.99e-15	7.39e-14
CR_10350C	TRX1	231.129	-0.579794	0.172912	-3.35312	0.000799071	0.0038595
CR_05160C	orf19.639	2.15483	-0.579782	1.35267	-0.428621	0.668199	NA
CR_06380C	orf19.727	633.34	-0.579734	0.10969	-5.28521	1.26e-07	1.22e-06
C7_02790C	POL3	1580.01	-0.579369	0.07587	-7.63634	2.23e-14	4e-13
C3_07490W	orf19.6739	20.5741	-0.578544	0.452843	-1.27758	0.201397	0.371572
C3_07480W	orf19.6740	12.8458	-0.578442	0.566442	-1.02119	0.307166	0.501876
C1_06080C	ARC35	1139.66	-0.577794	0.0814638	-7.09265	1.32e-12	2.04e-11
C2_08010W	BLM3	54.9317	-0.576723	0.295823	-1.94955	0.0512294	0.12952
C2_06160W	orf19.4101	1.27554	-0.576701	1.84913	-0.311876	0.755135	NA
CR_08240W	tK(UUU)5	0.868529	-0.576618	2.48448	-0.232088	0.81647	NA
CR_05380C	YCP4	1823.78	-0.576569	0.0982097	-5.8708	4.34e-09	5.16e-08
C2_06600W	orf19.35	2345.44	-0.576473	0.0826635	-6.97373	3.09e-12	4.69e-11
C7_03620C	orf19.6694	12.4102	-0.575161	0.575445	-0.999507	0.317549	0.513914
C2_09490W	PHO13	702.455	-0.574806	0.103317	-5.5635	2.64e-08	2.83e-07
C5_04930C	MAL31	7.30206	-0.573023	0.759343	-0.75463	0.450471	NA
C1_04010C	orf19.4476	133.06	-0.572946	0.248038	-2.30991	0.0208929	0.0614823
C1_11980W	MED10	21.0359	-0.57218	0.44058	-1.2987	0.194048	0.36193
C2_09180W	orf19.4080	271.211	-0.572078	0.168181	-3.40157	0.000670006	0.00328672
C6_02730W	SAC6	2421.14	-0.571264	0.0874362	-6.53349	6.43e-11	8.98e-10
CR_06950C	ATX1	319.959	-0.571256	0.125725	-4.5437	5.53e-06	4.28e-05
C1_02380C	orf19.2925	68.9916	-0.57103	0.252057	-2.26548	0.0234835	0.0677328
C6_00660C	orf19.4193	526.891	-0.57093	0.104547	-5.46101	4.73e-08	4.87e-07
C5_00440C	VPS2	7.29225	-0.570738	0.745671	-0.765402	0.444032	NA
C1_00920W	orf19.6012	20.0497	-0.568437	0.473706	-1.19998	0.230148	0.40923
C5_00580W	orf19.931	604.703	-0.568372	0.110985	-5.12117	3.04e-07	2.82e-06
C4_05590W	orf19.1240	1018.64	-0.568254	0.0934458	-6.08111	1.19e-09	1.49e-08
C7_01440W	orf19.6585	26.978	-0.567274	0.398447	-1.42371	0.154529	0.304904
C3_00810C	FOX2	331.359	-0.566258	0.130347	-4.34424	1.4e-05	0.00010034
C4_00790C	MLH1	393.166	-0.565438	0.126435	-4.47217	7.74e-06	5.84e-05
CR_07050C	URA2	7787.77	-0.564874	0.0570746	-9.89712	4.28e-23	1.22e-21
C2_03250W	AVT7	1467.98	-0.563318	0.0785866	-7.16812	7.6e-13	1.2e-11
CR_02570C	orf19.164	357.557	-0.563155	0.128846	-4.37076	1.24e-05	9.01e-05
C3_04170W	orf19.5860	100.725	-0.562953	0.211103	-2.66672	0.00765954	0.0268024
C1_07480C	orf19.2797	7.7226	-0.562736	0.75803	-0.742366	0.457866	NA
CR_09150W	orf19.7311	5.52545	-0.561518	0.852918	-0.658349	0.510314	NA
C3_06330W	TSA1B	212.838	-0.561411	0.460584	-1.21891	0.222878	0.399757
C2_05050C	orf19.3536	11.9222	-0.560606	0.619216	-0.905349	0.365281	0.563217
C1_08790W	TPO3	332.423	-0.560507	0.15432	-3.63211	0.000281111	0.00150801
CR_02300C	orf19.3737	1525.54	-0.56028	0.1005	-5.57492	2.48e-08	2.67e-07
C4_02410C	AHP1	88.4396	-0.558852	0.235656	-2.37147	0.0177176	0.0537135
C1_00530C	orf19.6055	10.6329	-0.558843	0.608148	-0.918925	0.358135	0.557075
C3_07540C	orf19.6737	16.1972	-0.556871	0.505805	-1.10096	0.270915	0.46032
C1_14140C	SET3	31.1334	-0.556694	0.360816	-1.54287	0.122861	0.257108
CR_01470W	CSP37	646.32	-0.556656	0.106874	-5.20854	1.9e-07	1.82e-06
C3_06270C	orf19.7405	7.23346	-0.556474	0.76346	-0.728884	0.466073	NA
C2_09480W	orf19.1406	145.573	-0.555412	0.174471	-3.18341	0.00145551	0.00648474
C1_07350C	GPX3	67.1578	-0.55458	0.251356	-2.20635	0.0273592	0.0771841
C3_05320W	orf19.6968	23.7845	-0.55399	0.452851	-1.22334	0.221202	0.397832
C2_08960C	orf19.210	333.862	-0.552593	0.132648	-4.16587	3.1e-05	0.000206152
C1_00060W	TUP1	89.5264	-0.552209	0.225384	-2.45008	0.0142823	0.0450285
C3_05910W	ZCF35	14.4869	-0.551483	0.540224	-1.02084	0.307329	0.501987
C1_09830W	SKI3	45.8314	-0.550593	0.30047	-1.83244	0.0668856	0.160666
C7_00190W	orf19.7104	14.8766	-0.550445	0.53816	-1.02283	0.306389	0.500761
CR_07860C	ASF1	166.853	-0.5502	0.167681	-3.28123	0.00103356	0.00484163
C1_05700W	AUT7	663.844	-0.549979	0.236849	-2.32207	0.0202292	0.0599502
C2_00460W	SAP30	20.0201	-0.549923	0.466829	-1.178	0.238798	0.420303
C1_04140W	IFD6	70.1013	-0.548658	0.299046	-1.8347	0.0665508	0.16028
C3_03350W	tE(UUC)1	143.477	-0.548041	0.420189	-1.30427	0.19214	0.359555
C6_00330C	GNP1	588.686	-0.546288	0.0992469	-5.50433	3.71e-08	3.85e-07
C3_07730W	WOR4	7.18867	-0.54618	0.741565	-0.736524	0.461412	NA
C3_04000C	CTN3	120.902	-0.545821	0.191878	-2.84463	0.00444633	0.0170249
C5_00250C	orf19.970	6.32807	-0.545596	0.823025	-0.662915	0.507385	NA
C3_00540C	IST1	5.07577	-0.545296	0.874324	-0.623678	0.532839	NA
C3_07950C	SRB1	241.917	-0.545049	0.145798	-3.73839	0.000185205	0.0010422
C7_02920W	orf19.5169	184.764	-0.544167	0.185359	-2.93575	0.00332739	0.0132995
C7_01890C	TOM7	18.9816	-0.543451	0.487109	-1.11567	0.264565	0.452259
C1_10080W	orf19.4875	592.335	-0.543448	0.0970142	-5.60174	2.12e-08	2.31e-07
C7_03460W	orf19.1330	2.96212	-0.543385	1.15347	-0.471087	0.637579	NA
C1_11290W	orf19.673	46.1666	-0.543194	0.301967	-1.79886	0.0720415	0.169713
C2_01980C	SRD1	1691.31	-0.542141	0.075153	-7.21383	5.44e-13	8.74e-12
C4_04300C	orf19.1417	3.35689	-0.541929	1.14418	-0.47364	0.635757	NA
CR_06820W	orf19.1852	393.014	-0.540737	0.116169	-4.65476	3.24e-06	2.62e-05
C2_00430C	DPB4	1006.58	-0.540655	0.103136	-5.24215	1.59e-07	1.53e-06
C5_03460C	orf19.2637	5.46223	-0.540626	0.890029	-0.607425	0.543569	NA
CR_08920W	orf19.7288	5.05639	-0.539177	0.891403	-0.604864	0.54527	NA
CR_03780C	orf19.4376	225.051	-0.538536	0.147493	-3.65127	0.000260945	0.00141908
C7_00820W	RFC2	16.4691	-0.536893	0.50288	-1.06764	0.285684	0.477405
C7_00880C	orf19.7027	7.21799	-0.536592	0.759358	-0.706639	0.479791	NA
C3_03830W	orf19.6933	7.99678	-0.53584	0.709076	-0.755688	0.449837	NA
CR_05670C	HMO1	330.469	-0.535528	0.119062	-4.49789	6.86e-06	5.23e-05
C1_14410W	orf19.7256	4.65256	-0.534817	0.931303	-0.574267	0.565787	NA
C3_02060W	orf19.1641	53.8786	-0.534445	0.28763	-1.8581	0.0631548	0.153783
C1_13730C	DIM1	12.1809	-0.532825	0.591217	-0.901235	0.367463	0.565921
C6_02550W	orf19.5524	9.23003	-0.532386	0.676811	-0.78661	0.43151	NA
C7_00890C	MCM1	69.5463	-0.532339	0.256641	-2.07426	0.0380556	0.101201
CR_00570W	orf19.7478	40.3813	-0.5313	0.336356	-1.57957	0.114204	0.243035
C2_04860W	PZF1	438.437	-0.530802	0.114931	-4.61846	3.87e-06	3.09e-05
C1_02840W	PDE2	913.612	-0.53017	0.0895238	-5.92212	3.18e-09	3.84e-08
C4_03460C	orf19.3373	83.1795	-0.530063	0.25047	-2.11627	0.0343219	0.0927657
C3_02900W	orf19.281	3.33635	-0.53004	1.12573	-0.470842	0.637754	NA
C3_06920W	orf19.6809	21.4492	-0.529904	0.463213	-1.14397	0.252634	0.437535
C1_03750W	orf19.1034	553.958	-0.528965	0.100459	-5.26546	1.4e-07	1.36e-06
CR_01400W	LYS12	2855.31	-0.528653	0.0610139	-8.66446	4.54e-18	1.02e-16
C4_06490C	PRI2	368.777	-0.528432	0.134557	-3.92719	8.59e-05	0.000520781
CR_04790W	MVB12	11.3627	-0.528278	0.598845	-0.882163	0.377689	0.576294
CR_05360C	orf19.5287	172.091	-0.526184	0.172902	-3.04325	0.00234036	0.00979134
CR_00310C	orf19.7502	287.244	-0.52564	0.132614	-3.9637	7.38e-05	0.000453808
CR_10750C	orf19.7664	9.19293	-0.525544	0.692834	-0.758543	0.448126	NA
C1_09870W	HCM1	14.2667	-0.525401	0.547734	-0.959226	0.337445	0.537066
CR_05310W	orf19.1012	12.1841	-0.525145	0.592285	-0.886641	0.375272	0.573514
C2_09140C	MET10	2422.35	-0.525101	0.0706696	-7.43037	1.08e-13	1.85e-12
C6_00160W	PGA48	375.857	-0.524304	0.123003	-4.26254	2.02e-05	0.000139608
C4_06190C	MPH1	1293.04	-0.523862	0.0771304	-6.7919	1.11e-11	1.63e-10
CR_04030W	NIP100	647.322	-0.523693	0.102665	-5.10098	3.38e-07	3.13e-06
C1_02760W	orf19.2965	46.5596	-0.523196	0.331459	-1.57846	0.114459	0.243185
C4_05390W	orf19.1796	145.548	-0.522118	0.181576	-2.87547	0.0040342	0.0156625
C2_01840C	RAD7	897.202	-0.522042	0.084565	-6.17327	6.69e-10	8.5e-09
C2_06520C	orf19.28	2.0801	-0.521935	1.4594	-0.357637	0.720615	NA
CR_08690C	ECI1	4.16258	-0.521865	1.00124	-0.521217	0.602216	NA
C7_01020C	orf19.7012	13.3944	-0.521353	0.554089	-0.940919	0.346746	0.546839
C1_05820C	RAD10	7.99599	-0.520161	0.730642	-0.711923	0.476512	NA
C5_05430W	PEX4	240.625	-0.519937	0.152556	-3.40818	0.000653968	0.00321448
C5_00380W	orf19.952	17.2249	-0.519433	0.506299	-1.02594	0.304919	0.498512
C6_04050W	orf19.1219	134.744	-0.519104	0.183634	-2.82684	0.004701	0.0178537
C4_00800W	orf19.4161	540.875	-0.517844	0.107026	-4.83847	1.31e-06	1.12e-05
CR_05860W	orf19.6627	487.382	-0.51765	0.120452	-4.29756	1.73e-05	0.000121017
C1_13120C	MON2	1273.9	-0.516305	0.0810099	-6.37335	1.85e-10	2.5e-09
C2_09860C	orf19.1365	62.4677	-0.515978	0.280244	-1.84117	0.0655965	0.158343
C7_03130C	DFR1	235.758	-0.51587	0.139226	-3.70527	0.000211166	0.00117206
C2_03170W	orf19.5777	49.0743	-0.515794	0.292955	-1.76066	0.0782956	0.181533
C6_03630W	PAD1	107.084	-0.515623	0.212899	-2.42191	0.0154391	0.0479882
C2_07120W	RFA2	1556.03	-0.514772	0.0722211	-7.12772	1.02e-12	1.6e-11
C3_03630W	ECM18	22.9765	-0.513362	0.417477	-1.22968	0.218818	0.394216
CR_07800W	SAP2	171.471	-0.512334	0.17271	-2.96643	0.00301278	0.0122176
C1_13190W	orf19.4947	174.18	-0.511321	0.162247	-3.1515	0.00162436	0.00709933
C4_04560C	orf19.3826	1140.43	-0.510405	0.0950275	-5.37113	7.82e-08	7.89e-07
C5_05350W	orf19.4030	406.768	-0.509942	0.110983	-4.59479	4.33e-06	3.42e-05
CR_08010W	DAD4	468.122	-0.509466	0.104872	-4.858	1.19e-06	1.02e-05
C4_04340C	YFH1	439.564	-0.509292	0.110128	-4.62454	3.75e-06	3.01e-05
C2_02610C	HGT20	101.85	-0.508558	0.218315	-2.32947	0.0198341	0.0591552
C2_10690W	TPS3	29.2242	-0.507617	0.378004	-1.34289	0.179308	0.342044
CR_04250W	orf19.513	5.41973	-0.507311	0.882391	-0.574928	0.56534	NA
C1_03410W	orf19.3042	367.192	-0.506755	0.118533	-4.27521	1.91e-05	0.000132414
CR_02590C	orf19.2818	25.0217	-0.506551	0.402822	-1.25751	0.208571	0.380424
C4_04270W	orf19.1421	1.67783	-0.506104	1.56611	-0.32316	0.746574	NA
C2_03750W	YIM1	1756.06	-0.505928	0.0720281	-7.02404	2.16e-12	3.29e-11
CR_06860C	ARO10	163.901	-0.504736	0.193663	-2.60625	0.00915389	0.0311858
C1_00490C	TTR1	41.2292	-0.504656	0.314312	-1.60559	0.108364	0.233522
C2_09840W	MTW1	10.0385	-0.50447	0.684143	-0.737375	0.460894	0.652039
C6_03610W	FGR17	195.122	-0.504264	0.158893	-3.17362	0.00150553	0.00668504
C4_05300W	XKS1	1250.03	-0.503994	0.0890927	-5.65696	1.54e-08	1.7e-07
C1_08140W	orf19.5090	57.5297	-0.503184	0.271268	-1.85493	0.0636059	0.154526
C6_03410C	APA2	656.2	-0.503099	0.100385	-5.01171	5.39e-07	4.88e-06
C3_04630W	orf19.5921	18.3301	-0.502342	0.469776	-1.06932	0.284924	0.476437
CR_04000W	RPT4	54.1489	-0.502201	0.287525	-1.74663	0.080701	0.186049
C5_04000W	RCF3	1020.77	-0.501845	0.0876361	-5.72647	1.03e-08	1.17e-07
C3_05400C	orf19.6978	0.837361	-0.501756	2.22671	-0.225336	0.821718	NA
CR_05840W	orf19.6628	162.868	-0.501662	0.16602	-3.02169	0.00251369	0.0104421
C4_05810W	orf19.1267	2035.82	-0.501488	0.0907876	-5.52375	3.32e-08	3.48e-07
C1_04340C	orf19.1070	504.862	-0.50119	0.117519	-4.26476	2e-05	0.000138587
C4_01250W	NAT4	607.784	-0.500088	0.0972209	-5.14383	2.69e-07	2.52e-06
C1_00550W	CIS2	115.25	-0.499871	0.200601	-2.49186	0.0127076	0.0406952
C2_00110W	orf19.1910	241.444	-0.499147	0.146348	-3.41068	0.000648016	0.00319116
C1_12140W	orf19.5250	6.68068	-0.498886	0.78992	-0.631566	0.527671	NA
C5_02690W	orf19.4287	272.983	-0.498698	0.134288	-3.71366	0.000204286	0.00113626
C6_00180C	orf19.1178	64.0664	-0.498366	0.255452	-1.95092	0.0510663	0.129293
C2_09020W	CDC47	3480.47	-0.498262	0.0590081	-8.44395	3.07e-17	6.54e-16
C1_11910W	orf19.5276	4.16734	-0.497584	0.990286	-0.502465	0.61534	NA
C5_02600W	PUT1	11.6707	-0.496414	0.59909	-0.828613	0.407323	0.605088
C2_01710W	HSK3	119.922	-0.496293	0.217032	-2.28673	0.0222118	0.0648078
C2_03260W	orf19.904	496.491	-0.495977	0.103387	-4.79731	1.61e-06	1.36e-05
C2_02380W	POB3	941.569	-0.495166	0.0920948	-5.3767	7.59e-08	7.66e-07
C1_02510W	orf19.2940	7.87629	-0.495	0.713905	-0.69337	0.488077	NA
CR_01170W	orf19.3237	32.7847	-0.494198	0.372677	-1.32608	0.184814	0.34952
C1_08350C	orf19.5114.1	4538.14	-0.493069	0.0777702	-6.34007	2.3e-10	3.06e-09
C1_01000C	orf19.3289	11.1958	-0.491715	0.602507	-0.816115	0.414434	0.611525
C3_04100W	orf19.5854.1	244.097	-0.491307	0.138335	-3.55158	0.000382923	0.00199543
C3_05570W	QDR2	16.1626	-0.48985	0.52687	-0.929736	0.352508	0.551991
C4_02770C	orf19.2721	450.952	-0.489372	0.112729	-4.34114	1.42e-05	0.000101351
C3_02660W	orf19.258	20.7394	-0.48817	0.44358	-1.10052	0.271105	0.46032
C2_00250W	STF2	296.306	-0.487191	0.158969	-3.0647	0.00217889	0.0092476
C4_00730C	orf19.4169	185.869	-0.486623	0.173481	-2.80506	0.00503079	0.0188797
C6_01690W	ACF2	907.66	-0.484432	0.0900933	-5.37701	7.57e-08	7.66e-07
CR_10570C	YHB4	10.3248	-0.484291	0.65554	-0.738766	0.460049	0.651367
C2_00520W	DFG5	29.6432	-0.484282	0.408316	-1.18605	0.235603	0.416782
C1_03530W	MED17	143.642	-0.482843	0.185074	-2.60892	0.00908279	0.0309902
C2_01550W	SMP2	18.0878	-0.482768	0.505765	-0.954529	0.339816	0.538892
C4_03310C	orf19.1440.1	10.3671	-0.482642	0.645068	-0.748204	0.454337	0.646148
C6_01770W	RAD18	358.804	-0.48211	0.126056	-3.82456	0.000131006	0.000756539
C2_10150W	orf19.1766	15.2633	-0.481497	0.541209	-0.88967	0.373643	0.57227
C6_02120W	CHC1	5501.25	-0.481199	0.0650352	-7.39905	1.37e-13	2.33e-12
CR_03090C	MLC1	25.1086	-0.480866	0.417663	-1.15133	0.249599	0.434127
C1_14500C	orf19.7269	29.7457	-0.480762	0.365891	-1.31395	0.188863	0.355396
C3_06230W	CYM1	17.7027	-0.478271	0.480069	-0.996255	0.319126	0.515677
C1_14210C	IML2	31.3476	-0.477482	0.368494	-1.29576	0.195057	0.363171
C3_07940W	orf19.6189	8.62766	-0.476867	0.691096	-0.690016	0.490184	NA
C6_00940C	orf19.95	284.074	-0.476563	0.138099	-3.45088	0.000558761	0.00280123
C6_03230W	ARG3	2423.13	-0.476548	0.0799058	-5.96388	2.46e-09	3.02e-08
C2_10180W	IFR1	183.294	-0.476152	0.163581	-2.9108	0.00360509	0.0142053
CR_09520C	orf19.6610	35.4604	-0.475599	0.362157	-1.31324	0.189102	0.355593
C3_06990W	orf19.6802	4.94304	-0.475476	0.883965	-0.53789	0.590653	NA
C6_02680W	orf19.5539	371.163	-0.475062	0.128356	-3.70112	0.00021465	0.00118765
C1_05380C	orf19.427	1670.62	-0.475036	0.0752569	-6.31219	2.75e-10	3.63e-09
C7_00370W	DCC1	3.67943	-0.474775	1.14098	-0.416114	0.677327	NA
C7_00010C	orf19.7125	14.7706	-0.474754	0.560599	-0.846868	0.397069	0.594366
C7_03770C	YAF9	9.05146	-0.474024	0.658351	-0.720016	0.471515	NA
C1_03150C	orf19.3007.2	762.82	-0.473802	0.107311	-4.41521	1.01e-05	7.45e-05
C2_07630C	orf19.1862	279.425	-0.473388	0.330935	-1.43046	0.152586	0.302727
C1_04170C	HTA2	429.947	-0.473183	0.146935	-3.22036	0.00128028	0.00584196
CR_09750C	orf19.7547	28.0672	-0.472218	0.401036	-1.17749	0.238998	0.420352
CR_07580C	TSC11	665.902	-0.472096	0.0928891	-5.08236	3.73e-07	3.43e-06
C1_00790W	orf19.6027	230.77	-0.471869	0.157048	-3.00461	0.00265918	0.0109688
CR_10610C	orf19.7644	1.64155	-0.47016	1.67494	-0.280703	0.778938	NA
C1_00370W	orf19.6072.1	1.64192	-0.469839	1.59031	-0.295439	0.767659	NA
C2_04220C	TAF14	68.938	-0.46959	0.265765	-1.76694	0.0772388	0.179793
C1_07070C	DHH1	26.2086	-0.469452	0.411924	-1.13966	0.254428	0.439346
CR_02240C	OPT2	43.64	-0.469371	0.322231	-1.45663	0.145219	0.291676
CR_04350C	orf19.524	441.132	-0.468786	0.107527	-4.35969	1.3e-05	9.41e-05
C4_02700W	orf19.2728	421.293	-0.468106	0.117379	-3.98798	6.66e-05	0.000415236
C5_03970W	orf19.3214	297.967	-0.467797	0.140804	-3.32232	0.00089272	0.00425734
C4_04220W	DUO1	3.27701	-0.46773	1.09668	-0.426498	0.669745	NA
C1_13460W	orf19.4976	8.19671	-0.467663	0.80084	-0.583966	0.559243	NA
C2_00260C	MUQ1	761.652	-0.467539	0.0993195	-4.70743	2.51e-06	2.07e-05
C6_01410C	OYE2	694.89	-0.467018	0.107039	-4.36305	1.28e-05	9.3e-05
C6_04190C	orf19.1075	191.921	-0.466618	0.156794	-2.97599	0.00292043	0.0118979
C3_07760C	orf19.6709	0.817543	-0.465261	2.24159	-0.207559	0.835574	NA
C5_00520W	orf19.937	0.817543	-0.465261	2.24159	-0.207559	0.835574	NA
C1_01440C	POX18	18.0139	-0.465251	0.480741	-0.96778	0.333154	0.531839
C2_03700W	orf19.850	696.296	-0.464808	0.0946415	-4.91125	9.05e-07	7.96e-06
C7_03960C	UME1	20.4048	-0.463157	0.477244	-0.970482	0.331806	0.530328
C1_05930C	orf19.2455	2186.16	-0.463027	0.0640084	-7.23384	4.7e-13	7.56e-12
C4_03170W	orf19.2673	608.611	-0.46268	0.0947554	-4.88289	1.05e-06	9.09e-06
C4_01190W	CAS5	770.961	-0.462536	0.104654	-4.41965	9.89e-06	7.32e-05
C4_00740W	orf19.4168	287.77	-0.462077	0.141829	-3.25799	0.00112203	0.005178
C6_02400W	LSU-C2809	16.0322	-0.462057	0.518189	-0.891676	0.372566	0.571239
C1_13630W	CYB2	20.052	-0.460568	0.465347	-0.989729	0.322307	0.518596
C2_02730W	orf19.5833	80.4242	-0.460561	0.278532	-1.65353	0.0982228	0.216213
C1_10610W	FCY23	34.3727	-0.460262	0.366008	-1.25752	0.208565	0.380424
C6_02940C	orf19.5572	877.162	-0.460244	0.0939672	-4.89792	9.69e-07	8.47e-06
C1_14180W	orf19.7225	22.8713	-0.460216	0.428236	-1.07468	0.282519	0.473313
C6_01680C	orf19.3418	97.4297	-0.459061	0.236983	-1.93711	0.0527322	0.132621
C6_01050W	orf19.109	14.2487	-0.458938	0.553437	-0.829252	0.406962	0.604721
CR_03470W	orf19.4390	334.655	-0.458507	0.12535	-3.65782	0.000254375	0.00138998
C1_07080W	orf19.6196	44.9736	-0.457434	0.298746	-1.53118	0.125724	0.260622
C2_03580W	snR43b	31.0184	-0.456364	0.411028	-1.1103	0.26687	0.455004
C5_01755C	C5_01755C	111.889	-0.455931	0.208183	-2.19005	0.0285204	0.0799056
C2_08110W	RAD57	429.363	-0.454638	0.10784	-4.21586	2.49e-05	0.000169869
C3_04460W	orf19.5897	17.5266	-0.454121	0.482786	-0.940626	0.346897	0.546839
C3_06470W	AAF1	15.0914	-0.454089	0.522162	-0.869633	0.384501	0.582317
C6_01420C	orf19.3442	18.7735	-0.453785	0.460854	-0.984663	0.32479	0.521955
C4_02600C	orf19.2739	1059.86	-0.453607	0.0894124	-5.0732	3.91e-07	3.59e-06
C3_02910W	orf19.284	12.6328	-0.453314	0.577304	-0.785227	0.432321	0.626415
C2_04360W	orf19.4518	18.3854	-0.452166	0.479917	-0.942177	0.346102	0.546098
C4_05530W	FGR6-10	533.783	-0.448205	0.12545	-3.57277	0.000353225	0.00185163
C1_02390W	orf19.2926	606.61	-0.44811	0.104587	-4.28457	1.83e-05	0.000127295
CR_02800C	orf19.2838	60.2679	-0.446724	0.270481	-1.65159	0.098618	0.216853
C1_04490W	orf19.6843	1099.7	-0.446547	0.0817363	-5.46326	4.67e-08	4.82e-07
C7_03040W	orf19.5157	3.23671	-0.445359	1.11776	-0.39844	0.690306	NA
C3_02370C	ALR1	5079.04	-0.444752	0.0624062	-7.12674	1.03e-12	1.6e-11
C1_04570C	CHL4	174.489	-0.444463	0.1603	-2.7727	0.00555934	0.020528
C7_03020C	DUG3	432.215	-0.444119	0.109131	-4.0696	4.71e-05	0.000301628
C3_04020C	ZCF16	333.674	-0.444102	0.132507	-3.35153	0.00080365	0.00387807
C5_04360C	orf19.3922	365.287	-0.442211	0.120338	-3.67474	0.000238091	0.00130777
C4_00910C	orf19.4703	1057.21	-0.442073	0.0869655	-5.08331	3.71e-07	3.42e-06
C4_02010C	HSX11	10.5677	-0.441928	0.614168	-0.719556	0.471798	0.662499
C3_04640W	ZCF31	13.4173	-0.441876	0.591315	-0.747278	0.454896	0.646148
C3_04720C	orf19.5932	11.3786	-0.441714	0.583564	-0.756925	0.449095	0.642224
C4_01920W	DPM3	14.6088	-0.44161	0.522721	-0.844829	0.398206	0.595226
C3_04370C	orf19.5884	23.115	-0.440558	0.418832	-1.05187	0.292858	0.484338
C5_03860W	HAM1	19.5098	-0.440336	0.448013	-0.982864	0.325675	0.522873
C6_01320W	TRA1	3713.24	-0.440309	0.065254	-6.74763	1.5e-11	2.18e-10
C5_04320C	orf19.3919	799.361	-0.439294	0.106767	-4.11452	3.88e-05	0.000252788
CR_02170W	MET2	6022.82	-0.439216	0.0594661	-7.386	1.51e-13	2.56e-12
C3_03700C	orf19.6949	40.2302	-0.438935	0.336941	-1.30271	0.192675	0.359752
C7_01490W	orf19.6580	16.1961	-0.438462	0.510469	-0.858939	0.390374	0.587842
C2_04750W	orf19.192	420.788	-0.438323	0.12109	-3.61983	0.000294799	0.00157664
CR_06340C	PGI1	8372.19	-0.438163	0.072259	-6.06378	1.33e-09	1.66e-08
C3_06630W	orf19.7452	7.68866	-0.437842	0.726438	-0.602725	0.546692	NA
C7_03170W	IFA21	796.852	-0.437733	0.0947969	-4.61759	3.88e-06	3.09e-05
C1_07880C	GCS1	1127.34	-0.437541	0.0811972	-5.38862	7.1e-08	7.2e-07
C1_04150C	orf19.1049	8.49464	-0.437473	0.690857	-0.633233	0.526582	NA
C1_12020W	orf19.5264	0.804934	-0.436456	2.25136	-0.193863	0.846283	NA
C3_04570C	DUR35	0.804934	-0.436456	2.25136	-0.193863	0.846283	NA
C1_13650C	orf19.5003	15.09	-0.435743	0.597364	-0.729444	0.46573	0.657472
CR_03680C	SMC1	1585.82	-0.435257	0.0746035	-5.83427	5.4e-09	6.37e-08
C7_01580W	SMC6	27.8787	-0.435097	0.412013	-1.05603	0.290957	0.482705
C2_04020C	SDS22	10.5282	-0.43496	0.606197	-0.717523	0.473051	0.663553
C5_03630C	orf19.6675	7.30728	-0.434589	0.82002	-0.529973	0.596131	NA
C1_05760C	PGA26	35.5583	-0.434072	0.363414	-1.19443	0.232311	0.412476
C4_01890C	ARL1	26.6706	-0.433553	0.400636	-1.08216	0.279181	0.469956
C7_01220W	GCN3	12.5706	-0.433417	0.573901	-0.755212	0.450122	0.642822
C4_05340W	orf19.1792	188.803	-0.43229	0.169196	-2.55496	0.01062	0.0352047
C3_02710W	orf19.263.1	4622.45	-0.431695	0.0847979	-5.09087	3.56e-07	3.29e-06
C1_13670W	OSM2	13.7216	-0.43159	0.539743	-0.799621	0.423931	0.619337
C2_03050W	SHE9	455.638	-0.431208	0.114482	-3.76659	0.000165492	0.00094129
C7_03810W	SLA2	50.192	-0.431024	0.289586	-1.48842	0.136641	0.278662
C3_06010W	CAM1	692.954	-0.430818	0.976604	-0.441139	0.659112	0.802477
C1_05740C	orf19.2478	418.689	-0.429663	0.131389	-3.27017	0.00107484	0.00498635
C1_10570C	orf19.1005	6.86102	-0.429472	0.819008	-0.524381	0.600013	NA
C7_00380W	orf19.7082	9.65437	-0.428866	0.761561	-0.56314	0.573339	0.747074
C1_07900W	COI1	2523.7	-0.428324	0.177851	-2.40833	0.0160255	0.0494066
C1_06970C	orf19.6211	1008.94	-0.42805	0.0807344	-5.30196	1.15e-07	1.12e-06
C7_01180W	MDM12	8.08019	-0.427889	0.69839	-0.612679	0.540089	NA
C1_03610C	IMP1	6.48057	-0.427858	0.788002	-0.542965	0.587154	NA
CR_06920W	orf19.1841	181.188	-0.426986	0.176483	-2.41941	0.0155455	0.0482058
C5_05310W	PRE1	15.7336	-0.426774	0.521961	-0.817635	0.413566	0.610414
CR_01990C	SPC98	220.606	-0.425888	0.15423	-2.76138	0.0057557	0.0210858
C1_04520C	PHO85	1719.15	-0.425552	0.0784707	-5.42306	5.86e-08	5.99e-07
C3_00290W	RPT2	109.364	-0.425521	0.196724	-2.16304	0.0305381	0.0845278
C1_07660W	orf19.2778	47.9869	-0.424413	0.311332	-1.36322	0.172814	0.333024
C3_03810W	RAD53	381.713	-0.424384	0.114606	-3.70299	0.000213073	0.00118045
C1_09880C	BUD31	46.7455	-0.42429	0.331136	-1.28132	0.200083	0.370211
C4_04000W	MET4	35.9944	-0.423765	0.362295	-1.16967	0.242134	0.424227
CR_10510W	orf19.7629	8.43163	-0.423671	0.711483	-0.595476	0.551525	NA
CR_01120C	orf19.3242	10.5257	-0.423105	0.640544	-0.660541	0.508907	0.698717
C5_04310W	orf19.3916	595.292	-0.42278	0.109209	-3.87128	0.000108264	0.000637753
C4_00850C	orf19.4707	42.0923	-0.422664	0.362744	-1.16518	0.243944	0.426809
CR_02110W	MCM6	1850.64	-0.4222	0.0841708	-5.01599	5.28e-07	4.8e-06
C3_00790W	orf19.5376	566.389	-0.421815	0.108636	-3.88285	0.000103241	0.00061295
C6_00530C	orf19.4205.1	171.075	-0.420116	0.172604	-2.43398	0.0149336	0.0467472
C1_06250W	orf19.1825	862.769	-0.419971	0.0923591	-4.54715	5.44e-06	4.22e-05
C6_00680C	orf19.4192.1	775.157	-0.419869	0.0974966	-4.3065	1.66e-05	0.000116852
CR_05680C	orf19.6644	5.21406	-0.419428	0.914806	-0.458489	0.646601	NA
C2_02580W	orf19.1584	257.1	-0.419067	0.139935	-2.99472	0.00274698	0.0112782
C3_07010W	POS5	7.61046	-0.418795	0.738033	-0.567447	0.57041	NA
C3_05960W	ASE1	9.2734	-0.41809	0.66448	-0.629198	0.52922	0.714643
CR_07600W	orf19.6291	2165.56	-0.417387	0.0777425	-5.36884	7.92e-08	7.98e-07
C1_12550C	CDC54	1892.65	-0.417197	0.0692605	-6.02359	1.71e-09	2.11e-08
CR_10480W	PGA1	10.8527	-0.416909	0.598968	-0.696046	0.4864	0.676174
C4_07120C	MSH2	718.174	-0.416161	0.0949367	-4.38357	1.17e-05	8.54e-05
C3_05010C	orf19.5970	13.3071	-0.415919	0.553655	-0.751224	0.452518	0.64514
C2_05870W	orf19.5210.1	1.59131	-0.41565	1.60898	-0.258331	0.796151	NA
C2_08120W	MAF1	400.131	-0.415535	0.117014	-3.55116	0.000383536	0.00199665
C3_01790C	orf19.1667	89.3352	-0.415018	0.223662	-1.85555	0.0635172	0.154465
CR_09900C	DPB2	10.4126	-0.414715	0.630452	-0.657805	0.510664	0.700323
C3_02340W	orf19.1610	158.442	-0.414472	0.177259	-2.33822	0.0193756	0.058073
CR_08550W	orf19.6423	10.0354	-0.414165	0.642476	-0.64464	0.519161	0.707204
C2_06880C	PRB1	516.104	-0.414138	0.111373	-3.71849	0.000200416	0.00111827
C5_01460W	YBL053	811.285	-0.413409	0.0942916	-4.38437	1.16e-05	8.52e-05
C7_01350C	orf19.6916	16.0228	-0.41257	0.515978	-0.79959	0.423948	0.619337
C2_01250W	orf19.1999	10.3964	-0.412415	0.653009	-0.631561	0.527674	0.713649
C4_02100C	GPI14	6.42292	-0.412291	0.772562	-0.533667	0.593572	NA
C2_08970C	DFG10	361.277	-0.412017	0.123012	-3.34941	0.000809828	0.00390432
C7_01480W	orf19.6581	7.21552	-0.411921	0.796304	-0.517291	0.604953	NA
C4_01690C	HRT2	1744.57	-0.411167	0.095891	-4.28786	1.8e-05	0.00012559
CR_09500C	orf19.7345	9.22984	-0.41087	0.651328	-0.630818	0.528159	NA
C6_00120W	orf19.6325.1	40.0853	-0.410588	0.32545	-1.2616	0.207092	0.378642
C2_02690W	SER2	41.3656	-0.41033	0.323416	-1.26874	0.204535	0.375016
C2_03270W	GPM1	53413.7	-0.410199	0.0638157	-6.42787	1.29e-10	1.77e-09
C5_04490C	CAR1	195.069	-0.410067	0.161912	-2.53266	0.0113201	0.0371524
C3_05020W	orf19.5971	12.4026	-0.409844	0.573898	-0.71414	0.475141	0.664719
CR_10840C	XYL2	42.0181	-0.409589	0.330252	-1.24023	0.21489	0.389397
C2_07280W	orf19.2285	81.0448	-0.409411	0.244774	-1.67261	0.0944036	0.209768
C1_04240C	HHF1	10577.6	-0.409109	0.0674922	-6.06157	1.35e-09	1.68e-08
C2_07470W	YCS4	2604.26	-0.408827	0.0686997	-5.95093	2.67e-09	3.26e-08
C1_07990C	orf19.5070	378.13	-0.408815	0.123545	-3.30904	0.000936171	0.00443653
C6_04540C	HAT2	1074.36	-0.408805	0.0792799	-5.15648	2.52e-07	2.36e-06
C4_04310W	COX11	12.0296	-0.408399	0.575346	-0.709832	0.477808	0.667214
CR_08610W	orf19.6435	38.0154	-0.407238	0.383787	-1.0611	0.288642	0.480436
C2_01360C	DCW1	28.338	-0.407231	0.435803	-0.934439	0.350078	0.549884
CR_09240C	orf19.7322	13.5963	-0.406893	0.540666	-0.752578	0.451704	0.644211
C2_01430W	APT1	32.8888	-0.406835	0.375588	-1.0832	0.278722	0.469659
C5_02840C	HSL1	2882.68	-0.406732	0.0737674	-5.51371	3.51e-08	3.66e-07
C4_01750C	FBA1	52403.9	-0.406397	0.0699828	-5.8071	6.36e-09	7.4e-08
CR_01360W	orf19.2519	290.318	-0.40618	0.132572	-3.06384	0.00218515	0.00926671
C1_12720C	orf19.6350	20.3754	-0.406145	0.49527	-0.820047	0.412189	0.609091
C1_10700C	NIT3	922.06	-0.405615	0.0874512	-4.63819	3.51e-06	2.83e-05
CR_05040W	orf19.647.3	17.5986	-0.405167	0.502847	-0.805747	0.420389	0.616353
C7_03390C	PUP3	2555.31	-0.405059	0.0756915	-5.35145	8.73e-08	8.73e-07
C3_06060W	ELP3	16.8243	-0.404733	0.516497	-0.783611	0.433268	0.627396
C3_07580W	orf19.6731.1	22.3513	-0.404631	0.441346	-0.916811	0.359242	0.55814
C3_05510W	orf19.6986	6.03	-0.404568	0.833003	-0.485674	0.627198	NA
C2_05590C	orf19.6872	26.8686	-0.404303	0.417696	-0.967938	0.333076	0.531839
C5_00560W	orf19.933	1672.15	-0.403627	0.0717066	-5.62887	1.81e-08	1.99e-07
C2_10420W	FGR6-4	833.474	-0.403186	0.0945704	-4.26335	2.01e-05	0.000139285
C1_05540C	orf19.411	447.128	-0.402632	0.11651	-3.45578	0.000548699	0.00276126
C3_06550C	orf19.7444	8.39797	-0.40228	0.689435	-0.583492	0.559562	NA
C6_02250W	orf19.3466	546.055	-0.401946	0.121613	-3.30513	0.000949323	0.0044908
C4_04140W	orf19.5295	205.407	-0.401563	0.166359	-2.41384	0.0157854	0.0487805
C1_01140C	orf19.3302	33.2575	-0.401369	0.36987	-1.08516	0.277849	0.468759
C4_03370C	orf19.3364	318.438	-0.401287	0.133983	-2.99506	0.00274389	0.0112743
C3_06140W	orf19.7396	6.80971	-0.401187	0.775309	-0.517454	0.604839	NA
C1_05080W	GPT1	145.249	-0.401125	0.174303	-2.30131	0.0213739	0.0626747
C1_11660W	GAD1	2310.03	-0.400771	0.216285	-1.85298	0.0638856	0.15492
C6_02530C	orf19.5522	596.39	-0.400583	0.0968349	-4.13677	3.52e-05	0.000231206
C1_12620W	SPA2	3645.74	-0.400262	0.0699464	-5.72241	1.05e-08	1.19e-07
C3_05850W	orf19.7365	9.5937	-0.399185	0.661569	-0.603392	0.546248	0.72833
C1_05880W	PRN4	2301.52	-0.399064	0.0688398	-5.79699	6.75e-09	7.82e-08
CR_03300C	orf19.2394	12.8057	-0.398425	0.606024	-0.657442	0.510897	0.700462
CR_08710W	orf19.6448	25.1369	-0.398409	0.405138	-0.983392	0.325414	0.5228
C4_07020C	orf19.3107	26.7459	-0.397379	0.402898	-0.986302	0.323985	0.520979
C6_01960W	orf19.687	587.198	-0.397287	0.0986429	-4.02752	5.64e-05	0.000357128
CR_10690W	POP3	4.00263	-0.396815	1.01959	-0.38919	0.697136	NA
C1_12690C	orf19.6354	155.545	-0.396304	0.168253	-2.3554	0.0185027	0.0559316
C4_06040W	orf19.4414	181.651	-0.396079	0.163016	-2.42969	0.0151118	0.0471932
C2_00350W	orf19.2097	574.677	-0.395997	0.102544	-3.86173	0.000112588	0.000660284
C1_07530W	orf19.2800	25.1354	-0.395843	0.448132	-0.883317	0.377065	0.575675
C2_00990W	orf19.2024	3.57252	-0.395405	1.15304	-0.342925	0.731655	NA
CR_09190C	orf19.7316	3.57067	-0.394739	1.04604	-0.377363	0.705904	NA
C1_07360W	orf19.4435	655.223	-0.394716	0.0984176	-4.01062	6.06e-05	0.0003814
C5_00480C	SEC14	76.4993	-0.394251	0.232229	-1.69768	0.0895676	0.201051
C2_07660W	PDS5	1622.01	-0.394187	0.0900366	-4.37807	1.2e-05	8.73e-05
CR_06460W	GST3	55.397	-0.393362	0.284144	-1.38438	0.166243	0.323071
C7_01040C	orf19.7010	11.5665	-0.393292	0.59557	-0.660362	0.509021	0.698717
C1_06570W	ANT1	165.475	-0.393207	0.199996	-1.96607	0.04929	0.125639
C4_06580W	CBF1	87.216	-0.393083	0.228051	-1.72366	0.0847687	0.192902
C3_04350C	orf19.5879	185.773	-0.392692	0.155814	-2.52027	0.0117266	0.0381547
C1_00450C	orf19.6062.3	29.8861	-0.39269	0.394823	-0.994599	0.319931	0.51682
C1_00850W	IHD2	889.103	-0.392674	0.104871	-3.74435	0.000180864	0.00101994
CR_06630W	snR66	50.9597	-0.392432	0.319794	-1.22714	0.21977	0.395661
C1_14330W	orf19.7245	5.99425	-0.391734	0.829452	-0.47228	0.636727	NA
CR_02220C	OPT3	211.417	-0.391652	0.160787	-2.43584	0.0148572	0.0465909
C1_10840C	orf19.2333	2226.96	-0.391324	0.0662718	-5.90483	3.53e-09	4.24e-08
C2_08930W	orf19.213	20.6761	-0.391107	0.439289	-0.890319	0.373295	0.572068
C3_05740C	SSN8	28.2303	-0.391097	0.39383	-0.993062	0.32068	0.517396
C3_06910C	TPD3	63.2681	-0.390305	0.277814	-1.40491	0.160047	0.313333
CR_06050W	CDC28	708.627	-0.389911	0.088774	-4.39217	1.12e-05	8.25e-05
C1_03910C	orf19.4465	623.89	-0.389662	0.116009	-3.35889	0.00078257	0.00378326
C4_00050W	orf19.371	996.597	-0.388776	0.0887174	-4.38218	1.17e-05	8.59e-05
C1_09180W	LYS143	342.915	-0.388582	0.121765	-3.19123	0.00141669	0.00634927
C3_07900C	orf19.6186	7.54206	-0.388103	0.726741	-0.534033	0.593319	NA
CR_09820C	orf19.7555	1.99234	-0.387684	1.38915	-0.279081	0.780183	NA
C3_07390C	orf19.6752	36.5786	-0.387459	0.3383	-1.14531	0.252079	0.436717
C1_08480C	APS3	365.801	-0.387391	0.125866	-3.07781	0.00208524	0.00890738
C2_03010C	RNR21	4288.1	-0.387385	0.0626634	-6.18199	6.33e-10	8.08e-09
C1_11280W	orf19.674	136.452	-0.387264	0.175711	-2.20399	0.0275252	0.077611
CR_10720W	HMI1	5.97361	-0.386561	0.805753	-0.479752	0.631404	NA
C1_00440W	UBP6	97.2009	-0.386524	0.257614	-1.5004	0.133511	0.273863
C7_01520W	FLU1	23.3964	-0.386232	0.444466	-0.86898	0.384858	0.582357
CR_03250C	orf19.2398	58.0254	-0.386099	0.324137	-1.19116	0.233591	0.414193
C1_04260W	HHT21	487.793	-0.385115	0.132919	-2.89736	0.00376313	0.0146965
C3_07650C	orf19.6723	9.95316	-0.385043	0.669176	-0.575399	0.565022	0.741389
CR_03100W	SMC5	987.922	-0.385025	0.0916818	-4.19958	2.67e-05	0.000181153
C7_02750W	FGR6-1	418.647	-0.384506	0.129362	-2.97231	0.00295564	0.0120228
C4_00700C	orf19.4172	580.196	-0.384301	0.10494	-3.66212	0.000250139	0.00136967
C2_10450W	NCE4	3.97444	-0.384217	0.999144	-0.384546	0.700574	NA
C1_12650C	orf19.6358	730.077	-0.383898	0.0918097	-4.18145	2.9e-05	0.000195218
C2_00610C	ATP18	21.4314	-0.383815	0.447116	-0.858424	0.390659	0.587927
C3_07700W	orf19.6717	17.4562	-0.383753	0.499467	-0.768325	0.442294	0.635422
CR_03810W	PRP13	550.546	-0.38245	0.102177	-3.74302	0.000181821	0.00102424
C4_07210W	orf19.3084	548.883	-0.382271	0.110685	-3.45369	0.000552971	0.00277747
C1_10820C	orf19.2335	1537.03	-0.382126	0.08115	-4.70888	2.49e-06	2.06e-05
C5_01280C	NUF2	675.068	-0.381817	0.0956898	-3.99015	6.6e-05	0.000412904
C5_01230C	orf19.1946	2242.33	-0.380707	0.0685846	-5.55091	2.84e-08	3.02e-07
CR_06740W	orf19.708	134.059	-0.380308	0.180518	-2.10675	0.0351388	0.0948282
C2_09620W	orf19.1392	670.726	-0.379923	0.103706	-3.66348	0.000248815	0.00136384
C4_00920C	orf19.4702	431.967	-0.379813	0.110004	-3.45273	0.000554945	0.00278474
C2_05200C	SGO1	1092.17	-0.379085	0.0781407	-4.85132	1.23e-06	1.05e-05
C3_00700W	VPS8	419.054	-0.378823	0.119469	-3.17087	0.00151982	0.00673717
C7_00600C	orf19.7059	10.2707	-0.378474	0.631725	-0.599112	0.549099	0.730289
CR_08330W	orf19.6400	11.4635	-0.378342	0.59045	-0.640769	0.521673	0.70894
C7_03940C	CLB4	38.3639	-0.378311	0.334106	-1.13231	0.257506	0.442923
C1_12440W	orf19.5220	113.011	-0.37828	0.207329	-1.82454	0.0680708	0.162754
C1_13210C	orf19.4949	5.52715	-0.378137	0.911991	-0.414627	0.678415	NA
C4_00320C	orf19.5660	286.049	-0.377106	0.140858	-2.6772	0.00742406	0.026135
C1_12570C	orf19.3759	8.34413	-0.376908	0.695477	-0.541942	0.587858	NA
C7_02010C	orf19.6518	6.30444	-0.37614	0.849556	-0.442749	0.657947	NA
C1_10220C	TPK1	1337.17	-0.375434	0.0762943	-4.92087	8.62e-07	7.6e-06
C5_04790C	orf19.3965	253.873	-0.375303	0.14606	-2.56951	0.0101844	0.0341027
CR_05440W	orf19.3515	6.29099	-0.375251	0.837836	-0.447881	0.654239	NA
C2_04990W	orf19.3531	412.278	-0.3745	0.111406	-3.36159	0.000774961	0.00375678
C1_04270C	orf19.1062	22.9401	-0.373881	0.423645	-0.882533	0.377488	0.576155
C3_06250W	ERV25	38.2348	-0.373735	0.351886	-1.06209	0.288195	0.480269
C3_07220C	PRO2	62.8291	-0.373215	0.25778	-1.4478	0.147673	0.295906
C2_10070W	orf19.1774	26.1173	-0.373043	0.409081	-0.911903	0.36182	0.560213
C3_04970C	orf19.5965	24.0589	-0.372825	0.425623	-0.875952	0.381056	0.579336
C1_00610W	PSD1	45.0849	-0.372497	0.305304	-1.22009	0.222431	0.399364
C4_01020C	orf19.4686	858.573	-0.372407	0.0866707	-4.29681	1.73e-05	0.000121269
C3_05560W	PRE3	20.8724	-0.371383	0.452768	-0.820252	0.412073	0.609091
C2_09470C	PMS1	124.927	-0.370228	0.186016	-1.99031	0.046557	0.120062
C2_01570W	orf19.1465	87.7762	-0.370036	0.229239	-1.61419	0.106486	0.230226
C1_03240W	orf19.3016	246.305	-0.370033	0.144701	-2.55722	0.0105512	0.035091
C7_00800C	YAE1	48.1249	-0.369876	0.301392	-1.22723	0.219738	0.395661
CR_00350W	orf19.7499	37.7866	-0.36943	0.352485	-1.04807	0.294606	0.485972
C5_02640W	orf19.4280	297.286	-0.368739	0.133845	-2.75497	0.00586974	0.0213607
C3_02650W	orf19.257	23.7063	-0.36786	0.414437	-0.887614	0.374748	0.573132
C7_00450C	orf19.7074	4.71512	-0.367451	0.913042	-0.402447	0.687355	NA
C3_03860W	orf19.6929	409.192	-0.367375	0.126234	-2.91026	0.00361124	0.0142189
C1_06520C	BPH1	906.869	-0.366812	0.0894297	-4.10168	4.1e-05	0.000265272
CR_00400C	SWC4	33.4713	-0.366541	0.350769	-1.04496	0.29604	0.487161
C3_04120C	orf19.5856	204.327	-0.366296	0.157447	-2.32647	0.0199933	0.0595515
C1_05190C	orf19.446.1	401.732	-0.366013	0.114953	-3.18402	0.00145247	0.00647667
CR_03230W	orf19.2400	342.321	-0.364091	0.13234	-2.75118	0.00593802	0.0215794
C3_04060C	HEM13	513.614	-0.36355	0.119711	-3.03689	0.00239032	0.00996877
C6_00190W	orf19.1177	1327.17	-0.363284	0.092822	-3.91377	9.09e-05	0.000545971
C1_01950C	orf19.4528	8.70146	-0.362788	0.683754	-0.530583	0.595708	NA
C2_05170W	orf19.3548	820.524	-0.362578	0.102422	-3.54004	0.00040006	0.0020745
C3_00530C	orf19.5410	6.31624	-0.362463	0.801741	-0.452095	0.651201	NA
C2_10580W	UBC15	11.0193	-0.362024	0.621881	-0.582143	0.56047	0.737762
C1_03160C	COQ4	950.866	-0.361925	0.0828788	-4.36691	1.26e-05	9.15e-05
C5_01440C	orf19.4134	513.526	-0.361889	0.116784	-3.0988	0.00194308	0.00836094
C2_09110C	orf19.4069	13.8121	-0.361287	0.595343	-0.606854	0.543948	0.72618
C5_00770C	FOL1	2712.06	-0.361005	0.0858868	-4.20327	2.63e-05	0.000178455
C6_01070C	CIP1	477.188	-0.360823	0.141102	-2.55718	0.0105525	0.035091
C1_06690W	CYK3	790.174	-0.360765	0.103712	-3.47853	0.00050418	0.00256903
C2_00130W	orf19.1906	65.2923	-0.359596	0.25369	-1.41746	0.156347	0.307458
C1_00680W	ASM3	162.509	-0.359002	0.195775	-1.83374	0.0666919	0.160539
C1_08830C	orf19.4741	18.8945	-0.358513	0.461063	-0.77758	0.436817	0.630467
C4_00500W	orf19.4191.1	189.119	-0.358299	0.151534	-2.36448	0.0180553	0.0546729
C7_00740W	RIM15	43.5369	-0.35818	0.319702	-1.12036	0.262562	0.449426
C5_00840W	orf19.587	543.332	-0.357478	0.100246	-3.566	0.000362477	0.00189636
C5_04330W	orf19.3919.1	1551.21	-0.357474	0.0832614	-4.2934	1.76e-05	0.000122986
C4_03120C	BUB1	855.646	-0.357283	0.0924118	-3.86621	0.00011054	0.000650435
C6_00320C	DNA2	1146.93	-0.357249	0.0939886	-3.80099	0.000144121	0.000829558
C5_00010W	TLO11	1427.2	-0.35707	0.0788293	-4.52967	5.91e-06	4.54e-05
CR_02080W	tL(AAG)1	0.772949	-0.356989	2.57776	-0.138488	0.889855	NA
C2_09460C	orf19.1604	146.124	-0.356894	0.194835	-1.83178	0.0669845	0.160666
C4_07200C	orf19.3083	1129.28	-0.356506	0.0807496	-4.41496	1.01e-05	7.45e-05
C2_07920W	orf19.2191	189.271	-0.35594	0.157107	-2.26558	0.0234769	0.0677328
C1_12880C	orf19.4918	18.0349	-0.355931	0.474015	-0.750886	0.452722	0.64514
C5_02980C	orf19.4323	100.647	-0.355716	0.205984	-1.72691	0.0841837	0.192067
C6_02540C	orf19.5523	135.433	-0.355606	0.178914	-1.98758	0.0468585	0.120722
C2_03460C	orf19.874	306.151	-0.355366	0.128872	-2.75752	0.00582418	0.0212388
C1_13770C	orf19.5014	9.00821	-0.354644	0.71253	-0.497726	0.618678	NA
C7_01280C	orf19.6908	7.47243	-0.354569	0.739878	-0.479227	0.631777	NA
C6_01790C	ZCF18	169.368	-0.354553	0.174078	-2.03675	0.0416755	0.109071
C1_14270W	orf19.7237	3.5059	-0.354313	1.19521	-0.296443	0.766892	NA
C7_00840C	orf19.7033	9.42223	-0.354161	0.655013	-0.540693	0.588719	0.758359
C5_03600W	MDJ1	39.6587	-0.353951	0.31653	-1.11822	0.263471	0.450641
C1_10040W	ERO1	2717.18	-0.353546	0.0789811	-4.47634	7.59e-06	5.73e-05
C2_02630W	orf19.1589	6.62969	-0.352902	0.7945	-0.444181	0.656912	NA
C3_02040C	orf19.1642	18.0679	-0.352714	0.470977	-0.748898	0.453918	0.646148
C4_00860C	orf19.4706	629.412	-0.352703	0.109514	-3.22063	0.00127911	0.00584169
CR_09780C	IFA14	0.774582	-0.352245	2.57581	-0.136751	0.891227	NA
C4_00600C	MUC1	1323.8	-0.351991	0.0872936	-4.03227	5.52e-05	0.000350413
C5_04180W	orf19.3901	441.371	-0.351652	0.127637	-2.7551	0.00586735	0.0213607
C4_05090C	SRB8	541.484	-0.350939	0.101417	-3.46035	0.000539482	0.00272787
C2_04270W	CAK1	171.687	-0.350513	0.162138	-2.16183	0.0306316	0.0846614
C4_02590C	orf19.2740	772.507	-0.350145	0.100143	-3.49646	0.000471468	0.00242103
C2_08790W	JEM1	1046.68	-0.350068	0.0885373	-3.95391	7.69e-05	0.000469668
C6_04220C	HBR2	1970.53	-0.35005	0.0746337	-4.69024	2.73e-06	2.25e-05
CR_09380W	PRE8	34.8063	-0.349735	0.375608	-0.931118	0.351793	0.551397
C5_00030W	orf19.5698	44.6989	-0.349023	0.307073	-1.13661	0.2557	0.440679
C2_10110W	CYC1	2463.12	-0.34899	0.0834587	-4.18159	2.89e-05	0.000195218
C5_01470C	orf19.4142	404.087	-0.3487	0.12159	-2.86783	0.00413294	0.0159638
C5_01420W	orf19.4132	766.65	-0.348561	0.100211	-3.47826	0.000504679	0.0025691
C1_13490C	orf19.4981	16.842	-0.348013	0.489709	-0.710653	0.477299	0.667033
C3_03320W	RUB1	95.4197	-0.347857	0.220704	-1.57613	0.114997	0.244033
CR_03290C	IME2	13.2939	-0.347769	0.559631	-0.621425	0.53432	0.717693
C3_03520C	PRE9	84.49	-0.347663	0.238259	-1.45918	0.144515	0.290792
C1_07810C	orf19.5051	102.682	-0.347371	0.22263	-1.56031	0.118687	0.250257
CR_08760C	RDN5	5.48758	-0.347218	0.933319	-0.372025	0.709874	NA
C1_07830C	orf19.5053	263.238	-0.347088	0.132984	-2.60999	0.0090544	0.0309266
C1_09440W	orf19.4807	361.04	-0.34559	0.124463	-2.77665	0.00549221	0.0203085
C1_12170C	orf19.5247	8.61664	-0.344903	0.683871	-0.504339	0.614023	NA
C6_03830W	SAL6	1447.02	-0.344608	0.0760599	-4.53074	5.88e-06	4.53e-05
C4_00390W	orf19.5666	1438.01	-0.344187	0.075675	-4.54823	5.41e-06	4.21e-05
C4_02620C	orf19.2737	2558.62	-0.343704	0.0754817	-4.55347	5.28e-06	4.11e-05
C5_00400C	orf19.949	22.6278	-0.3434	0.422716	-0.812366	0.416581	0.613494
C7_03840W	orf19.7198	24.2304	-0.343234	0.424096	-0.809331	0.418325	0.614745
C4_04350W	orf19.1412	59.2688	-0.34274	0.274176	-1.25007	0.211273	0.384423
C4_07080C	orf19.3100	1319.9	-0.342542	0.0841289	-4.07163	4.67e-05	0.000299739
C1_04160C	orf19.1050	248.072	-0.341544	0.142221	-2.4015	0.0163281	0.050249
C3_06780C	SLF1	7.00379	-0.341263	0.765991	-0.445518	0.655946	NA
C5_00930C	TFS1	1474.56	-0.34096	0.0824298	-4.13637	3.53e-05	0.000231323
C3_04780C	orf19.5941	24.1875	-0.340742	0.437686	-0.778509	0.436269	0.630215
C4_06760W	GUT2	2606.21	-0.340293	0.0726971	-4.68097	2.86e-06	2.34e-05
C1_12370W	orf19.5227	396.473	-0.339829	0.11296	-3.0084	0.00262629	0.0108586
CR_01540W	SAS3	1202.23	-0.339361	0.0827068	-4.10318	4.08e-05	0.000264208
CR_09990W	orf19.7574	27.2943	-0.339051	0.397808	-0.8523	0.394048	0.591519
C4_02090C	orf19.4582	11.7004	-0.338901	0.58153	-0.582774	0.560045	0.737607
C6_03110C	orf19.5596	254.424	-0.338608	0.132599	-2.55363	0.0106608	0.0352577
C1_04760C	SYG1	937.95	-0.338378	0.0843991	-4.00925	6.09e-05	0.000383158
C3_01030W	ARP9	1290.2	-0.337644	0.0811175	-4.1624	3.15e-05	0.000208783
C2_03620W	IFK2	305.299	-0.337251	0.141903	-2.37663	0.0174715	0.0531182
CR_05910W	orf19.6623	256.396	-0.337149	0.163657	-2.0601	0.0393887	0.104013
C4_03690C	orf19.1309	188.909	-0.336731	0.171282	-1.96594	0.049305	0.125639
C1_00410C	orf19.6066	37.3965	-0.336472	0.342397	-0.982697	0.325757	0.522873
C7_03790W	MRP7	42.5197	-0.336063	0.310262	-1.08316	0.278739	0.469659
C2_06220C	MEC3	112.621	-0.335267	0.199507	-1.68048	0.0928642	0.207131
C6_01880W	orf19.3394	796.34	-0.33524	0.0906397	-3.6986	0.000216792	0.001197
CR_01150C	CTF18	12.4338	-0.334739	0.566397	-0.590996	0.554523	0.734361
C3_02550C	DCG1	527.704	-0.334657	0.102621	-3.26109	0.00110987	0.00513082
C5_05440C	orf19.4043	3287.23	-0.334431	0.0841175	-3.97576	7.02e-05	0.000435094
C1_11100W	orf19.2306	807.435	-0.333714	0.0962761	-3.46622	0.000527837	0.00267924
C2_01010W	HGT8	908.991	-0.333046	0.0930156	-3.58054	0.000342885	0.00180459
C4_03910W	FGR28	38.1687	-0.332642	0.354081	-0.939452	0.347499	0.547298
C1_00760W	orf19.6030	1201.35	-0.332408	0.0856972	-3.87887	0.000104944	0.000620966
C4_00360C	RCH1	4.68613	-0.332355	0.950697	-0.349591	0.726646	NA
C2_10000C	orf19.1782.1	15.2278	-0.332323	0.589369	-0.563863	0.572848	0.746652
C4_05800C	orf19.1266	297.066	-0.332083	0.136402	-2.43459	0.0149085	0.0466962
C2_10720C	orf19.5352	11.6566	-0.332017	0.581725	-0.570746	0.568172	0.743409
C7_04030C	KAP120	39.6114	-0.331879	0.334656	-0.991701	0.321343	0.517992
C2_04500W	orf19.4502	3352.98	-0.331625	0.0662823	-5.00322	5.64e-07	5.08e-06
C1_14050C	orf19.7213	14.4093	-0.331117	0.525332	-0.6303	0.528498	0.714033
C1_08940C	MSN4	522.133	-0.330741	0.102841	-3.21604	0.00129971	0.00591021
CR_00520C	CRM1	67.2418	-0.3305	0.262676	-1.2582	0.208318	0.380225
C6_03880W	orf19.5763	313.187	-0.330438	0.123704	-2.6712	0.00755813	0.0265187
C1_07610C	orf19.2784	136.486	-0.329927	0.175255	-1.88256	0.0597601	0.147055
C5_02290W	PDE1	144.288	-0.329266	0.189188	-1.74041	0.0817862	0.187632
C1_04500W	ICL1	177.178	-0.329016	0.209862	-1.56777	0.116935	0.247435
C1_05560W	RIB4	1544.01	-0.328164	0.0712525	-4.60565	4.11e-06	3.25e-05
C3_05550C	orf19.6990	15.4826	-0.327174	0.532784	-0.614084	0.53916	0.722582
C4_01550C	CPA1	2478.66	-0.326595	0.0715071	-4.5673	4.94e-06	3.87e-05
CR_09600C	YKE2	29.4999	-0.326395	0.375165	-0.870002	0.384299	0.582317
C1_14450C	orf19.7263	41.9231	-0.326243	0.34084	-0.957173	0.33848	0.538065
C5_02110W	orf19.4216	71.4382	-0.32624	0.239554	-1.36187	0.173239	0.333357
C4_01840C	orf19.4609	819.364	-0.32617	0.0925249	-3.52521	0.000423145	0.00218777
C2_03840C	INO4	405.061	-0.326015	0.153232	-2.1276	0.0333704	0.0905647
C6_04040C	RVS167	2766.98	-0.325738	0.0696073	-4.67965	2.87e-06	2.34e-05
CR_04520W	MIM1	10.0999	-0.324706	0.617736	-0.525638	0.59914	0.764608
CR_02060W	orf19.2607	591.82	-0.324443	0.107122	-3.02872	0.00245591	0.0102262
C1_11400C	GIN4	2076.99	-0.324014	0.0682637	-4.74651	2.07e-06	1.73e-05
C2_07260C	DQD1	1928.2	-0.323169	0.0700586	-4.61284	3.97e-06	3.16e-05
C6_01780C	orf19.3406	201.674	-0.323167	0.146859	-2.20053	0.0277696	0.0781334
C1_13510C	TGL99	579.661	-0.322908	0.101881	-3.16947	0.00152718	0.00676416
C4_02960W	orf19.2697	402.192	-0.322516	0.113816	-2.83367	0.00460172	0.017521
C1_09760C	SHY1	16.2573	-0.322495	0.497112	-0.648737	0.516508	0.704863
C4_02390W	PGA62	7743.16	-0.322214	0.0789538	-4.08104	4.48e-05	0.000288211
C3_05210C	DYN1	44.8689	-0.322005	0.310927	-1.03563	0.300376	0.492916
C3_07790W	STD1	15.4363	-0.321781	0.539875	-0.596028	0.551156	0.732037
C2_06270W	orf19.5489	112.186	-0.321553	0.201094	-1.59902	0.109816	0.235498
C4_00720W	CSP2	290.947	-0.321364	0.138785	-2.31556	0.0205822	0.0607578
C1_14590C	TLO4	32.1548	-0.320808	0.352371	-0.910425	0.362598	0.560478
C5_02430W	ZCF22	109.598	-0.320458	0.195107	-1.64247	0.100493	0.21978
C5_05210W	orf19.4014	274.895	-0.32038	0.148803	-2.15304	0.0313154	0.0860929
C1_00120C	TRP1	27.5364	-0.320077	0.393722	-0.812952	0.416246	0.613342
C1_04120C	orf19.1045	12.8147	-0.319741	0.55891	-0.572081	0.567267	0.742933
C6_03240W	orf19.5611	42.2568	-0.319437	0.317643	-1.00565	0.314586	0.510359
C1_13860C	GND1	530.445	-0.319039	0.134005	-2.3808	0.0172751	0.0526726
C3_06590W	LYS9	134.727	-0.318398	0.185182	-1.71938	0.0855452	0.194084
CR_01080W	orf19.3247	29.0084	-0.318018	0.409381	-0.776827	0.437261	0.630764
C7_03370C	orf19.1338	601.905	-0.317677	0.11099	-2.86222	0.00420686	0.0162137
C2_06240W	SMD2	90.5127	-0.31761	0.230134	-1.3801	0.167554	0.325021
C4_05660C	BRN1	1210.28	-0.317544	0.0841881	-3.77184	0.000162048	0.00092569
C7_00460W	orf19.7073	2.3263	-0.317315	1.30376	-0.243384	0.807708	NA
CR_05450C	orf19.3516	5.75805	-0.317268	0.914708	-0.346851	0.728703	NA
C3_03500W	SKN2	63.8562	-0.316351	0.265632	-1.19094	0.233678	0.414209
C4_06480C	CEK1	1477.7	-0.3161	0.105138	-3.00652	0.00264257	0.0109174
CR_06620W	orf19.697	902.099	-0.31565	0.0984452	-3.20636	0.00134427	0.006079
C2_06100W	PMT4	4596.02	-0.31522	0.0714388	-4.41246	1.02e-05	7.52e-05
CR_00320C	NAP1	138.776	-0.315059	0.179881	-1.75148	0.0798631	0.184762
C1_00840C	NRM1	2213.68	-0.314977	0.0718894	-4.38141	1.18e-05	8.61e-05
C2_09800C	orf19.1370	5.05571	-0.314646	0.955946	-0.329147	0.742045	NA
CR_04480C	LAP3	319.47	-0.314634	0.132256	-2.37898	0.0173604	0.0528414
C4_00530C	orf19.4189	11.1994	-0.314534	0.616345	-0.510322	0.609826	0.770706
C2_07160W	SMF12	1388.71	-0.313995	0.193596	-1.62191	0.104823	0.22728
C1_08130C	TERT	661.142	-0.313856	0.0978451	-3.20768	0.00133809	0.00606387
C1_10560C	orf19.1002	334.55	-0.312964	0.126965	-2.46496	0.013703	0.0434115
C5_01090C	orf19.1961	2015.52	-0.312771	0.0668449	-4.67906	2.88e-06	2.35e-05
C3_04760C	SEN1	83.4352	-0.312432	0.244894	-1.27578	0.202032	0.372095
C1_14470W	orf19.7265	23.5307	-0.31207	0.41191	-0.757617	0.44868	0.641907
C4_05570C	TUB4	713.767	-0.311794	0.101055	-3.08539	0.00203282	0.00871163
C5_02280C	orf19.4234	579.952	-0.311651	0.0994878	-3.13255	0.00173294	0.00751794
C5_01260W	orf19.1943	80.3399	-0.310737	0.254886	-1.21912	0.222798	0.399753
C1_09990W	SAC1	2641.62	-0.309874	0.0636602	-4.86761	1.13e-06	9.77e-06
C1_13580W	SEC18	37.0333	-0.309656	0.366364	-0.845213	0.397992	0.595226
CR_00190W	NGS1	26.9963	-0.309499	0.405669	-0.762935	0.445502	0.639162
CR_07370W	orf19.6132	1280.91	-0.309252	0.0797192	-3.87927	0.000104771	0.000620642
C2_08320C	orf19.1351	264.752	-0.308999	0.1343	-2.30081	0.0214025	0.0626922
CR_05010W	orf19.652	706.311	-0.308314	0.0900204	-3.42494	0.000614938	0.00305963
CR_03830C	MCM2	2046.89	-0.307959	0.0674642	-4.56477	5e-06	3.9e-05
CR_08590W	orf19.6432	16.195	-0.307487	0.494264	-0.62211	0.533869	0.717693
C1_11810W	CAS1	574.903	-0.30637	0.0973827	-3.14604	0.00165498	0.00721529
C2_02780C	BUB2	265.798	-0.30565	0.131214	-2.3294	0.0198378	0.0591552
C4_06820C	CZF1	406.272	-0.305639	0.12616	-2.42264	0.0154083	0.0479491
C7_03520W	PNC1	214.782	-0.305345	0.150094	-2.03436	0.0419153	0.109535
C5_03780C	orf19.1116	517.15	-0.305166	0.111279	-2.74235	0.00610016	0.0221079
C1_11740W	orf19.1143	611.939	-0.304708	0.0996207	-3.05868	0.00222314	0.00939766
C5_00170W	orf19.5680	15.4241	-0.304629	0.516928	-0.589308	0.555655	0.734755
C2_07700C	orf19.2212	107.466	-0.304513	0.205568	-1.48133	0.13852	0.281298
C7_01610W	orf19.6563.1	14.6682	-0.304262	0.548196	-0.555023	0.578879	0.750994
CR_00390W	MMS22	11.8853	-0.304094	0.590614	-0.514877	0.606639	0.768885
C1_08670W	SWI6	1746.19	-0.303973	0.0729266	-4.1682	3.07e-05	0.000205017
C3_00110C	SEC6	42.6506	-0.303237	0.318684	-0.951532	0.341334	0.540489
C7_01030C	orf19.7011	39.6446	-0.302676	0.3241	-0.933897	0.350357	0.549996
C1_11610C	orf19.1159	2696.97	-0.302581	0.065699	-4.60557	4.11e-06	3.25e-05
C1_04080W	MAD2	297.968	-0.302528	0.131545	-2.29981	0.021459	0.0628194
C2_04150C	VMA7	1328.47	-0.302462	0.0719302	-4.20494	2.61e-05	0.000177369
C4_04640C	GOA1	3.45961	-0.302154	1.05103	-0.287485	0.773741	NA
C7_02650W	TEP1	41.9781	-0.302133	0.382053	-0.790815	0.429052	0.62472
C1_07260C	orf19.4441	16.9595	-0.302079	0.487536	-0.619604	0.535518	0.718557
CR_08050C	orf19.590	1346.82	-0.301793	0.0769521	-3.92183	8.79e-05	0.000530074
C1_04090C	orf19.1041	289.846	-0.301588	0.137587	-2.19199	0.0283805	0.0795557
C3_00410C	orf19.5424	1.15112	-0.301422	2.04559	-0.147352	0.882854	NA
C6_02140W	orf19.3453	873.683	-0.300415	0.0934835	-3.21356	0.00131099	0.00595126
C3_07250W	GCD2	33.4292	-0.300281	0.360944	-0.831932	0.405447	0.602979
CR_01260W	orf19.3228	23.0997	-0.300255	0.444591	-0.675351	0.499453	0.688703
C3_05140C	orf19.5987	11.1115	-0.299963	0.604743	-0.496017	0.619882	0.776749
C7_00150W	orf19.7108	27.9818	-0.299688	0.398182	-0.75264	0.451666	0.644211
C6_03750C	SBA1	4550.41	-0.299126	0.0596758	-5.01251	5.37e-07	4.87e-06
C1_03990W	orf19.4474	296.96	-0.298821	0.13909	-2.1484	0.0316823	0.0870111
CR_06750C	PUP2	3016.86	-0.298744	0.061014	-4.89633	9.76e-07	8.53e-06
C7_03530C	ISY1	130.672	-0.298439	0.182348	-1.63665	0.101704	0.221986
[truncated: 4,986 more rows]
